# Supplementary material for: Association mining of mutated cancer genes in different clinical stages across 11 cancer types
Source: Oncotarget. 2016 Aug 19;7(42):68270–7. doi: 10.18632/oncotarget.11392 (PMC5356553; doi:10.18632/oncotarget.11392)
Supplement: Supplementary file 2 [file oncotarget-07-68270-s002.xlsx]

## Sheet: BRCA
FMGS identified in BRCA.
Stage I				Stage II				Stage III				Stage IV
FMGS	Size	Support		FMGS	Size	Support		FMGS	Size	Support		FMGS	Size	Support
TP53	1	0.309		TP53	1	0.355		TP53	1	0.321		ABCA13	1	0.2
MAP3K1	1	0.117		GATA3	1	0.123		GATA3	1	0.122		HAUS8	1	0.133
PIK3CA	1	0.377		CDH1	1	0.123		CDH1	1	0.158		KBTBD10	1	0.133
				PIK3CA	1	0.34		PIK3CA	1	0.326		NRXN2	1	0.133
												TP53	1	0.533
												PIK3CA	1	0.333
												PTEN	1	0.2
												DPP4	1	0.133
												PER3	1	0.133
												NBPF9	1	0.133
												GATA3	1	0.2
												ABCA13, GATA3	2	0.133

## Sheet: CRC
FMGS identified in CRC.
Stage I				Stage II				Stage III				Stage IV
FMGS	Size	Support		FMGS	Size	Support		FMGS	Size	Support		FMGS	Size	Support
MUC5B	1	0.145		KCNN3	1	0.136		KCNN3	1	0.125		MXRA5	1	0.1
PLEC	1	0.129		PCDHA7	1	0.121		PHF2	1	0.142		PCDHA7	1	0.1
DCC	1	0.129		ARID1A	1	0.171		TMEM132D	1	0.108		CDH8	1	0.1
DNAH2	1	0.129		ABCA13	1	0.179		SACS	1	0.1		PHF2	1	0.16
GLI3	1	0.129		LRP2	1	0.143		FBXW7	1	0.142		CROCC	1	0.1
LRRK2	1	0.113		FBN1	1	0.129		KRTAP4-5	1	0.175		CDH23	1	0.12
KCNN3	1	0.145		PHF2	1	0.15		PRIC285	1	0.1		COL18A1	1	0.14
CUBN	1	0.129		NAV3	1	0.121		OBSCN	1	0.158		MUC5B	1	0.12
CSMD2	1	0.113		DCHS1	1	0.136		TMPRSS13	1	0.133		PIK3CA	1	0.16
FBXW7	1	0.129		COL18A1	1	0.121		FAT4	1	0.108		SOX9	1	0.12
ASPM	1	0.129		ARHGAP5	1	0.1		TP53	1	0.617		HIVEP3	1	0.1
PTPRS	1	0.113		CEP192	1	0.107		SDK1	1	0.15		ODZ1	1	0.12
KRTAP4-5	1	0.113		CTNNB1	1	0.121		KRAS	1	0.267		CACNA1B	1	0.18
ZFHX4	1	0.113		SACS	1	0.129		PIK3CA	1	0.125		KRTAP4-5	1	0.14
CREBBP	1	0.129		FBXW7	1	0.157		FLG	1	0.1		RP1L1	1	0.1
WDFY3	1	0.145		DNAH1	1	0.107		EP400	1	0.108		SMAD4	1	0.12
LRP2	1	0.113		COL11A1	1	0.121		CACNA1B	1	0.125		BCL9	1	0.12
OBSCN	1	0.161		SRCAP	1	0.129		FREM2	1	0.1		OBSCN	1	0.18
TMPRSS13	1	0.145		APC	1	0.664		IRF5	1	0.275		TMPRSS13	1	0.18
SRRM2	1	0.113		TP53	1	0.55		ATM	1	0.1		PPM1E	1	0.12
FAT4	1	0.226		MYCBP2	1	0.129		SMAD4	1	0.158		DHX34	1	0.1
TP53	1	0.468		ACVR2A	1	0.1		ATXN1	1	0.192		UNC80	1	0.1
TNS1	1	0.113		UBR4	1	0.114		SYNE1	1	0.258		FAT4	1	0.1
LAMA1	1	0.113		ROS1	1	0.107		LAMC3	1	0.1		TP53	1	0.66
KRAS	1	0.306		COL6A5	1	0.121		PPM1E	1	0.117		TPRX1	1	0.1
RNF43	1	0.161		ASPM	1	0.114		MUC5B	1	0.108		GRIN3B	1	0.1
EIF3A	1	0.113		NALCN	1	0.107		USH2A	1	0.117		HFM1	1	0.1
FAT3	1	0.129		PCDH17	1	0.1		FAM194B	1	0.142		KRAS	1	0.38
FAT2	1	0.113		CCDC168	1	0.143		NEFH	1	0.308		MAL2	1	0.1
IRF5	1	0.177		CACNA1H	1	0.129		APC	1	0.742		MYOM1	1	0.1
COL27A1	1	0.113		IRF5	1	0.136		COL6A3	1	0.133		SBK2	1	0.12
DLC1	1	0.113		FAM123B	1	0.107		LATS2	1	0.125		UNC79	1	0.12
ATM	1	0.113		PCDH10	1	0.114		NTSR2	1	0.1		FLG	1	0.12
SMAD4	1	0.129		ATM	1	0.164		TBP	1	0.267		ZNF787	1	0.1
SCN1A	1	0.113		ATRX	1	0.114		SDK1, TP53	2	0.108		KRTAP4-3	1	0.1
DMD	1	0.145		FRY	1	0.107		APC, KRTAP4-5	2	0.142		KCNN3	1	0.18
RTN4	1	0.113		CUBN	1	0.107		APC, TBP	2	0.217		C13orf33	1	0.1
ATXN1	1	0.113		ATXN1	1	0.136		SYNE1, TP53	2	0.158		ABCA7	1	0.16
SYNE1	1	0.21		TRPA1	1	0.1		APC, KRAS	2	0.217		IRF5	1	0.18
ITPR3	1	0.113		ZNF536	1	0.107		TP53, KRTAP4-5	2	0.108		ZFPM1	1	0.12
PPM1E	1	0.113		DCHS2	1	0.164		TP53, ATXN1	2	0.117		DOCK2	1	0.1
SCN5A	1	0.113		ACACB	1	0.121		NEFH, IRF5	2	0.133		ZFHX3	1	0.1
KIAA0195	1	0.113		SLC6A5	1	0.1		APC, KCNN3	2	0.1		PTCHD2	1	0.12
DST	1	0.145		KRT1	1	0.121		APC, FAM194B	2	0.117		AR	1	0.1
DCHS2	1	0.145		RYR1	1	0.136		APC, IRF5	2	0.233		ATXN1	1	0.1
USH2A	1	0.113		AHNAK2	1	0.114		TP53, FAM194B	2	0.1		SYNE1	1	0.22
NEFH	1	0.161		USH2A	1	0.136		NEFH, ATXN1	2	0.1		HDGFRP2	1	0.1
MYH9	1	0.129		CNOT1	1	0.1		TP53, IRF5	2	0.167		TTLL11	1	0.1
RYR1	1	0.129		COL6A3	1	0.143		APC, ATXN1	2	0.15		LATS2	1	0.14
APC	1	0.774		DNAH9	1	0.179		TP53, KRAS	2	0.15		C1orf106	1	0.1
NBEA	1	0.145		SSPO	1	0.136		SMAD4, APC	2	0.133		FAM194B	1	0.12
PHIP	1	0.113		A2ML1	1	0.107		TBP, TP53	2	0.208		NEFH	1	0.24
HECW1	1	0.113		HYDIN	1	0.129		IRF5, KRAS	2	0.108		LURAP1L	1	0.16
ANK3	1	0.129		FAM194B	1	0.121		TP53, NEFH	2	0.208		APC	1	0.74
SPTB	1	0.113		XIRP2	1	0.129		TMPRSS13, APC	2	0.125		OPRD1	1	0.14
SSPO	1	0.113		PKHD1L1	1	0.107		APC, TP53	2	0.5		SSPO	1	0.12
CWF19L2	1	0.113		ANK3	1	0.164		APC, FBXW7	2	0.117		TMEM132B	1	0.1
PIK3CA	1	0.177		DNAH2	1	0.207		SYNE1, APC	2	0.192		GLTPD2	1	0.12
OBSCN, RNF43	2	0.113		GLI3	1	0.15		APC, NEFH	2	0.25		KCNA5	1	0.12
APC, KRTAP4-5	2	0.113		LRRK2	1	0.114		LATS2, TP53	2	0.1		TBP	1	0.22
RNF43, FAT4	2	0.113		POLE	1	0.1		APC, TP53, NEFH	3	0.192		APC, TTLL11	2	0.1
APC, DMD	2	0.113		FBN3	1	0.114		APC, TP53, IRF5	3	0.15		ABCA7, APC	2	0.14
APC, KRAS	2	0.274		MLL	1	0.121		SYNE1, TP53, APC	3	0.133		C13orf33, APC	2	0.1
FAT3, APC	2	0.113		FRAS1	1	0.121		APC, KRTAP4-5, TP53	3	0.1		CDH23, TP53	2	0.1
APC, IRF5	2	0.177		SPTA1	1	0.114		APC, NEFH, IRF5	3	0.108		APC, TBP	2	0.2
ASPM, RNF43	2	0.113		KRTAP4-3	1	0.107		APC, TP53, KRAS	3	0.125		TP53, PTCHD2	2	0.1
DCHS2, RNF43	2	0.113		RP1L1	1	0.107		APC, TP53, TBP	3	0.158		NEFH, KRAS	2	0.14
DST, DCHS2	2	0.113		BMPR2	1	0.114		APC, TP53, ATXN1	3	0.1		ABCA7, MAL2	2	0.1
APC, PPM1E	2	0.113		MDN1	1	0.121						APC, CDH23	2	0.1
OBSCN, FAT4	2	0.113		TMPRSS13	1	0.15						ABCA7, TP53	2	0.14
FAT3, TP53	2	0.113		NRXN2	1	0.107						APC, IRF5	2	0.16
TP53, KRAS	2	0.129		DSPP	1	0.1						TBP, KRAS	2	0.1
SYNE1, APC	2	0.113		TTC40	1	0.1						APC, KCNA5	2	0.1
DST, RNF43	2	0.113		SDK1	1	0.136						LATS2, LURAP1L	2	0.1
APC, PIK3CA	2	0.129		LAMA1	1	0.15						APC, KRTAP4-3	2	0.1
APC, KCNN3	2	0.129		RNF43	1	0.121						SBK2, LURAP1L	2	0.1
APC, FAT4	2	0.145		IQGAP2	1	0.1						PIK3CA, APC	2	0.14
MYH9, RNF43	2	0.129		PXDNL	1	0.1						TMPRSS13, ZFPM1	2	0.1
APC, TP53	2	0.371		PKD1L1	1	0.121						SBK2, TP53	2	0.1
APC, FBXW7	2	0.113		AHNAK	1	0.114						APC, SSPO	2	0.1
APC, NEFH	2	0.129		PDE4DIP	1	0.107						APC, AR	2	0.1
CUBN, APC	2	0.113		FN1	1	0.114						APC, PCDHA7	2	0.1
DST, DCHS2, RNF43	3	0.113		ATP8B1	1	0.107						TP53, GLTPD2	2	0.1
APC, TP53, KRAS	3	0.113		FAT1	1	0.114						LURAP1L, TP53	2	0.14
				MACF1	1	0.164						ABCA7, LURAP1L	2	0.1
				SMAD4	1	0.114						APC, PTCHD2	2	0.12
				DMD	1	0.136						SYNE1, TP53	2	0.16
				HMCN1	1	0.164						APC, KRAS	2	0.34
				COL5A1	1	0.121						TP53, UNC80	2	0.1
				DNAH17	1	0.143						CACNA1B, TP53	2	0.14
				KIAA1109	1	0.129						APC, CROCC	2	0.1
				PTPRT	1	0.1						COL18A1, TP53	2	0.1
				OBSCN	1	0.236						SBK2, ABCA7	2	0.1
				MLL2	1	0.15						KCNN3, TP53	2	0.12
				ASH1L	1	0.1						APC, PPM1E	2	0.12
				CACNA1E	1	0.114						APC, UNC80	2	0.1
				MYO16	1	0.107						MYOM1, TP53	2	0.1
				UNC13C	1	0.143						ZNF787, TP53	2	0.1
				ZNF469	1	0.136						APC, SOX9	2	0.1
				FAT3	1	0.15						TP53, NEFH	2	0.24
				MKI67	1	0.107						APC, FAM194B	2	0.12
				CDH2	1	0.1						TMPRSS13, APC	2	0.18
				VCAN	1	0.107						TP53, OPRD1	2	0.14
				IGF2R	1	0.114						APC, TP53	2	0.54
				UBR5	1	0.1						SYNE1, KRAS	2	0.12
				CCDC88A	1	0.129						MAL2, TP53	2	0.1
				GRIK2	1	0.1						APC, NEFH	2	0.24
				BAI3	1	0.1						LATS2, TP53	2	0.12
				SYNE2	1	0.136						PIK3CA, TP53	2	0.1
				MTUS2	1	0.1						TP53, PHF2	2	0.12
				PTPRK	1	0.1						OBSCN, ABCA7	2	0.12
				BSN	1	0.114						TP53, KRTAP4-5	2	0.1
				RTL1	1	0.1						RP1L1, TP53	2	0.1
				DSCAM	1	0.1						APC, PHF2	2	0.12
				MLL3	1	0.121						APC, KCNN3	2	0.18
				BIRC6	1	0.1						APC, OPRD1	2	0.12
				COL12A1	1	0.121						TP53, IRF5	2	0.12
				GOLGB1	1	0.114						APC, ATXN1	2	0.1
				CMYA5	1	0.1						TMPRSS13, TP53	2	0.14
				KRAS	1	0.393						TP53, KRAS	2	0.28
				MYO3A	1	0.129						SYNE1, APC	2	0.18
				GPR98	1	0.186						APC, BCL9	2	0.12
				EYS	1	0.121						UNC79, APC	2	0.12
				DNAH6	1	0.1						APC, LURAP1L	2	0.16
				PCDH15	1	0.121						PIK3CA, KRAS	2	0.12
				AKAP9	1	0.157						APC, FLG	2	0.1
				CDH9	1	0.107						OBSCN, APC	2	0.16
				PAPPA	1	0.114						OBSCN, LATS2	2	0.1
				TCHH	1	0.107						COL18A1, APC	2	0.1
				ATP10A	1	0.1						APC, CACNA1B	2	0.16
				CSMD2	1	0.114						APC, KRTAP4-5	2	0.12
				CACNA1A	1	0.121						APC, ODZ1	2	0.1
				NCOR1	1	0.1						LATS2, APC	2	0.14
				CROCC	1	0.143						APC, MAL2	2	0.1
				SOX9	1	0.107						AR, TP53	2	0.1
				SCN2A	1	0.114						TBP, TP53	2	0.14
				SCN11A	1	0.107						APC, RP1L1	2	0.1
				ANK2	1	0.143						SBK2, APC	2	0.1
				DOCK2	1	0.114						APC, TMEM132B	2	0.1
				ZFHX3	1	0.136						APC, ZFPM1	2	0.12
				DNAH10	1	0.15						APC, FAT4	2	0.1
				DST	1	0.136						GRIN3B, TP53	2	0.1
				DNAH3	1	0.143						SMAD4, TP53	2	0.1
				TNC	1	0.107						OBSCN, LURAP1L	2	0.12
				COL6A6	1	0.114						OBSCN, TP53	2	0.16
				MUC5B	1	0.121						MUC5B, APC	2	0.12
				NCOR2	1	0.114						ABCA7, LATS2	2	0.1
				ALPK2	1	0.114						SBK2, ABCA7, TP53	3	0.1
				POLQ	1	0.107						APC, SYNE1, KRAS	3	0.1
				FAT2	1	0.107						APC, LURAP1L, TP53	3	0.14
				NEFH	1	0.264						TMPRSS13, TP53, APC	3	0.14
				NCAPD3	1	0.1						OBSCN, APC, LATS2	3	0.1
				EVC2	1	0.164						PIK3CA, KRAS, APC	3	0.1
				APOB	1	0.15						ABCA7, LURAP1L, TP53	3	0.1
				VWF	1	0.1						APC, TP53, NEFH	3	0.24
				NEB	1	0.121						APC, RP1L1, TP53	3	0.1
				PIK3CA	1	0.207						TMPRSS13, ZFPM1, APC	3	0.1
				LAMA2	1	0.136						ABCA7, TP53, APC	3	0.12
				TBP	1	0.15						LATS2, ABCA7, APC	3	0.1
				COL7A1	1	0.136						APC, CACNA1B, TP53	3	0.12
				DNAH8	1	0.129						APC, TP53, TBP	3	0.14
				LRP1	1	0.129						APC, TP53, PTCHD2	3	0.1
				DMXL2	1	0.1						PIK3CA, TP53, APC	3	0.1
				NBEA	1	0.107						OBSCN, LURAP1L, TP53	3	0.12
				TPO	1	0.1						APC, TP53, IRF5	3	0.12
				ADAMTS18	1	0.114						APC, TP53, MAL2	3	0.1
				WDR87	1	0.1						APC, TP53, LATS2	3	0.12
				VPS13B	1	0.136						SYNE1, TP53, KRAS	3	0.1
				ODZ1	1	0.121						LATS2, LURAP1L, TP53	3	0.1
				CACNA1B	1	0.121						OBSCN, ABCA7, APC	3	0.1
				TNXB	1	0.114						LATS2, LURAP1L, APC	3	0.1
				SPEG	1	0.107						APC, KRAS, TBP	3	0.1
				PRIC285	1	0.1						APC, TP53, OPRD1	3	0.12
				KRTAP4-5	1	0.15						ABCA7, MAL2, TP53	3	0.1
				NRG1	1	0.107						APC, TP53, UNC80	3	0.1
				ZFHX4	1	0.186						SYNE1, TP53, APC	3	0.12
				RNF213	1	0.129						APC, NEFH, KRAS	3	0.14
				WDR17	1	0.107						OBSCN, ABCA7, TP53	3	0.1
				DNAH14	1	0.107						TP53, NEFH, KRAS	3	0.14
				ABCA12	1	0.143						APC, TP53, KRAS	3	0.26
				ROBO2	1	0.1						APC, AR, TP53	3	0.1
				CACNA1S	1	0.1						ABCA7, LURAP1L, APC	3	0.1
				FAT4	1	0.257						OBSCN, APC, LURAP1L	3	0.12
				RELN	1	0.129						ABCA7, MAL2, APC	3	0.1
				SIPA1L1	1	0.1						APC, TP53, PHF2	3	0.1
				FBN2	1	0.114						OBSCN, APC, TP53	3	0.14
				CACNA2D1	1	0.114						SBK2, APC, LURAP1L	3	0.1
				ABCA7	1	0.114						TP53, KCNN3, APC	3	0.12
				GRIN2A	1	0.114						ABCA7, TP53, APC, MAL2	4	0.1
				FLG	1	0.15						LATS2, LURAP1L, TP53, APC	4	0.1
				HERC2	1	0.1						ABCA7, LURAP1L, TP53, APC	4	0.1
				FREM2	1	0.15						OBSCN, LURAP1L, TP53, APC	4	0.12
				LYST	1	0.1						TP53, APC, NEFH, KRAS	4	0.14
				MLL4	1	0.107
				SVIL	1	0.1
				ARFGEF1	1	0.1
				REV3L	1	0.1
				UBE4B	1	0.1
				SALL3	1	0.1
				PEG3	1	0.1
				SYNE1	1	0.279
				CDK5RAP2	1	0.1
				DNHD1	1	0.164
				LAMA5	1	0.129
				BRCA2	1	0.114
				TECTA	1	0.121
				TRPS1	1	0.1
				MEGF8	1	0.107
				ASXL1	1	0.1
				PKHD1	1	0.107
				BRAF	1	0.15
				WDFY4	1	0.1
				ZNF814	1	0.164
				AR	1	0.114
				ZFHX4, GPR98	2	0.1
				APC, TBP	2	0.129
				ABCA13, DNHD1	2	0.1
				SYNE1, AKAP9	2	0.114
				ZFHX4, FAT4	2	0.114
				ZNF469, GPR98	2	0.107
				SSPO, ZNF469	2	0.1
				APC, GLI3	2	0.1
				APC, PIK3CA	2	0.143
				SSPO, GPR98	2	0.107
				APC, GPR98	2	0.1
				APC, ABCA13	2	0.129
				NEFH, KRAS	2	0.157
				TP53, FLG	2	0.1
				CACNA1A, GPR98	2	0.1
				APC, USH2A	2	0.107
				DNAH2, SACS	2	0.1
				SYNE1, CCDC168	2	0.114
				SYNE1, TP53	2	0.143
				DNAH9, GPR98	2	0.1
				SYNE1, COL11A1	2	0.1
				ARID1A, MACF1	2	0.1
				GLI3, SYNE1	2	0.121
				DNAH2, SYNE1	2	0.164
				DNAH2, DNAH8	2	0.1
				SYNE1, SACS	2	0.107
				OBSCN, KRAS	2	0.114
				DNHD1, FAT4	2	0.107
				SSPO, SYNE1	2	0.107
				FAT3, TP53	2	0.1
				OBSCN, DNAH9	2	0.1
				FAT4, KRAS	2	0.121
				TP53, FAT4	2	0.129
				LRP2, APC	2	0.1
				SYNE1, ACACB	2	0.1
				DNAH2, ANK3	2	0.114
				SYNE1, BRAF	2	0.1
				APC, ZNF814	2	0.114
				TP53, NEFH	2	0.157
				DNAH2, FAT4	2	0.121
				SYNE1, DNHD1	2	0.1
				APC, TMPRSS13	2	0.1
				APC, TP53	2	0.371
				SYNE1, KRAS	2	0.1
				DNAH2, MACF1	2	0.1
				APC, NEFH	2	0.179
				DNAH2, DNAH17	2	0.1
				APC, FREM2	2	0.114
				OBSCN, SYNE1	2	0.129
				APC, ZFHX4	2	0.114
				SYNE1, SYNE2	2	0.1
				APC, COL6A3	2	0.1
				FREM2, TP53	2	0.1
				DNAH2, CCDC168	2	0.107
				OBSCN, AKAP9	2	0.1
				SYNE2, GPR98	2	0.1
				SYNE1, ARID1A	2	0.107
				OBSCN, DNAH17	2	0.114
				ZFHX4, SYNE1	2	0.114
				OBSCN, FAT4	2	0.129
				APC, SYNE1	2	0.143
				TP53, KRAS	2	0.221
				DNAH2, GPR98	2	0.129
				APC, UNC13C	2	0.1
				SYNE1, ATM	2	0.136
				PIK3CA, KRAS	2	0.136
				OBSCN, APC	2	0.157
				KIAA1109, GPR98	2	0.1
				SYNE1, DNAH10	2	0.107
				DNAH2, ATM	2	0.1
				APC, KRAS	2	0.3
				DNAH2, AKAP9	2	0.1
				DNAH2, DNHD1	2	0.1
				APC, KRTAP4-5	2	0.114
				AKAP9, GPR98	2	0.1
				SYNE1, DNAH9	2	0.114
				SYNE1, DNAH17	2	0.1
				DNAH2, APC	2	0.107
				APC, EVC2	2	0.114
				OBSCN, GPR98	2	0.107
				FAT3, APC	2	0.1
				SYNE1, KIAA1109	2	0.107
				APC, DCHS2	2	0.114
				SYNE1, ANK3	2	0.129
				DNAH2, DNAH9	2	0.107
				APC, FAT4	2	0.143
				TBP, TP53	2	0.107
				OBSCN, TP53	2	0.107
				SYNE1, DMD	2	0.107
				SYNE1, DNAH8	2	0.1
				SYNE1, MACF1	2	0.1
				SYNE1, FAT4	2	0.136
				SYNE1, GPR98	2	0.129
				DNAH2, DNAH10	2	0.1
				DNAH2, OBSCN	2	0.114
				DNAH2, SYNE1, ATM	3	0.1
				APC, TP53, NEFH	3	0.1
				APC, TP53, TBP	3	0.1
				DNAH2, SYNE1, FAT4	3	0.107
				DNAH2, SYNE1, OBSCN	3	0.1
				DNAH2, SYNE1, CCDC168	3	0.1
				DNAH2, SYNE1, DNAH9	3	0.107
				APC, NEFH, KRAS	3	0.1
				APC, TP53, KRAS	3	0.164
				DNAH2, SYNE1, ANK3	3	0.107
				DNAH2, SYNE1, GPR98	3	0.121

## Sheet: HNSC
FMGS identified in HNSC.
Stage I				Stage II				Stage III				Stage IV
FMGS	Size	Support		FMGS	Size	Support		FMGS	Size	Support		FMGS	Size	Support
XIRP2	1	0.143		PLEC	1	0.112		XIRP2	1	0.135		XIRP2	1	0.116
LRP1	1	0.143		BAI3	1	0.112		DNAH8	1	0.125		PKHD1L1	1	0.158
DMBT1	1	0.143		MUC6	1	0.102		LRP2	1	0.125		PLEC	1	0.105
WBP7	1	0.238		MUC5B	1	0.112		LILRB1	1	0.106		DNAH7	1	0.112
RANGAP1	1	0.143		RELN	1	0.153		MUC6	1	0.135		PAPPA2	1	0.109
MDC1	1	0.143		HRAS	1	0.102		NAV3	1	0.106		COL11A1	1	0.109
TMEM132D	1	0.143		GPR98	1	0.112		NBPF10	1	0.115		NOTCH1	1	0.193
NBPF10	1	0.143		NOTCH1	1	0.184		FLG	1	0.173		DNAH9	1	0.102
MAML3	1	0.143		CASP8	1	0.133		MAGEC1	1	0.106		PCDH15	1	0.13
FAM5C	1	0.143		FAT4	1	0.102		RELN	1	0.115		TP53	1	0.695
ZNF845	1	0.19		TP53	1	0.694		COL11A1	1	0.106		KMT2B	1	0.179
POU4F2	1	0.143		EP300	1	0.112		ANK2	1	0.115		MUC17	1	0.116
TP53	1	0.714		MUC17	1	0.122		NOTCH1	1	0.183		PIK3CA	1	0.207
NFE2L2	1	0.19		PIK3CA	1	0.153		DNAH9	1	0.125		FLG	1	0.186
FLG	1	0.19		FLG	1	0.204		CASP8	1	0.125		SI	1	0.123
MUC6	1	0.143		FAT1	1	0.265		TP53	1	0.75		FAT1	1	0.218
AHNAK	1	0.143		HUWE1	1	0.112		FMN2	1	0.115		MACF1	1	0.109
FSTL5	1	0.143		NBPF1	1	0.102		MUC17	1	0.135		MUC5B	1	0.133
VPS13C	1	0.143		DMD	1	0.122		PIK3CA	1	0.173		SYNE1	1	0.211
OR2T2	1	0.143		HERC2	1	0.102		PKHD1L1	1	0.144		NSD1	1	0.116
FRG1B	1	0.19		SYNE1	1	0.163		AHNAK	1	0.144		FAM135B	1	0.109
PIK3CA	1	0.19		NSD1	1	0.122		FAT1	1	0.26		KMT2D	1	0.179
NFE2L2, TP53	2	0.143		KMT2D	1	0.122		SYNE1	1	0.26		DST	1	0.144
TP53, WBP7	2	0.143		DST	1	0.102		ZNF536	1	0.115		CDKN2A	1	0.196
NFE2L2, ZNF845	2	0.143		CDKN2A	1	0.265		NSD1	1	0.183		KMT2C	1	0.123
PIK3CA, TP53	2	0.143		USH2A	1	0.153		FAM135B	1	0.115		USH2A	1	0.133
TP53, ZNF845	2	0.143		FRG1B	1	0.194		KMT2D	1	0.135		MLL2	1	0.126
AHNAK, TP53	2	0.143		AHNAK2	1	0.102		CDKN2A	1	0.298		FRG1B	1	0.291
TP53, VPS13C	2	0.143		MACF1	1	0.133		KMT2C	1	0.115		AHNAK2	1	0.109
POU4F2, TP53	2	0.143		FAT3	1	0.102		USH2A	1	0.135		HUWE1	1	0.102
TP53, MUC6	2	0.143		CDH10	1	0.122		MLL2	1	0.106		PIK3CA, TP53	2	0.123
TP53, FLG	2	0.19		NEB	1	0.102		FRG1B	1	0.288		KMT2B, TP53	2	0.137
TP53, FAM5C	2	0.143		FAT1, TP53	2	0.204		FAT3	1	0.106		TP53, XIRP2	2	0.102
TMEM132D, TP53	2	0.143		CDKN2A, TP53	2	0.265		SI	1	0.125		SI, TP53	2	0.109
WBP7, MAML3	2	0.143		SYNE1, TP53	2	0.143		PIK3CA, TP53	2	0.115		CDKN2A, TP53	2	0.182
TP53, NBPF10	2	0.143		TP53, USH2A	2	0.133		TP53, USH2A	2	0.125		TP53, USH2A	2	0.109
FSTL5, TP53	2	0.143		TP53, NOTCH1	2	0.102		TP53, NOTCH1	2	0.135		TP53, NOTCH1	2	0.137
				FAT1, FLG	2	0.102		AHNAK, TP53	2	0.125		TP53, KMT2D	2	0.123
				FRG1B, TP53	2	0.163		FRG1B, TP53	2	0.25		TP53, FLG	2	0.119
				TP53, RELN	2	0.122		NSD1, TP53	2	0.144		TP53, PCDH15	2	0.102
				TP53, FLG	2	0.173		TP53, KMT2D	2	0.106		MUC5B, TP53	2	0.102
				MACF1, TP53	2	0.112		TP53, FLG	2	0.144		KMT2B, KMT2D	2	0.116
				FAT1, FRG1B	2	0.102		FAT1, CDKN2A	2	0.115		FAT1, TP53	2	0.182
								MUC17, TP53	2	0.135		MLL2, KMT2D	2	0.126
								NAV3, TP53	2	0.106		TP53, PKHD1L1	2	0.123
								DNAH8, TP53	2	0.115		SYNE1, TP53	2	0.165
								FAT1, TP53	2	0.202		FRG1B, TP53	2	0.218
								SI, TP53	2	0.106
								TP53, NBPF10	2	0.106
								CDKN2A, TP53	2	0.269
								TP53, PKHD1L1	2	0.125
								SYNE1, TP53	2	0.202
								CDKN2A, FRG1B	2	0.106

## Sheet: KIRC
FMGS identified in KIRC.
Stage I				Stage II				Stage III				Stage IV
FMGS	Size	Support		FMGS	Size	Support		FMGS	Size	Support		FMGS	Size	Support
VHL	1	0.437		BAP1	1	0.154		VHL	1	0.424		VHL	1	0.414
PBRM1	1	0.378		COL1A2	1	0.115		PBRM1	1	0.364		PBRM1	1	0.357
SETD2	1	0.101		ARID1A	1	0.135		BAP1	1	0.178		BAP1	1	0.171
VHL, PBRM1	2	0.206		VHL	1	0.308		SETD2	1	0.161		SETD2	1	0.186
				ABCC5	1	0.115		VHL, PBRM1	2	0.229		VHL, SETD2	2	0.114
				PBRM1	1	0.308						VHL, PBRM1	2	0.2
				SETD2	1	0.173						VHL, BAP1	2	0.1
				TSHZ3	1	0.115
				OVGP1	1	0.135
				DDB1	1	0.115
				VHL, PBRM1	2	0.154

## Sheet: LIHC
FMGS identified in LIHC.
Stage I				Stage II				Stage III				Stage IV
FMGS	Size	Support		FMGS	Size	Support		FMGS	Size	Support		FMGS	Size	Support
ARID1A	1	0.173		AKAP9	1	0.136		ARID1A	1	0.107
ABCA13	1	0.2		ARID1A	1	0.114		ABCA13	1	0.125
LRP2	1	0.107		DNAH1	1	0.114		LRP2	1	0.125
FBN1	1	0.12		LRP2	1	0.114		FAM5B	1	0.107
MUC6	1	0.133		ITGAD	1	0.114		CUBN	1	0.143
CUBN	1	0.133		MUC6	1	0.159		FLG	1	0.179
FLG	1	0.147		OTOGL	1	0.114		TCHH	1	0.125
CTNNB1	1	0.307		KIAA1551	1	0.114		CTNNB1	1	0.268
FANCD2	1	0.12		BAZ2B	1	0.114		CACNA1D	1	0.107
DNAH1	1	0.12		CTNNB1	1	0.227		DNAH1	1	0.125
OBSCN	1	0.16		SACS	1	0.114		STAB2	1	0.143
PTPN13	1	0.12		GRIA3	1	0.114		COL11A1	1	0.107
DNAH6	1	0.227		STAB2	1	0.136		OBSCN	1	0.25
SLIT2	1	0.107		TSC2	1	0.136		DOCK10	1	0.107
LAMA1	1	0.107		OBSCN	1	0.273		TP53	1	0.339
UBR4	1	0.107		ABCA1	1	0.114		LAMA1	1	0.107
MUC17	1	0.12		CEP290	1	0.114		UBR4	1	0.143
ASPM	1	0.12		DOCK10	1	0.136		MUC2	1	0.179
SYNE1	1	0.16		DOPEY2	1	0.114		MUC17	1	0.143
SYNE2	1	0.16		HCN1	1	0.114		UNC79	1	0.161
AR	1	0.107		TP53	1	0.432		ERCC6L2	1	0.107
MUC2	1	0.267		LAMA1	1	0.159		SYNE2	1	0.25
SYNJ1	1	0.107		CELSR3	1	0.114		CENPF	1	0.107
USH2A	1	0.133		MUC17	1	0.136		CCDC30	1	0.107
FRG1B	1	0.2		ASPM	1	0.136		DNAH12	1	0.125
COL6A3	1	0.107		PLCE1	1	0.114		TENM2	1	0.125
MYO9A	1	0.107		RAI14	1	0.114		FRG1B	1	0.232
TCHH	1	0.133		CCDC168	1	0.114		RYR1	1	0.143
XIRP2	1	0.107		FMN2	1	0.136		AHNAK2	1	0.125
F5	1	0.107		ZCCHC6	1	0.114		USH2A	1	0.196
DNAH2	1	0.147		NOS1	1	0.159		UTRN	1	0.107
DYNC1H1	1	0.12		SYNE1	1	0.205		PABPC1	1	0.125
FRAS1	1	0.12		SYNE2	1	0.182		HYDIN	1	0.125
CSMD2	1	0.12		AR	1	0.136		XIRP2	1	0.125
SVEP1	1	0.173		DLEC1	1	0.136		ZFYVE26	1	0.107
RP1L1	1	0.12		ACTN2	1	0.114		MAP2	1	0.107
MDN1	1	0.107		FBN2	1	0.182		LRRK2	1	0.143
MT-ND5	1	0.147		MUC2	1	0.182		VPS33A	1	0.125
AHNAK	1	0.107		COPA	1	0.114		NBPF10	1	0.161
FRG1	1	0.12		HECTD4	1	0.114		PLCB4	1	0.107
MACF1	1	0.147		ANKRD36	1	0.136		HIVEP2	1	0.107
DMD	1	0.16		FRG1B	1	0.182		MYO3B	1	0.107
HMCN1	1	0.16		RYR1	1	0.182		FAT2	1	0.143
ALB	1	0.147		USH2A	1	0.227		NOTCH3	1	0.107
DST	1	0.107		PTPRM	1	0.114		FREM2	1	0.107
KMT2C	1	0.147		NUP153	1	0.114		ABCA1	1	0.107
CACNA1E	1	0.147		MYO5B	1	0.114		TTC40	1	0.107
BDP1	1	0.107		TSC1	1	0.114		DOCK3	1	0.107
DSPP	1	0.187		ARHGEF12	1	0.114		PXDNL	1	0.125
FAT3	1	0.12		TCHH	1	0.114		FRG1	1	0.107
UTP20	1	0.107		XIRP2	1	0.182		PDE4DIP	1	0.143
CDH23	1	0.107		PKHD1L1	1	0.205		HSPG2	1	0.107
DNAH9	1	0.107		SEMA3D	1	0.114		ITPR3	1	0.125
MUC21	1	0.107		MAP2	1	0.136		ANKHD1	1	0.107
BIRC6	1	0.12		LRRK2	1	0.136		C5orf42	1	0.161
PRUNE2	1	0.107		KRT1	1	0.114		DST	1	0.179
MT-CO3	1	0.107		FBN3	1	0.114		KMT2C	1	0.107
TP53	1	0.24		DBN1	1	0.114		CACNA1E	1	0.161
GPR98	1	0.187		NBPF10	1	0.159		MYO18B	1	0.107
FANCM	1	0.133		FRAS1	1	0.182		DSPP	1	0.196
BCLAF1	1	0.12		SPTA1	1	0.159		SPEN	1	0.107
NF1	1	0.107		ZNF608	1	0.114		MKI67	1	0.125
FAM186A	1	0.12		TLN2	1	0.114		KRT8	1	0.107
PTPRQ	1	0.133		HIVEP1	1	0.114		DNAH7	1	0.125
SPTB	1	0.107		ADAMTS12	1	0.182		BAI3	1	0.107
DNAH10	1	0.12		RP1L1	1	0.159		AKAP4	1	0.107
PCNT	1	0.107		C12orf55	1	0.114		BSN	1	0.125
HERC2	1	0.147		MDN1	1	0.114		MT-CYB	1	0.143
DNAH3	1	0.107		PCDH7	1	0.114		TEP1	1	0.107
VPS13C	1	0.107		DPCR1	1	0.159		BIRC6	1	0.143
DCHS2	1	0.107		ABCA13	1	0.114		COL12A1	1	0.161
NBPF10	1	0.133		PREX2	1	0.114		CMYA5	1	0.107
NEFH	1	0.107		ADCY2	1	0.114		DNAH17	1	0.125
APOB	1	0.2		NIN	1	0.114		GPR98	1	0.125
NEB	1	0.147		SDK1	1	0.114		SPAG17	1	0.125
UNC79	1	0.147		BIRC6	1	0.159		DNAH9	1	0.107
ALMS1	1	0.107		FAM227B	1	0.114		PCDH15	1	0.143
LRP1	1	0.107		CREBBP	1	0.114		HNF1A	1	0.107
TPO	1	0.107		MT-ND5	1	0.136		PTPRQ	1	0.125
TRRAP	1	0.107		TNRC18	1	0.114		C4orf21	1	0.107
VPS13B	1	0.12		FRG1	1	0.114		MYO7B	1	0.107
ZFHX4	1	0.107		COL9A1	1	0.114		DCHS2	1	0.125
RNF213	1	0.107		ABCA4	1	0.136		DYNC2H1	1	0.107
BPTF	1	0.12		MT-CO1	1	0.114		FRAS1	1	0.143
CDC27	1	0.12		FAT1	1	0.114		APOB	1	0.179
VPS13D	1	0.107		MACF1	1	0.136		CEP72	1	0.107
FAT4	1	0.16		ADAM17	1	0.114		NEB	1	0.107
KMT2B	1	0.133		DMD	1	0.182		KIAA1109	1	0.125
FBN2	1	0.107		HMCN1	1	0.136		DCC	1	0.125
PKHD1L1	1	0.12		DST	1	0.182		DMXL2	1	0.107
FAT2	1	0.133		LAMA3	1	0.114		DMBT1	1	0.143
PRKDC	1	0.107		RP1	1	0.136		KIF20B	1	0.125
SETX	1	0.107		CACNA1E	1	0.159		NBEA	1	0.125
UNC13C	1	0.107		MGAM	1	0.159		MUC5B	1	0.107
HERC1	1	0.147		DSPP	1	0.114		WDR87	1	0.125
C5	1	0.107		FAT3	1	0.114		CFTR	1	0.107
DNAH14	1	0.12		UTP20	1	0.205		ZFHX4	1	0.125
PKHD1	1	0.12		KRT8	1	0.136		ATAD2	1	0.107
MT-ND4	1	0.107		CEP350	1	0.159		UNC80	1	0.107
MYO15A	1	0.12		FMN1	1	0.114		LRRIQ1	1	0.107
ZNF814	1	0.227		MXRA5	1	0.114		CHD7	1	0.125
MUC2, FRG1B	2	0.107		DNAH7	1	0.159		TRPM6	1	0.143
				MYO7A	1	0.114		KMT2B	1	0.107
				BSN	1	0.114		ANK3	1	0.107
				ACIN1	1	0.114		PKHD1L1	1	0.107
				DNAH9	1	0.136		MYH7	1	0.125
				RGPD4	1	0.114		FAT3	1	0.125
				AKAP13	1	0.114		PLEKHA5	1	0.107
				PTPN13	1	0.159		PRKDC	1	0.125
				MLL3	1	0.114		LYST	1	0.107
				TNRC6A	1	0.114		STAB1	1	0.107
				KNTC1	1	0.114		PKHD1	1	0.107
				SEZ6L	1	0.114		MT-ND4	1	0.107
				KALRN	1	0.136		HTT	1	0.107
				COL12A1	1	0.114		ZNF814	1	0.161
				PTPRC	1	0.114		SYNE2, MYH7	2	0.107
				RIMS1	1	0.114		APOB, STAB2	2	0.107
				PHACTR3	1	0.114		CTNNB1, DSPP	2	0.107
				GEMIN5	1	0.114		FRG1B, USH2A	2	0.107
				EYS	1	0.25		ZFHX4, SYNE2	2	0.107
				DNAH6	1	0.159		OBSCN, MUC2	2	0.107
				IRS4	1	0.114		UNC79, SYNE2	2	0.107
				GPR98	1	0.205		OBSCN, TP53	2	0.125
				ADGB	1	0.114
				ERBB3	1	0.114
				DOCK11	1	0.114
				ITPR1	1	0.114
				CCDC88A	1	0.114
				THSD7B	1	0.114
				FREM2	1	0.159
				OR1C1	1	0.114
				NBPF1	1	0.114
				COL7A1	1	0.136
				DNAH10	1	0.205
				UBR1	1	0.114
				SIMC1	1	0.114
				COL5A2	1	0.114
				DNAH3	1	0.114
				COL6A6	1	0.205
				ADAMTS18	1	0.136
				ADAMTS7	1	0.136
				LTBP2	1	0.114
				KMT2C	1	0.114
				SVEP1	1	0.136
				DYNC2H1	1	0.114
				NEFH	1	0.136
				RB1	1	0.182
				APOB	1	0.182
				ADAMTS20	1	0.136
				VWDE	1	0.114
				NEB	1	0.25
				KIAA1109	1	0.114
				LAMA2	1	0.159
				ALMS1	1	0.159
				DNAH8	1	0.159
				LRP1	1	0.114
				ATR	1	0.114
				WNK2	1	0.136
				CACNA1C	1	0.114
				DENND4A	1	0.114
				WDR87	1	0.136
				CPA6	1	0.114
				SPEG	1	0.114
				TNXB	1	0.182
				CSPG4	1	0.114
				SCN3A	1	0.114
				BPTF	1	0.114
				TTC3	1	0.114
				HIP1	1	0.114
				UNC80	1	0.159
				ROBO2	1	0.114
				ZNF846	1	0.114
				FAT4	1	0.159
				CYP39A1	1	0.114
				GLI2	1	0.114
				KMT2B	1	0.114
				ATP10D	1	0.114
				SETD2	1	0.114
				FLG	1	0.227
				CHD6	1	0.136
				C16orf96	1	0.114
				FAT2	1	0.136
				PRKDC	1	0.136
				SI	1	0.114
				KIF26B	1	0.114
				ARFGEF1	1	0.114
				REV3L	1	0.136
				HERC1	1	0.136
				MERTK	1	0.159
				MYO10	1	0.114
				UBR2	1	0.114
				PRICKLE2	1	0.114
				SCN5A	1	0.114
				DNHD1	1	0.136
				KMT2D	1	0.114
				SH3RF3	1	0.114
				DNAH14	1	0.136
				DCHS1	1	0.114
				USP32	1	0.114
				CHD9	1	0.114
				PKHD1	1	0.227
				GCN1L1	1	0.136
				F5	1	0.114
				HTT	1	0.136
				COL22A1	1	0.114
				ANKRD11	1	0.136
				PCSK5	1	0.114
				CHL1	1	0.182
				HERC2	1	0.182
				LAMA2, TP53	2	0.114
				DNAH8, FAT4	2	0.114
				PKHD1, ZNF608	2	0.114
				WDR87, GEMIN5	2	0.114
				PKHD1, AR	2	0.114
				DOCK11, FLG	2	0.114
				USH2A, NBPF10	2	0.114
				DNAH10, GPR98	2	0.114
				SYNE1, RP1L1	2	0.114
				EYS, TP53	2	0.114
				PKHD1, COL6A6	2	0.114
				SPTA1, PKHD1	2	0.114
				MGAM, GCN1L1	2	0.114
				DMD, TP53	2	0.114
				REV3L, GPR98	2	0.114
				LAMA1, TP53	2	0.114
				TP53, GPR98	2	0.136
				HERC2, DMD	2	0.114
				FAT2, EYS	2	0.114
				DNAH10, RB1	2	0.114
				TP53, CACNA1E	2	0.114
				EYS, TTC3	2	0.114
				OBSCN, FAT2	2	0.114
				PKHD1, GPR98	2	0.136
				ANKRD36, COL12A1	2	0.114
				TP53, FLG	2	0.114
				TP53, RB1	2	0.114
				UTP20, CEP290	2	0.114
				FAT2, FAT4	2	0.114
				USH2A, GPR98	2	0.136
				COL6A6, GPR98	2	0.114
				TP53, STAB2	2	0.114
				FBN2, USH2A	2	0.114
				DNAH8, USH2A	2	0.114
				CTNNB1, TP53	2	0.114
				HCN1, PKHD1	2	0.114
				OBSCN, EYS	2	0.159
				PKHD1, FBN2	2	0.114
				WNK2, USH2A	2	0.114
				PKHD1, UNC80	2	0.114
				CEP350, COL6A6	2	0.114
				DNAH6, FLG	2	0.114
				PKHD1, USH2A	2	0.114
				DNAH10, TP53	2	0.136
				TP53, F5	2	0.114
				HERC2, TP53	2	0.114
				ANKRD36, DNAH8	2	0.114
				OBSCN, DNAH10	2	0.114
				NOS1, COL6A6	2	0.114
				DNAH8, COL12A1	2	0.114
				OBSCN, DNAH6	2	0.114
				PKHD1, PCDH7	2	0.114
				DNAH8, AKAP9	2	0.114
				BIRC6, CEP350	2	0.114
				HERC1, DNAH8	2	0.114
				DNAH8, COL6A6	2	0.114
				SPTA1, BIRC6	2	0.114
				OBSCN, DOCK11	2	0.114
				PKHD1, DNAH10	2	0.114
				TP53, USH2A	2	0.114
				EYS, USH2A	2	0.114
				DPCR1, TP53	2	0.114
				RP1L1, XIRP2	2	0.114
				FAT2, COL6A6	2	0.114
				OBSCN, APOB	2	0.114
				WNK2, DNAH8	2	0.114
				NEB, TP53	2	0.114
				PKHD1, DNAH9	2	0.114
				OBSCN, FAT4	2	0.114
				SYNE1, PKHD1	2	0.114
				HERC2, XIRP2	2	0.114
				SPTA1, COL6A6	2	0.114
				FRAS1, UTP20	2	0.114
				OBSCN, FLG	2	0.159
				PKHD1, DNAH8	2	0.114
				UTP20, USH2A	2	0.114
				ADAMTS7, TP53	2	0.114
				BIRC6, COL6A6	2	0.159
				RYR1, NEB	2	0.114
				MERTK, GPR98	2	0.114
				COL12A1, FAT4	2	0.114
				TP53, MUC6	2	0.114
				OBSCN, TP53	2	0.159
				FRAS1, TP53	2	0.114
				ZNF608, USH2A	2	0.114
				APOB, FAT4	2	0.114
				OBSCN, CEP350	2	0.114
				EYS, FLG	2	0.114
				PKHD1, FBN3	2	0.114
				APOB, TP53	2	0.114
				HCN1, DNAH10	2	0.114
				USP32, FAT4	2	0.114
				MXRA5, TP53	2	0.114
				EYS, DNAH6	2	0.136
				PKHD1, TP53	2	0.136
				FRAS1, USH2A	2	0.159
				FBN3, GPR98	2	0.114
				OBSCN, GPR98	2	0.136
				ANKRD36, FAT4	2	0.114
				TP53, DNAH7	2	0.114
				NEB, GPR98	2	0.114
				PKHD1, MERTK	2	0.114
				EYS, DNAH10	2	0.114
				BIRC6, FAT2	2	0.114
				EYS, COL6A6	2	0.114
				MUC2, UTP20	2	0.136
				TP53, UTP20	2	0.114
				TP53, DOCK10	2	0.114
				DLEC1, USH2A	2	0.114
				NEB, COL6A6	2	0.114
				LAMA2, UTP20	2	0.114
				SIMC1, PKHD1	2	0.114
				APOB, FLG	2	0.114
				WNK2, PKHD1	2	0.114
				BIRC6, CEP350, COL6A6	3	0.114
				SPTA1, BIRC6, COL6A6	3	0.114
				BIRC6, FAT2, COL6A6	3	0.114
				WNK2, PKHD1, DNAH8	3	0.114
				TP53, USH2A, GPR98	3	0.114
				DNAH8, COL12A1, FAT4	3	0.114
				OBSCN, EYS, TP53	3	0.114
				PKHD1, ZNF608, USH2A	3	0.114
				OBSCN, DNAH6, FLG	3	0.114
				OBSCN, DOCK11, FLG	3	0.114
				ANKRD36, DNAH8, COL12A1	3	0.114
				FRAS1, USH2A, UTP20	3	0.114
				DNAH8, ANKRD36, FAT4	3	0.114
				ANKRD36, COL12A1, FAT4	3	0.114
				PKHD1, FBN3, GPR98	3	0.114
				HCN1, PKHD1, DNAH10	3	0.114
				OBSCN, EYS, FLG	3	0.114
				OBSCN, TP53, GPR98	3	0.114
				ANKRD36, FAT4, DNAH8, COL12A1	4	0.114

## Sheet: LUAD
FMGS identified in LUAD.
Stage I				Stage II				Stage III				Stage IV
FMGS	Size	Support		FMGS	Size	Support		FMGS	Size	Support		FMGS	Size	Support
ABCA13	1	0.171		ABCA13	1	0.132		LRP2	1	0.145		KCNH6	1	0.148
LRP2	1	0.125		LRP2	1	0.124		NLRP3	1	0.108		NAV3	1	0.259
CDH8	1	0.107		MYH4	1	0.107		DNAH3	1	0.108		MXRA5	1	0.148
NLRP3	1	0.139		COL4A5	1	0.116		NAV3	1	0.193		C12orf35	1	0.185
NAV3	1	0.203		COL19A1	1	0.107		NCKAP5	1	0.12		KIAA1551	1	0.185
CUBN	1	0.121		NAV3	1	0.215		PTPRT	1	0.108		ADAMTS12	1	0.185
COL3A1	1	0.11		SALL1	1	0.14		COL11A1	1	0.241		ADCY10	1	0.148
ZNF208	1	0.125		CUBN	1	0.157		OBSCN	1	0.193		COL11A1	1	0.222
NCKAP5	1	0.135		COL3A1	1	0.149		TP53	1	0.566		OBSCN	1	0.148
LRRIQ1	1	0.114		KLHL1	1	0.107		RELN	1	0.133		DYSF	1	0.148
SLC8A1	1	0.103		TRPC4	1	0.107		ABCB5	1	0.108		DOCK10	1	0.148
COL11A1	1	0.203		KIF21B	1	0.116		KRAS	1	0.373		TP53	1	0.556
MROH2B	1	0.103		LRRC4C	1	0.107		C7orf58	1	0.12		KRAS	1	0.333
OBSCN	1	0.206		TENM3	1	0.116		TNN	1	0.157		MUC17	1	0.222
TP53	1	0.534		PTPRT	1	0.107		MUC17	1	0.181		ASPM	1	0.148
SLIT2	1	0.107		COL11A1	1	0.231		ASPM	1	0.133		NALCN	1	0.185
LAMA1	1	0.128		OBSCN	1	0.174		NALCN	1	0.181		CHEK2	1	0.185
C1orf173	1	0.157		ERBB4	1	0.14		PCDH10	1	0.12		ATM	1	0.148
KRAS	1	0.288		ZNF536	1	0.207		ATM	1	0.108		SMARCA1	1	0.148
TNN	1	0.132		KCNH8	1	0.116		TCRA	1	0.108		ZNF536	1	0.185
MUC17	1	0.231		HCN1	1	0.157		SYNE1	1	0.181		OR2G2	1	0.148
ASPM	1	0.146		BRWD3	1	0.107		ZNF536	1	0.205		ACACB	1	0.148
NALCN	1	0.146		TP53	1	0.554		CENPF	1	0.108		PCDH11X	1	0.259
MYH8	1	0.117		PTPRD	1	0.174		FAM135B	1	0.157		USH2A	1	0.185
FAM135B	1	0.167		ABCB5	1	0.124		PCDH11X	1	0.145		NTRK3	1	0.148
PCDH10	1	0.142		KRAS	1	0.355		USH2A	1	0.301		MKRN3	1	0.148
SORCS3	1	0.103		CELSR3	1	0.107		NTRK3	1	0.12		FRG1B	1	0.185
SYNE2	1	0.157		C7orf58	1	0.107		ZNF804A	1	0.12		AHNAK2	1	0.148
COL14A1	1	0.114		MMP16	1	0.107		TENM1	1	0.108		UTRN	1	0.148
TRPM1	1	0.103		TNN	1	0.157		FRG1B	1	0.133		SSPO	1	0.222
ZNF536	1	0.214		MUC17	1	0.223		RYR1	1	0.157		TCHH	1	0.185
DSCAM	1	0.121		ASPM	1	0.157		AHNAK2	1	0.169		XIRP2	1	0.185
PCDH11X	1	0.146		NALCN	1	0.132		COL6A3	1	0.12		HRNR	1	0.185
USH2A	1	0.37		ABCB1	1	0.107		SSPO	1	0.145		NLRP4	1	0.148
ZNF804A	1	0.181		MYH8	1	0.165		HYDIN	1	0.133		NBPF10	1	0.148
AFF2	1	0.117		SEMA5A	1	0.116		SLITRK4	1	0.108		SPTA1	1	0.444
TENM1	1	0.107		FMN2	1	0.157		ADAMTS12	1	0.193		LPHN2	1	0.185
FRG1B	1	0.242		PCDH10	1	0.132		XIRP2	1	0.289		RP1L1	1	0.259
RYR1	1	0.203		KCNB2	1	0.14		ITGAX	1	0.133		Unknown	1	0.185
AHNAK2	1	0.146		SYNE2	1	0.107		HRNR	1	0.157		OR10Z1	1	0.148
COL6A3	1	0.121		OTOGL	1	0.116		MGAM	1	0.133		ASTN2	1	0.222
SSPO	1	0.132		ACTN2	1	0.107		OR5L2	1	0.108		AKAP9	1	0.148
HYDIN	1	0.121		NPAP1	1	0.14		MAGEC1	1	0.133		ASTN1	1	0.185
DCDC1	1	0.114		FAM135B	1	0.157		NBPF10	1	0.12		PCDHAC2	1	0.37
TCHH	1	0.11		GRID2	1	0.132		SPTA1	1	0.145		AQR	1	0.148
XIRP2	1	0.288		LAMB4	1	0.116		AHNAK	1	0.12		AHNAK	1	0.148
FLG	1	0.281		PCDH11X	1	0.157		RP1L1	1	0.217		KEAP1	1	0.333
SPHKAP	1	0.103		USH2A	1	0.364		Unknown	1	0.313		DMD	1	0.148
HRNR	1	0.16		ZNF804A	1	0.19		CPED1	1	0.12		PCDHGC5	1	0.481
NBPF10	1	0.167		TENM1	1	0.132		FAM5C	1	0.157		HEPH	1	0.148
ODZ2	1	0.125		FRG1B	1	0.215		FREM2	1	0.108		DST	1	0.148
LPPR4	1	0.103		RYR1	1	0.116		ASTN1	1	0.12		KMT2C	1	0.185
ZNF831	1	0.139		AHNAK2	1	0.198		NOTCH4	1	0.133		LAMA2	1	0.185
AHNAK	1	0.135		COL6A3	1	0.132		CNBD1	1	0.108		BDP1	1	0.148
SVEP1	1	0.117		SSPO	1	0.107		PCDHAC2	1	0.386		GRIN2A	1	0.148
ADAMTS12	1	0.196		TMTC1	1	0.132		ZNF804B	1	0.108		FAT3	1	0.185
RP1L1	1	0.157		HYDIN	1	0.116		PXDNL	1	0.145		TAF1L	1	0.148
Unknown	1	0.246		ADAMTS12	1	0.157		ASXL3	1	0.157		HECW2	1	0.148
FAM5C	1	0.132		XIRP2	1	0.339		MYH1	1	0.12		EGFR	1	0.222
LTBP1	1	0.11		PKHD1L1	1	0.107		LPHN3	1	0.133		FRMPD1	1	0.148
PDE4DIP	1	0.114		HRNR	1	0.132		KEAP1	1	0.241		PAPPA2	1	0.222
ASTN1	1	0.132		TLL1	1	0.107		FAT1	1	0.12		PTPRT	1	0.148
KCNU1	1	0.103		MAGEC1	1	0.116		PCDHGC5	1	0.458		COL22A1	1	0.148
PCDHAC2	1	0.388		SPATA31D1	1	0.149		HMCN1	1	0.133		MLL3	1	0.185
PLCB1	1	0.11		EPHB6	1	0.107		PDE4DIP	1	0.12		FLG2	1	0.185
EGFR	1	0.125		EPHA6	1	0.107		DST	1	0.241		LRFN5	1	0.148
ZNF804B	1	0.11		PRG4	1	0.107		KMT2C	1	0.145		PRDM9	1	0.148
CDH18	1	0.114		ZNF831	1	0.116		CACNA1E	1	0.145		LRRIQ3	1	0.148
PXDNL	1	0.16		AHNAK	1	0.157		MYO18B	1	0.108		COL12A1	1	0.148
ASXL3	1	0.103		SVEP1	1	0.116		OR4Q3	1	0.108		ITGA8	1	0.148
THSD7A	1	0.11		RP1L1	1	0.149		PTPRD	1	0.157		PLXNA4	1	0.148
LPHN3	1	0.132		Unknown	1	0.264		FAT3	1	0.205		DNAH9	1	0.185
KEAP1	1	0.174		FAM75D1	1	0.14		CDH10	1	0.133		PCDHA6	1	0.148
TENM2	1	0.139		FAM5C	1	0.165		VCAN	1	0.12		DSG4	1	0.148
FAT1	1	0.128		CDH23	1	0.107		LPA	1	0.108		MYH2	1	0.148
MACF1	1	0.107		ASTN2	1	0.107		MXRA5	1	0.12		KIR2DL2	1	0.148
CDH10	1	0.21		AKAP6	1	0.116		PAPPA2	1	0.133		STK11	1	0.185
DMD	1	0.171		ASTN1	1	0.207		BAI3	1	0.12		ADAMTS16	1	0.148
PCDHGC5	1	0.434		GPR158	1	0.165		CDH23	1	0.12		LILRA1	1	0.148
HMCN1	1	0.181		NOTCH4	1	0.116		TSHZ2	1	0.108		DPP6	1	0.148
CDH7	1	0.11		GRM5	1	0.165		TEP1	1	0.108		KIAA1244	1	0.148
KIAA1109	1	0.132		PCDHAC2	1	0.397		CTNND2	1	0.133		FGD5	1	0.148
DST	1	0.178		PLCB1	1	0.116		MLL3	1	0.145		SPATA31D1	1	0.148
COL22A1	1	0.142		DNAH8	1	0.132		FLG2	1	0.12		PCNX	1	0.148
KMT2C	1	0.157		UGT1A1	1	0.132		PRDM9	1	0.12		PCDHGA6	1	0.185
MLL2	1	0.128		PXDNL	1	0.149		ZNF521	1	0.12		APOB	1	0.222
CACNA1E	1	0.185		PKD1L1	1	0.116		ADAMTS16	1	0.108		abParts	1	0.148
MGAM	1	0.107		ASXL3	1	0.19		TRPS1	1	0.145		KIAA1109	1	0.148
HECW1	1	0.121		THSD7A	1	0.124		COL12A1	1	0.108		C10orf12	1	0.185
GRIN2A	1	0.114		LPHN3	1	0.116		PRUNE2	1	0.145		CTNNA2	1	0.148
FAT3	1	0.196		KEAP1	1	0.132		ITGA8	1	0.108		LRP1	1	0.148
TAF1L	1	0.121		ADCY2	1	0.149		FSCB	1	0.133		DMBT1	1	0.148
VCAN	1	0.16		IGSF1	1	0.132		DNAH9	1	0.133		ZIC4	1	0.148
MXRA5	1	0.167		FAT1	1	0.124		PCDH15	1	0.229		OLFM3	1	0.148
DNAH7	1	0.114		MACF1	1	0.116		CDH9	1	0.145		MUC5B	1	0.185
PAPPA2	1	0.235		TEX15	1	0.107		CRB1	1	0.133		GPR112	1	0.185
BAI3	1	0.128		SCN10A	1	0.107		CSMD2	1	0.108		KCNH7	1	0.148
LRRC7	1	0.146		DMD	1	0.116		MYH2	1	0.108		ZFHX4	1	0.296
TRPA1	1	0.117		PCDHGC5	1	0.463		ANK2	1	0.133		CPS1	1	0.148
SLITRK2	1	0.114		HMCN1	1	0.132		STK11	1	0.193		ABCA12	1	0.222
CTNND2	1	0.107		NRCAM	1	0.116		DOCK2	1	0.133		ROBO2	1	0.148
MLL3	1	0.153		PCDHB9	1	0.116		C1orf173	1	0.181		NRXN1	1	0.148
FLG2	1	0.157		SLITRK3	1	0.132		PRRC2C	1	0.108		UBC	1	0.148
LRFN5	1	0.114		DST	1	0.19		COL5A2	1	0.145		FBN2	1	0.148
PRDM9	1	0.132		COL22A1	1	0.116		UBR4	1	0.12		PTPRD	1	0.148
NPAP1	1	0.189		KMT2C	1	0.182		CLCN1	1	0.108		FLG	1	0.259
COL12A1	1	0.107		CACNA1E	1	0.19		DCHS2	1	0.145		LOC283788	1	0.148
PRUNE2	1	0.125		MGAM	1	0.107		APOB	1	0.145		HUWE1	1	0.148
GPR98	1	0.117		GRIN2A	1	0.116		ADAMTS20	1	0.12		PEG3	1	0.148
PLXNA4	1	0.107		FAT3	1	0.264		TLR4	1	0.145		RIMS2	1	0.185
LRRTM4	1	0.114		SPEG	1	0.116		KIF2B	1	0.108		TNR	1	0.185
EYS	1	0.103		VCAN	1	0.149		NEB	1	0.133		PSG4	1	0.148
DNAH9	1	0.21		SCN3A	1	0.149		UNC79	1	0.145		ASPM, TP53	2	0.148
F8	1	0.103		MXRA5	1	0.157		NPAP1	1	0.12		SSPO, ZFHX4	2	0.148
PCDH15	1	0.203		DNAH7	1	0.132		FCGBP	1	0.12		KEAP1, PLXNA4	2	0.148
ZNF479	1	0.103		PAPPA2	1	0.19		C15orf2	1	0.12		SPTA1, EGFR	2	0.148
NF1	1	0.142		BAI3	1	0.107		NLGN4X	1	0.169		NAV3, HRNR	2	0.148
CRB1	1	0.121		LRRC7	1	0.182		SNTG1	1	0.12		KEAP1, TP53	2	0.222
CSMD2	1	0.171		OR5L1	1	0.107		SETBP1	1	0.133		KEAP1, RP1L1	2	0.148
RIMS2	1	0.171		DSCAM	1	0.14		GPR112	1	0.133		KEAP1, PAPPA2	2	0.148
CDH9	1	0.103		COL7A1	1	0.124		ZFHX4	1	0.217		KEAP1, APOB	2	0.185
MYH2	1	0.135		MLL3	1	0.198		CPS1	1	0.12		SPTA1, GPR112	2	0.148
KMT2D	1	0.114		FLG2	1	0.182		THSD7B	1	0.133		SMARCA1, KEAP1	2	0.148
CFH	1	0.103		C18orf34	1	0.107		TG	1	0.12		FLG2, TP53	2	0.148
PTPRZ1	1	0.117		PRDM9	1	0.207		NRXN1	1	0.12		SPTA1, SSPO	2	0.148
ANK2	1	0.217		ZNF521	1	0.14		FAT4	1	0.108		PCDHGC5, NALCN	2	0.148
HUWE1	1	0.107		BIRC6	1	0.116		MYCBP2	1	0.108		SPTA1, MLL3	2	0.185
DOCK2	1	0.117		COL12A1	1	0.107		RBM10	1	0.108		SSPO, PTPRT	2	0.148
NBPF1	1	0.157		PRUNE2	1	0.107		ANKRD30A	1	0.145		KEAP1, FLG	2	0.148
HERC2	1	0.128		ITGA8	1	0.132		FBN2	1	0.157		DMD, TP53	2	0.148
COL5A2	1	0.107		GPR98	1	0.107		SORCS1	1	0.181		ZFHX4, FLG	2	0.148
DNAH3	1	0.114		PLXNA4	1	0.124		ANK3	1	0.12		ADAMTS12, PCDHGC5	2	0.148
MUC5B	1	0.153		DNAH9	1	0.14		FLG	1	0.289		NAV3, RIMS2	2	0.148
ZEB1	1	0.107		FLNC	1	0.107		FAT2	1	0.108		ZFHX4, KRAS	2	0.148
AMER3	1	0.103		PCDH15	1	0.223		PRKDC	1	0.12		SPTA1, DNAH9	2	0.148
POTEH	1	0.107		ANKRD30B	1	0.116		SI	1	0.169		TP53, CPS1	2	0.148
APOB	1	0.192		ZNF479	1	0.149		ZFPM2	1	0.108		PCDHGC5, KRAS	2	0.185
GRIN2B	1	0.117		NF1	1	0.132		SORCS3	1	0.12		KMT2C, MLL3	2	0.185
TLR4	1	0.103		CSMD2	1	0.132		DOCK4	1	0.108		PCDH11X, KEAP1	2	0.148
KIF2B	1	0.107		CDH9	1	0.124		ADAM23	1	0.108		PCDHAC2, COL11A1	2	0.148
NEB	1	0.135		MYH2	1	0.124		PEG3	1	0.145		SPTA1, RP1L1	2	0.148
UNC79	1	0.121		PTPRZ1	1	0.116		SLITRK2	1	0.108		KEAP1, ZFHX4	2	0.148
LAMA2	1	0.114		ANK2	1	0.248		EGFR	1	0.157		DMBT1, C10orf12	2	0.148
CTNNA2	1	0.117		STK11	1	0.174		TSHZ3	1	0.108		SPTA1, NALCN	2	0.185
DNAH8	1	0.125		DOCK2	1	0.124		RIMS2	1	0.169		FLG2, PCDHGC5	2	0.148
SPTA1	1	0.26		NBPF1	1	0.157		TNR	1	0.145		PCDHA6, PCDHGC5	2	0.148
ADAMTS2	1	0.103		C1orf173	1	0.182		SPEF2	1	0.108		PCDHAC2, DNAH9	2	0.148
TIAM1	1	0.117		HERC2	1	0.124		NLRP14	1	0.12		TP53, KIAA1109	2	0.148
C15orf2	1	0.178		DNAH3	1	0.116		MED12L	1	0.108		PCDHAC2, PSG4	2	0.148
SNTG1	1	0.114		HEATR7B2	1	0.107		PKHD1	1	0.108		PCDHGC5, USH2A	2	0.148
TRRAP	1	0.117		LTBP2	1	0.107		CDH23, TP53	2	0.108		AHNAK2, ABCA12	2	0.148
SETBP1	1	0.117		DCHS2	1	0.116		RP1L1, KRAS	2	0.12		C12orf35, KIAA1551	2	0.185
MYH1	1	0.125		NBPF10	1	0.19		KEAP1, TP53	2	0.108		NAV3, RP1L1	2	0.148
GPR112	1	0.167		TRPS1	1	0.14		PCDHAC2, DCHS2	2	0.108		KIAA1109, LRFN5	2	0.148
ZFHX4	1	0.331		DCDC1	1	0.14		PCDHGC5, NALCN	2	0.108		SPTA1, FRG1B	2	0.148
CPS1	1	0.103		APOB	1	0.19		MUC17, PCDHGC5	2	0.133		SPTA1, ZFHX4	2	0.148
EPHA5	1	0.139		abParts	1	0.107		TP53, PCDH15	2	0.157		ZFHX4, NALCN	2	0.148
CDH12	1	0.132		ADAMTS20	1	0.165		PCDHGC5, C1orf173	2	0.133		ABCA12, APOB	2	0.148
ROBO2	1	0.121		GRIN2B	1	0.157		PCDHAC2, NAV3	2	0.145		UTRN, TP53	2	0.148
FAM47C	1	0.121		TLR4	1	0.116		PCDHAC2, SYNE1	2	0.12		ZFHX4, TP53	2	0.259
TG	1	0.103		NEB	1	0.124		USH2A, PCDH15	2	0.12		FRG1B, TP53	2	0.148
NRXN1	1	0.178		LAMA2	1	0.149		NLGN4X, TP53	2	0.12		PCDH11X, TP53	2	0.222
FAT4	1	0.167		FAM47B	1	0.124		ANKRD30A, PCDHGC5	2	0.12		PAPPA2, PCDHGC5	2	0.185
RELN	1	0.185		PLEC	1	0.124		DST, PCDHGC5	2	0.157		NAV3, NALCN	2	0.148
FMN2	1	0.125		ZP4	1	0.116		OBSCN, TP53	2	0.108		KEAP1, CPS1	2	0.148
FBN2	1	0.203		FAM47A	1	0.14		PCDHAC2, FAT3	2	0.108		EGFR, TP53	2	0.185
EPHA6	1	0.11		SPTA1	1	0.322		ZFHX4, TP53	2	0.145		ZFHX4, NTRK3	2	0.148
PDGFRA	1	0.103		CCDC178	1	0.107		PCDH15, KRAS	2	0.157		TP53, COL11A1	2	0.185
CACNA2D1	1	0.103		NID2	1	0.124		USH2A, KRAS	2	0.133		TP53, FLG	2	0.185
PTPRD	1	0.171		FCGBP	1	0.124		EGFR, TP53	2	0.108		ZNF536, TP53	2	0.185
PKHD1L1	1	0.157		C15orf2	1	0.132		TP53, FLG	2	0.205		SPTA1, LAMA2	2	0.148
MYH7	1	0.132		SNTG1	1	0.116		PCDHAC2, PCDH15	2	0.181		OLFM3, KEAP1	2	0.148
LYST	1	0.114		MUC5B	1	0.14		RP1L1, TP53	2	0.133		NAV3, PAPPA2	2	0.148
MKI67	1	0.107		ADAMTSL3	1	0.132		COL11A1, FLG	2	0.133		DNAH9, XIRP2	2	0.148
SI	1	0.157		ODZ1	1	0.116		SPTA1, PCDHGC5	2	0.108		NLRP4, KEAP1	2	0.148
STK11	1	0.149		VPS13B	1	0.124		PCDHGC5, XIRP2	2	0.157		SPTA1, HRNR	2	0.148
SORCS1	1	0.132		GPR112	1	0.256		TP53, HYDIN	2	0.108		PCDHAC2, TAF1L	2	0.148
PEG3	1	0.135		ACAN	1	0.107		TP53, NALCN	2	0.133		MUC17, TP53	2	0.185
NRXN3	1	0.114		CPS1	1	0.132		Unknown, PCDH15	2	0.133		PCDH11X, ZFHX4	2	0.185
DCAF4L2	1	0.11		EPHA5	1	0.132		TP53, PCDHGC5	2	0.289		SPTA1, FLG	2	0.148
TSHZ3	1	0.167		CDH12	1	0.14		TP53, USH2A	2	0.205		SSPO, NAV3	2	0.148
KDR	1	0.103		SMARCA4	1	0.116		FAM5C, PCDHGC5	2	0.108		SPTA1, COL11A1	2	0.148
TNR	1	0.181		TRPM6	1	0.107		PCDHAC2, ZFHX4	2	0.12		ABCA12, CPS1	2	0.148
DCHS1	1	0.103		FAM47C	1	0.182		TNN, TP53	2	0.108		SPTA1, HECW2	2	0.148
TPTE	1	0.171		TG	1	0.174		RYR1, PCDHGC5	2	0.12		ZFHX4, PCDHGC5	2	0.185
PKHD1	1	0.135		NRXN1	1	0.132		Unknown, KRAS	2	0.12		OR2G2, TP53	2	0.148
ASPM, TP53	2	0.103		FAT4	1	0.174		LPHN3, TP53	2	0.108		HUWE1, KIAA1551	2	0.148
LRRC7, TP53	2	0.117		RELN	1	0.107		PTPRD, PCDHGC5	2	0.12		DNAH9, TP53	2	0.148
ZFHX4, USH2A	2	0.199		LPPR4	1	0.132		COL11A1, PCDHGC5	2	0.145		SPTA1, PCDHGC5	2	0.259
AHNAK2, PCDHGC5	2	0.103		ANKRD30A	1	0.132		TSHZ2, PCDHGC5	2	0.108		ZFHX4, SPATA31D1	2	0.148
PCDHAC2, TNR	2	0.107		FBN2	1	0.19		OBSCN, PCDHAC2	2	0.108		PCDHGC5, XIRP2	2	0.148
PCDHAC2, VCAN	2	0.11		ZFHX4	1	0.331		PCDHAC2, CACNA1E	2	0.108		PCDHAC2, RP1L1	2	0.148
MUC17, PCDHGC5	2	0.139		PDGFRA	1	0.107		DNAH9, PCDHGC5	2	0.12		PCDHAC2, TP53	2	0.259
TP53, PCDH15	2	0.149		CACNA2D1	1	0.107		PCDHAC2, PCDHGC5	2	0.253		TP53, CTNNA2	2	0.148
TP53, GPR112	2	0.114		DCDC5	1	0.116		PCDHAC2, FAM135B	2	0.108		DMBT1, PCDHGC5	2	0.148
PCDHAC2, NAV3	2	0.11		SPHKAP	1	0.107		MLL3, TP53	2	0.133		FGD5, SSPO	2	0.148
ZFHX4, FAM135B	2	0.107		FLG	1	0.256		DST, KRAS	2	0.108		ADAMTS12, TP53	2	0.185
TP53, CACNA1E	2	0.135		CPED1	1	0.124		FLG, XIRP2	2	0.169		NLRP4, TP53	2	0.148
PAPPA2, XIRP2	2	0.121		PRKDC	1	0.107		COL11A1, XIRP2	2	0.12		SSPO, APOB	2	0.148
SPTA1, PAPPA2	2	0.107		KIF21A	1	0.116		TP53, PEG3	2	0.133		NAV3, KIAA1109	2	0.148
DMD, USH2A	2	0.107		CDH10	1	0.157		PCDHGC5, FLG	2	0.169		TP53, PCDHGC5	2	0.259
SPTA1, ZFHX4	2	0.121		SI	1	0.215		CDH9, FLG	2	0.108		NAV3, APOB	2	0.148
FBN2, USH2A	2	0.125		ZFPM2	1	0.174		KMT2C, MLL3	2	0.133		TP53, USH2A	2	0.185
DST, PCDHGC5	2	0.107		RGPD4	1	0.116		Unknown, PCDHGC5	2	0.169		SSPO, KEAP1	2	0.148
PCDH10, TP53	2	0.125		PEG3	1	0.182		ASXL3, PCDHGC5	2	0.12		RP1L1, TP53	2	0.222
PCDHAC2, FAT3	2	0.107		SYNE1	1	0.132		FBN2, TP53	2	0.12		KEAP1, ABCA12	2	0.185
ZFHX4, TP53	2	0.242		EGFR	1	0.149		ANKRD30A, TP53	2	0.108		SPTA1, TP53	2	0.222
TP53, FLG	2	0.199		TSHZ3	1	0.165		TRPS1, PCDHGC5	2	0.108		TP53, DPP6	2	0.148
OBSCN, USH2A	2	0.103		RIMS2	1	0.149		PCDHAC2, ZNF536	2	0.145		SPTA1, PCDHGA6	2	0.148
PCDHAC2, ZNF804A	2	0.11		TNR	1	0.157		LRP2, TP53	2	0.108		TP53, ADAMTS16	2	0.148
PCDHAC2, PCDH15	2	0.125		PKHD1	1	0.157		PCDHGC5, KRAS	2	0.193		CHEK2, PCDHGC5	2	0.148
CDH10, XIRP2	2	0.114		PTPRB	1	0.132		TP53, TLR4	2	0.108		KEAP1, NAV3	2	0.185
RELN, FLG	2	0.103		FAM47C, PCDHGC5	2	0.107		ADAMTS12, PCDHGC5	2	0.157		KMT2C, TP53	2	0.148
SPTA1, FLG	2	0.107		COL11A1, GPR112	2	0.107		C7orf58, CPED1	2	0.12		ASTN1, TP53	2	0.148
RP1L1, TP53	2	0.114		PCDHGC5, GPR112	2	0.165		PCDHAC2, UNC79	2	0.12		ZFHX4, NAV3	2	0.148
HMCN1, PCDHGC5	2	0.11		abParts, TP53	2	0.107		PRUNE2, TP53	2	0.108		TP53, TNR	2	0.185
PCDHGC5, C15orf2	2	0.125		LRRC7, TP53	2	0.132		PCDH11X, TP53	2	0.12		SSPO, PCDHGC5	2	0.148
PCDHGC5, XIRP2	2	0.185		ZFHX4, USH2A	2	0.157		Unknown, COL11A1	2	0.108		ASTN2, TP53	2	0.185
ANK2, PCDHGC5	2	0.125		AHNAK2, PCDHGC5	2	0.107		STK11, KRAS	2	0.133		TP53, KRAS	2	0.148
ANK2, USH2A	2	0.132		ASPM, TP53	2	0.107		PCDH11X, PCDHGC5	2	0.108		NAV3, PCDHGC5	2	0.148
PCDHAC2, CSMD2	2	0.11		MLL3, ZNF536	2	0.107		NAV3, TP53	2	0.157		PCDHAC2, PCDHGC5	2	0.259
TP53, PCDHGC5	2	0.27		ANK2, GPR112	2	0.116		PCDHGC5, RIMS2	2	0.133		DST, KRAS	2	0.148
TP53, USH2A	2	0.242		MLL3, USH2A	2	0.107		PCDHAC2, TP53	2	0.265		NLRP4, NAV3	2	0.148
PAPPA2, FLG	2	0.103		MUC17, PCDHGC5	2	0.165		SPTA1, PCDHAC2	2	0.108		SPTA1, DOCK10	2	0.148
PCDHAC2, ZFHX4	2	0.146		TENM1, ODZ1	2	0.116		RP1L1, PCDH15	2	0.108		C10orf12, PCDHGC5	2	0.148
TPTE, PCDHGC5	2	0.121		TP53, PCDH15	2	0.165		RP1L1, USH2A	2	0.133		SPTA1, KMT2C	2	0.185
TP53, TRRAP	2	0.103		TP53, GPR112	2	0.198		RP1L1, PCDHGC5	2	0.145		MUC5B, TP53	2	0.148
COL11A1, PCDHGC5	2	0.132		PCDHGC5, C1orf173	2	0.132		PCDHGC5, FSCB	2	0.108		RP1L1, COL11A1	2	0.148
TP53, PXDNL	2	0.107		PCDHGC5, GRID2	2	0.107		MAGEC1, TP53	2	0.108		KMT2C, PCDHGC5	2	0.148
OBSCN, PCDHAC2	2	0.114		GRIN2B, XIRP2	2	0.107		TP53, COL11A1	2	0.181		TP53, COL12A1	2	0.148
PCDHAC2, CACNA1E	2	0.114		PCDHAC2, NAV3	2	0.116		KMT2C, TP53	2	0.133		ZFHX4, APOB	2	0.148
DNAH9, PCDHGC5	2	0.128		TP53, CACNA1E	2	0.165		TP53, KRAS	2	0.145		MLL3, PCDHGC5	2	0.148
PCDHAC2, PCDHGC5	2	0.221		ZFHX4, PRDM9	2	0.107		FAT3, USH2A	2	0.108		SSPO, KRAS	2	0.148
ANK2, TP53	2	0.16		GPR158, TP53	2	0.124		KMT2C, PCDHGC5	2	0.108		NAV3, ASTN1	2	0.148
SPTA1, XIRP2	2	0.125		PCDHAC2, SYNE1	2	0.107		ZNF536, PCDHGC5	2	0.145		ZFHX4, RP1L1	2	0.148
MLL3, TP53	2	0.121		SPTA1, ZFHX4	2	0.149		NAV3, FLG	2	0.108		PCDH11X, FRMPD1	2	0.148
FLG, XIRP2	2	0.139		FBN2, USH2A	2	0.132		MLL3, PCDHGC5	2	0.108		PTPRT, PCDHGC5	2	0.148
PCDHGC5, GPR112	2	0.117		SPTA1, CDH12	2	0.107		PCDHAC2, DST	2	0.145		KEAP1, PCDHGC5	2	0.148
TP53, RIMS2	2	0.121		ASPM, USH2A	2	0.107		PCDHAC2, USH2A	2	0.217		DNAH9, USH2A	2	0.148
NRXN1, XIRP2	2	0.107		PCDHAC2, FAT3	2	0.149		APOB, TP53	2	0.108		DNAH9, PCDHGC5	2	0.148
PCDHGC5, FLG	2	0.178		LRRC7, USH2A	2	0.124		Unknown, TP53	2	0.193		AHNAK2, KEAP1	2	0.148
PCDHGC5, FAT4	2	0.103		USH2A, SPATA31D1	2	0.107		PCDHAC2, NALCN	2	0.108		TP53, KIAA1551	2	0.148
PCDHGC5, NRXN1	2	0.11		FLG2, XIRP2	2	0.107		FAT3, PCDHGC5	2	0.108		DNAH9, LILRA1	2	0.148
Unknown, PCDHGC5	2	0.132		PCDHAC2, KMT2C	2	0.107		APOB, PCDHGC5	2	0.108		PCDHAC2, USH2A	2	0.148
TP53, NBPF10	2	0.114		SPTA1, SI	2	0.116		DST, TP53	2	0.157		LRRIQ3, PCDHGC5	2	0.148
XIRP2, FAM135B	2	0.103		TP53, FLG	2	0.174		ZNF536, USH2A	2	0.108		SPTA1, XIRP2	2	0.148
FBN2, TP53	2	0.128		PCDHAC2, ZNF804A	2	0.132		TP53, HRNR	2	0.12		MLL3, TP53	2	0.148
PCDHAC2, ZNF536	2	0.125		PCDHAC2, GPR112	2	0.124		TP53, KIF2B	2	0.108		TP53, RIMS2	2	0.148
ASPM, PCDHGC5	2	0.107		PCDHAC2, PCDH15	2	0.132		SI, TP53	2	0.12		APOB, TP53	2	0.185
ZFHX4, ABCA13	2	0.11		CDH10, XIRP2	2	0.116		DCHS2, TP53	2	0.12		ZFHX4, ADAMTS12	2	0.148
OBSCN, ZFHX4	2	0.103		DSCAM, TP53	2	0.107		ASXL3, TP53	2	0.133		MLL3, PCDHGA6	2	0.148
TP53, FAM135B	2	0.132		SPTA1, FLG	2	0.124		ZNF536, TP53	2	0.169		Unknown, TP53	2	0.148
SPTA1, USH2A	2	0.153		RP1L1, TP53	2	0.116		PCDHAC2, COL11A1	2	0.108		SPTA1, NAV3	2	0.185
ZFHX4, CACNA1E	2	0.107		TP53, CPED1	2	0.116		PRUNE2, PCDHGC5	2	0.133		PCDHGA6, TP53	2	0.148
APOB, XIRP2	2	0.11		ANK2, XIRP2	2	0.107		FBN2, FLG	2	0.108		PCDHGA6, PCDHGC5	2	0.185
PCDHGC5, KRAS	2	0.132		SPTA1, PCDHGC5	2	0.19		COL11A1, USH2A	2	0.12		LPHN2, TP53	2	0.185
CDH10, TP53	2	0.157		ADAMTS20, TP53	2	0.14		SORCS1, TP53	2	0.12		KMT2C, PCDHGA6	2	0.148
KMT2C, MLL3	2	0.146		PCDHGC5, XIRP2	2	0.182		OBSCN, KRAS	2	0.108		TP53, MXRA5	2	0.148
ADAMTS12, PCDHGC5	2	0.11		SPTA1, NAV3	2	0.107		AHNAK2, TP53	2	0.12		TP53, NTRK3	2	0.148
NRXN1, FLG	2	0.103		ANK2, PCDHGC5	2	0.182		FAT3, TP53	2	0.145		C12orf35, HUWE1	2	0.148
CACNA1E, USH2A	2	0.117		DCDC5, TP53	2	0.107		LPHN3, PCDHGC5	2	0.108		KEAP1, KRAS	2	0.185
PCDH11X, TP53	2	0.11		GRM5, USH2A	2	0.116		DOCK2, FLG	2	0.108		PCDHAC2, XIRP2	2	0.148
PCDHAC2, RELN	2	0.103		PCDHAC2, CSMD2	2	0.107		MUC17, TP53	2	0.133		TP53, LRFN5	2	0.148
VCAN, TP53	2	0.117		MYH8, USH2A	2	0.124		RYR1, USH2A	2	0.108		SPTA1, ROBO2	2	0.148
TP53, FAT4	2	0.114		GPR158, PCDHGC5	2	0.107		PCDHAC2, Unknown	2	0.12		KEAP1, ASTN1	2	0.148
PTPRD, TP53	2	0.125		ZFHX4, ZNF536	2	0.107		PCDHAC2, RP1L1	2	0.145		SSPO, TP53	2	0.148
USH2A, PCDH15	2	0.128		ASXL3, USH2A	2	0.116		PCDHGC5, HRNR	2	0.133		APOB, PCDHGC5	2	0.148
PCDHGC5, RIMS2	2	0.107		TP53, PCDHGC5	2	0.314		ITGAX, PCDHGC5	2	0.12		NAV3, TP53	2	0.222
COL22A1, TP53	2	0.107		TP53, USH2A	2	0.24		ADAMTS12, TP53	2	0.12		C12orf35, TP53	2	0.148
ZFHX4, ANK2	2	0.121		PCDHAC2, TG	2	0.107		MUC17, USH2A	2	0.12		LPHN2, PCDHGC5	2	0.148
ZFHX4, XIRP2	2	0.16		PCDHAC2, ZFHX4	2	0.149		Unknown, USH2A	2	0.12		SPTA1, KEAP1	2	0.148
RELN, USH2A	2	0.117		GRM5, TP53	2	0.116		ZNF536, FLG	2	0.12		ABCA12, TP53	2	0.185
PCDHAC2, TP53	2	0.231		TNN, TP53	2	0.124		NAV3, PCDHGC5	2	0.133		Unknown, PCDHGC5	2	0.148
PCDHAC2, SPTA1	2	0.121		GRIN2B, TP53	2	0.124		DST, FLG	2	0.145		NAV3, LRFN5	2	0.148
MUC17, ZFHX4	2	0.128		AHNAK2, USH2A	2	0.107		PCDHAC2, FAM5C	2	0.108		HRNR, TNR	2	0.148
FAM47C, TP53	2	0.107		COL11A1, PCDHGC5	2	0.14		TP53, SETBP1	2	0.108		OR2G2, NAV3	2	0.148
NRXN1, USH2A	2	0.114		COL11A1, PCDH15	2	0.107		MUC17, PCDHAC2	2	0.108		TP53, HRNR	2	0.148
RP1L1, USH2A	2	0.107		TP53, PXDNL	2	0.124		PCDHAC2, XIRP2	2	0.169		PCDHAC2, PCDHA6	2	0.148
RP1L1, PCDHGC5	2	0.103		FAT3, ZFHX4	2	0.124		PCDHAC2, ADAMTS12	2	0.157		PCDHAC2, KEAP1	2	0.148
TP53, COL11A1	2	0.128		PCDHAC2, CACNA1E	2	0.124		ADAMTS12, USH2A	2	0.12		ZFHX4, DPP6	2	0.148
KMT2C, TP53	2	0.128		FLG2, USH2A	2	0.107		TP53, RIMS2	2	0.133		FLG2, TP53, PCDHGC5	3	0.148
TP53, RELN	2	0.135		LPPR4, TP53	2	0.132		TP53, C1orf173	2	0.169		DMBT1, C10orf12, PCDHGC5	3	0.148
ZFHX4, NAV3	2	0.117		DNAH9, PCDHGC5	2	0.107		ZFHX4, COL11A1	2	0.108		NAV3, TP53, LRFN5	3	0.148
SPTA1, ANK2	2	0.107		PCDHAC2, PCDHGC5	2	0.273		PCDHAC2, APOB	2	0.12		KEAP1, APOB, TP53	3	0.148
TP53, KRAS	2	0.107		ANK2, TP53	2	0.19		ADAMTS12, FLG	2	0.108		ADAMTS12, TP53, PCDHGC5	3	0.148
ZNF804A, PCDHGC5	2	0.117		SPTA1, ASTN1	2	0.116		PCDHAC2, KRAS	2	0.217		NAV3, TP53, KIAA1109	3	0.148
TENM2, ODZ2	2	0.125		SPTA1, XIRP2	2	0.174		XIRP2, USH2A	2	0.133		SPTA1, TP53, PCDHGC5	3	0.148
FAT3, PCDHGC5	2	0.142		TP53, ODZ1	2	0.107		ZNF536, XIRP2	2	0.12		KEAP1, TP53, NLRP4	3	0.148
FAT3, USH2A	2	0.128		MLL3, TP53	2	0.14		ASTN1, PCDHGC5	2	0.108		ZFHX4, TP53, NTRK3	3	0.148
ZFHX4, DST	2	0.114		TP53, PEG3	2	0.132		NLGN4X, PCDHGC5	2	0.12		ZFHX4, NAV3, TP53	3	0.148
KMT2C, PCDHGC5	2	0.103		COL11A1, XIRP2	2	0.149		SYNE1, PCDHGC5	2	0.108		PCDHAC2, TP53, PCDHGC5	3	0.185
ZNF536, PCDHGC5	2	0.125		TP53, ABCB5	2	0.107		Unknown, XIRP2	2	0.12		PCDHAC2, TP53, USH2A	3	0.148
RIMS2, USH2A	2	0.114		HRNR, XIRP2	2	0.107		PCDHAC2, RIMS2	2	0.157		MLL3, PCDHGA6, PCDHGC5	3	0.148
MLL3, PCDHGC5	2	0.107		CCDC178, C18orf34	2	0.107		COL6A3, TP53	2	0.108		KMT2C, MLL3, TP53	3	0.148
TP53, C15orf2	2	0.117		PCDHGC5, FLG	2	0.149		PCDHAC2, FLG	2	0.181		KMT2C, MLL3, PCDHGA6	3	0.148
PCDHGC5, PCDH15	2	0.142		TP53, ADCY2	2	0.124		PCDHAC2, NCKAP5	2	0.108		LPHN2, TP53, PCDHGC5	3	0.148
ZFHX4, DNAH9	2	0.117		FLG, XIRP2	2	0.157		COL5A2, TP53	2	0.12		KMT2C, PCDHGA6, PCDHGC5	3	0.148
PCDHAC2, USH2A	2	0.171		KMT2C, MLL3	2	0.174		XIRP2, KRAS	2	0.133		NLRP4, NAV3, KEAP1	3	0.148
ADAMTS12, USH2A	2	0.114		ZFHX4, XIRP2	2	0.174		DOCK2, TP53	2	0.108		SPTA1, NAV3, NALCN	3	0.148
CSMD2, XIRP2	2	0.114		PCDHGC5, FAT4	2	0.116		NPAP1, C15orf2	2	0.108		TP53, KIAA1109, LRFN5	3	0.148
APOB, TP53	2	0.132		CACNA1E, USH2A	2	0.107		FLG, USH2A	2	0.133		PCDH11X, ZFHX4, TP53	3	0.148
Unknown, TP53	2	0.125		PCDHGC5, RIMS2	2	0.107		XIRP2, PCDH15	2	0.12		PCDHGA6, TP53, PCDHGC5	3	0.148
FBN2, XIRP2	2	0.107		KMT2C, ZNF536	2	0.107		PCDHGC5, CACNA1E	2	0.108		SPTA1, MLL3, PCDHGA6	3	0.148
MXRA5, TP53	2	0.132		Unknown, PCDHGC5	2	0.165		PCDHAC2, PTPRD	2	0.108		NAV3, KIAA1109, LRFN5	3	0.148
CSMD2, USH2A	2	0.114		ZNF536, PCDHGC5	2	0.124		ADAMTS20, TP53	2	0.108		KEAP1, NAV3, TP53	3	0.148
ZFHX4, FLG	2	0.164		USH2A, FAM135B	2	0.124		PCDHGC5, USH2A	2	0.241		KEAP1, TP53, CPS1	3	0.148
CDH10, PCDHGC5	2	0.135		TP53, NBPF10	2	0.132		SPTA1, TP53	2	0.108		DNAH9, TP53, USH2A	3	0.148
APOB, PCDHGC5	2	0.121		ASXL3, PCDHGC5	2	0.14		FLG, KRAS	2	0.108		DNAH9, TP53, PCDHGC5	3	0.148
CDH12, TP53	2	0.103		FBN2, TP53	2	0.14		PTPRD, TP53	2	0.108		NAV3, RP1L1, TP53	3	0.148
APOB, USH2A	2	0.114		TP53, ERBB4	2	0.107		TP53, TNR	2	0.108		SSPO, APOB, TP53	3	0.148
ZNF536, USH2A	2	0.107		PCDHAC2, ZNF536	2	0.149		SSPO, PCDHGC5	2	0.12		NAV3, TP53, RIMS2	3	0.148
TP53, HRNR	2	0.117		FAT3, FAT4	2	0.107		RIMS2, KRAS	2	0.12		KEAP1, TP53, ZFHX4	3	0.148
VCAN, USH2A	2	0.107		HCN1, USH2A	2	0.116		PCDHGC5, PCDH15	2	0.157		TP53, NAV3, APOB	3	0.148
SI, TP53	2	0.117		TP53, FAM135B	2	0.14		ANK3, PCDHGC5	2	0.108		SPTA1, KMT2C, PCDHGC5	3	0.148
OBSCN, PCDHGC5	2	0.117		PAPPA2, XIRP2	2	0.116		CDH9, TP53	2	0.108		DNAH9, PCDHGC5, USH2A	3	0.148
ZNF536, TP53	2	0.135		TG, TP53	2	0.124		SORCS1, FLG	2	0.108		C12orf35, TP53, KIAA1551	3	0.148
NAV3, XIRP2	2	0.107		MXRA5, USH2A	2	0.116		DCHS2, PCDHGC5	2	0.12		SPTA1, MLL3, TP53	3	0.148
SYNE2, TP53	2	0.117		APOB, XIRP2	2	0.124		KEAP1, PCDHGC5	2	0.108		ZFHX4, TP53, FLG	3	0.148
PCDHAC2, COL11A1	2	0.135		TP53, SCN3A	2	0.124		USH2A, PXDNL	2	0.108		C12orf35, HUWE1, KIAA1551	3	0.148
RYR1, TP53	2	0.128		PCDHGC5, KRAS	2	0.19		PCDH10, PCDHGC5	2	0.108		NLRP4, NAV3, TP53	3	0.148
BAI3, TP53	2	0.107		DCDC5, DCDC1	2	0.116		TP53, XIRP2	2	0.217		KEAP1, ABCA12, TP53	3	0.148
PKHD1L1, USH2A	2	0.107		XIRP2, FMN2	2	0.107		PCDHAC2, PCDHGC5, KRAS	3	0.145		TP53, HRNR, TNR	3	0.148
COL11A1, USH2A	2	0.11		CUBN, PCDHGC5	2	0.107		USH2A, PCDHGC5, XIRP2	3	0.108		ZFHX4, RP1L1, TP53	3	0.148
PCDHAC2, RIMS2	2	0.103		C7orf58, CPED1	2	0.107		ZNF536, TP53, PCDHGC5	3	0.108		PCDHAC2, PCDHA6, PCDHGC5	3	0.148
SORCS1, TP53	2	0.107		PCDHAC2, ASPM	2	0.107		ZNF536, TP53, USH2A	3	0.108		SPTA1, MLL3, PCDHGC5	3	0.148
TP53, NF1	2	0.103		ZNF536, ASTN1	2	0.107		PCDHAC2, PCDHGC5, RIMS2	3	0.12		SPTA1, DNAH9, XIRP2	3	0.148
ZNF804A, TP53	2	0.146		ASTN1, USH2A	2	0.14		PCDHAC2, RP1L1, PCDHGC5	3	0.108		SPTA1, PCDHGC5, NALCN	3	0.148
FRG1B, TP53	2	0.142		PCDH11X, TP53	2	0.124		FLG, PCDHGC5, XIRP2	3	0.12		SPTA1, PCDHGA6, PCDHGC5	3	0.148
PAPPA2, PCDHGC5	2	0.167		SI, GPR112	2	0.107		PCDHAC2, PCDHGC5, XIRP2	3	0.108		KEAP1, ABCA12, CPS1	3	0.148
AHNAK2, TP53	2	0.114		PCDHGC5, C15orf2	2	0.116		ZNF536, TP53, FLG	3	0.108		KMT2C, MLL3, PCDHGC5	3	0.148
FAT3, TP53	2	0.146		PTPRB, USH2A	2	0.107		NAV3, TP53, PCDHGC5	3	0.12		ZFHX4, TP53, DPP6	3	0.148
LPHN3, PCDHGC5	2	0.103		PLEC, PCDHGC5	2	0.107		PCDHAC2, ZNF536, TP53	3	0.133		TP53, PCDHGC5, USH2A	3	0.148
MUC17, TP53	2	0.167		STK11, KRAS	2	0.107		PCDHAC2, TP53, PCDHGC5	3	0.181		ABCA12, TP53, CPS1	3	0.148
GPR112, XIRP2	2	0.107		TP53, FAT4	2	0.132		PCDHAC2, KRAS, PCDH15	3	0.133		ZFHX4, TP53, PCDHGC5	3	0.148
ADAMTS12, TP53	2	0.16		ZFHX4, GPR112	2	0.107		PCDHAC2, TP53, USH2A	3	0.157		OR2G2, NAV3, TP53	3	0.148
MUC17, USH2A	2	0.146		PCDH11X, PCDHGC5	2	0.107		PCDHAC2, TP53, PCDH15	3	0.12		PCDH11X, KEAP1, TP53	3	0.148
Unknown, USH2A	2	0.11		ASTN1, COL11A1	2	0.107		MLL3, KMT2C, TP53	3	0.12		SSPO, PTPRT, PCDHGC5	3	0.148
CSMD2, TP53	2	0.142		ZFPM2, TP53	2	0.149		PCDHAC2, XIRP2, FLG	3	0.12		ZFHX4, APOB, TP53	3	0.148
NAV3, PCDHGC5	2	0.125		USH2A, PCDH15	2	0.132		Unknown, TP53, PCDHGC5	3	0.12		SPTA1, NAV3, TP53	3	0.148
FRG1B, PCDHGC5	2	0.114		ZFHX4, ANK2	2	0.124		TP53, PCDHGC5, NALCN	3	0.108		SPTA1, ZFHX4, NALCN	3	0.148
MUC17, PCDHAC2	2	0.107		PKHD1, TP53	2	0.107		PCDHAC2, DST, PCDHGC5	3	0.108		SPTA1, MLL3, KMT2C	3	0.185
DST, USH2A	2	0.11		PCDHAC2, MLL3	2	0.107		PCDHAC2, TP53, FLG	3	0.133		AHNAK2, ABCA12, KEAP1	3	0.148
USH2A, KRAS	2	0.103		ZFHX4, FMN2	2	0.107		TP53, PCDHGC5, XIRP2	3	0.108		ZFHX4, ADAMTS12, TP53	3	0.148
DMD, TP53	2	0.117		PCDHAC2, TP53	2	0.281		PCDHAC2, PCDHGC5, USH2A	3	0.181		SPTA1, KMT2C, TP53	3	0.148
DNAH9, TP53	2	0.16		PCDHAC2, SPTA1	2	0.174		TP53, USH2A, FLG	3	0.12		SPTA1, KMT2C, PCDHGA6	3	0.148
PCDHAC2, XIRP2	2	0.146		MUC17, ZFHX4	2	0.116		PRUNE2, TP53, PCDHGC5	3	0.108		KEAP1, ABCA12, APOB	3	0.148
PCDHAC2, ADAMTS12	2	0.107		FAM47C, TP53	2	0.149		TP53, XIRP2, FLG	3	0.133		SPTA1, KMT2C, PCDHGC5, MLL3	4	0.148
SPTA1, PCDHGC5	2	0.16		MLL3, ZFHX4	2	0.107		ADAMTS12, TP53, PCDHGC5	3	0.108		NAV3, TP53, LRFN5, KIAA1109	4	0.148
PCDHAC2, HMCN1	2	0.121		RP1L1, PCDHGC5	2	0.116		TP53, COL11A1, XIRP2	3	0.108		MLL3, SPTA1, PCDHGC5, PCDHGA6	4	0.148
TP53, C1orf173	2	0.117		TP53, COL11A1	2	0.198		MUC17, PCDHGC5, USH2A	3	0.108		MLL3, KMT2C, PCDHGC5, PCDHGA6	4	0.148
ZFHX4, COL11A1	2	0.11		SPTA1, KRAS	2	0.107		Unknown, TP53, PCDH15	3	0.12		KEAP1, ABCA12, TP53, CPS1	4	0.148
PCDHAC2, APOB	2	0.11		SPTA1, LRRC7	2	0.124		TP53, PCDHGC5, C1orf173	3	0.12		KEAP1, NAV3, TP53, NLRP4	4	0.148
ZFHX4, RELN	2	0.107		KMT2C, TP53	2	0.132		TP53, PCDHGC5, USH2A	3	0.181		TP53, PCDHGC5, USH2A, DNAH9	4	0.148
XIRP2, USH2A	2	0.171		USH2A, NALCN	2	0.107		ADAMTS12, PCDHGC5, USH2A	3	0.108		KMT2C, SPTA1, PCDHGC5, PCDHGA6	4	0.148
TP53, PTPRZ1	2	0.103		ASTN1, TP53	2	0.149		PCDHAC2, USH2A, KRAS	3	0.108		KMT2C, MLL3, TP53, SPTA1	4	0.148
NAV3, TP53	2	0.128		ZFHX4, NAV3	2	0.116		PCDHAC2, PCDHGC5, PCDH15	3	0.12		KMT2C, MLL3, PCDHGA6, SPTA1	4	0.148
PCDHGC5, HRNR	2	0.107		PCDHAC2, PRDM9	2	0.116		TP53, PCDHGC5, FLG	3	0.133		KMT2C, MLL3, SPTA1, PCDHGC5, PCDHGA6	5	0.148
ZFHX4, FBN2	2	0.117		KIF21A, TP53	2	0.107		PCDHAC2, ADAMTS12, USH2A	3	0.108
CSMD2, ZFHX4	2	0.103		ZNF804A, PCDHGC5	2	0.107		SORCS1, TP53, FLG	3	0.108
DST, TP53	2	0.139		FAT3, PCDHGC5	2	0.165		PCDHAC2, RP1L1, PCDH15	3	0.108
NPAP1, PCDHGC5	2	0.121		DST, PCDHGC5	2	0.124		PCDHAC2, ZNF536, FLG	3	0.108
ZFHX4, PCDH15	2	0.121		FAT3, USH2A	2	0.157		USH2A, PCDHGC5, FLG	3	0.12
FLG2, TP53	2	0.121		MUC5B, TP53	2	0.107		PCDHAC2, TP53, XIRP2	3	0.12
PCDHAC2, FLG	2	0.153		KMT2C, PCDHGC5	2	0.107		PCDHAC2, TP53, KRAS	3	0.133
CDH10, USH2A	2	0.117		ANK2, PCDH15	2	0.116		TP53, XIRP2, USH2A	3	0.12
PAPPA2, USH2A	2	0.153		CDH10, TP53	2	0.149		PCDHAC2, TP53, RIMS2	3	0.12
VCAN, PCDHGC5	2	0.11		TP53, SPATA31D1	2	0.124		TP53, PCDHGC5, COL11A1	3	0.133
PCDHGC5, FAM135B	2	0.107		TP53, KRAS	2	0.132		KMT2C, MLL3, PCDHGC5	3	0.108
HMCN1, TP53	2	0.132		TENM1, TP53	2	0.124		RP1L1, PCDHGC5, USH2A	3	0.108
MUC17, FLG	2	0.107		KCNB2, TP53	2	0.116		TP53, COL11A1, FLG	3	0.12
TSHZ3, TP53	2	0.117		SI, PCDHGC5	2	0.149		Unknown, TP53, XIRP2	3	0.108
NPAP1, C15orf2	2	0.174		PCDHAC2, DST	2	0.107		PCDHAC2, NAV3, TP53	3	0.108
PCDHAC2, DNAH9	2	0.11		HCN1, TP53	2	0.14		PCDHGC5, USH2A, PCDH15	3	0.108
ABCA13, PCDHGC5	2	0.128		TNN, XIRP2	2	0.116		PCDHAC2, DST, FLG	3	0.108
ADAMTS12, XIRP2	2	0.107		PCDHAC2, USH2A	2	0.182		PCDHAC2, FLG, USH2A	3	0.108
FLG, USH2A	2	0.146		PRDM9, USH2A	2	0.124		PCDHAC2, ADAMTS12, PCDHGC5	3	0.133
XIRP2, PCDH15	2	0.135		APOB, TP53	2	0.14		DST, TP53, PCDHGC5	3	0.108
PCDHGC5, CACNA1E	2	0.125		NAV3, PCDH15	2	0.132		PCDHAC2, USH2A, PCDH15	3	0.108
PCDHAC2, PTPRD	2	0.117		Unknown, TP53	2	0.165		PCDHAC2, PCDHGC5, FLG	3	0.12
PCDHGC5, PXDNL	2	0.103		FBN2, XIRP2	2	0.116		PCDHAC2, RIMS2, KRAS	3	0.12
TP53, PKHD1L1	2	0.121		MXRA5, TP53	2	0.116		TP53, PCDHGC5, USH2A, FLG	4	0.108
PAPPA2, TP53	2	0.171		PCDHAC2, FLG2	2	0.116		PCDHAC2, TP53, PCDHGC5, USH2A	4	0.145
PCDHGC5, USH2A	2	0.253		FAM47C, XIRP2	2	0.107
ZFHX4, PCDHGC5	2	0.206		PCDHAC2, ASTN1	2	0.116
CSMD2, PCDHGC5	2	0.125		ZFHX4, FLG	2	0.132
NPAP1, TP53	2	0.128		APOB, PCDHGC5	2	0.116
FBN2, PCDHGC5	2	0.128		DST, TP53	2	0.14
PCDHAC2, ANK2	2	0.11		ZFHX4, TP53	2	0.223
SPTA1, TP53	2	0.167		APOB, USH2A	2	0.124
MUC17, XIRP2	2	0.103		Unknown, ZFHX4	2	0.116
C15orf2, USH2A	2	0.107		MYH8, TP53	2	0.132
CDH10, ZFHX4	2	0.107		PCDHAC2, FAM47C	2	0.124
NPAP1, USH2A	2	0.103		OBSCN, TP53	2	0.124
TP53, NRXN1	2	0.117		TP53, HRNR	2	0.124
TP53, TNR	2	0.125		LRRC7, FLG	2	0.107
NAV3, USH2A	2	0.125		LAMA2, TP53	2	0.116
PCDHAC2, PAPPA2	2	0.125		CDH12, USH2A	2	0.107
ZFHX4, APOB	2	0.107		SI, TP53	2	0.182
ABCA13, TP53	2	0.114		DCHS2, TP53	2	0.107
PCDHAC2, FBN2	2	0.103		ASXL3, TP53	2	0.132
ZFHX4, PAPPA2	2	0.121		OBSCN, PCDHGC5	2	0.116
OBSCN, TP53	2	0.149		NAV3, ANK2	2	0.124
DNAH9, USH2A	2	0.128		ZNF536, TP53	2	0.165
ZFHX4, ADAMTS12	2	0.117		PCDHAC2, PEG3	2	0.107
ABCA13, USH2A	2	0.107		NAV3, XIRP2	2	0.116
ZFHX4, ZNF804A	2	0.121		BIRC6, TP53	2	0.107
PCDHGC5, PKHD1L1	2	0.107		TP53, UGT1A1	2	0.107
PTPRD, USH2A	2	0.117		PCDHAC2, MXRA5	2	0.116
PCDHGC5, RELN	2	0.128		PLEC, TP53	2	0.107
PCDHAC2, C1orf173	2	0.107		EPHA5, TP53	2	0.116
PTPRD, PCDHGC5	2	0.114		PCDHAC2, COL11A1	2	0.116
PCDHGC5, TNR	2	0.125		ZFHX4, KRAS	2	0.19
MLL2, KMT2D	2	0.107		MYH8, XIRP2	2	0.107
KEAP1, PCDHGC5	2	0.11		FAM75D1, SPATA31D1	2	0.14
TP53, XIRP2	2	0.206		FBN2, COL11A1	2	0.116
XIRP2, USH2A, PCDH15	3	0.103		NAV3, GPR112	2	0.116
USH2A, PCDHGC5, XIRP2	3	0.139		DST, XIRP2	2	0.107
CSMD2, TP53, PCDHGC5	3	0.114		MLL3, PCDHGC5	2	0.124
PCDHAC2, ZFHX4, PCDHGC5	3	0.117		COL11A1, USH2A	2	0.132
TP53, USH2A, FLG	3	0.117		PCDHAC2, RIMS2	2	0.107
DNAH9, TP53, USH2A	3	0.107		SYNE1, TP53	2	0.116
PAPPA2, PCDHGC5, USH2A	3	0.121		PCDHAC2, SI	2	0.157
MUC17, TP53, USH2A	3	0.114		TSHZ3, PCDHGC5	2	0.124
TP53, XIRP2, USH2A	3	0.132		ZFPM2, PCDHGC5	2	0.107
TP53, XIRP2, PCDH15	3	0.11		TP53, NF1	2	0.116
SPTA1, TP53, PCDHGC5	3	0.103		ZNF804A, TP53	2	0.14
ZFHX4, XIRP2, USH2A	3	0.114		HMCN1, TP53	2	0.107
PCDHAC2, TP53, FLG	3	0.114		FRG1B, TP53	2	0.116
MLL3, KMT2C, TP53	3	0.117		MUC5B, PCDHGC5	2	0.107
NPAP1, TP53, C15orf2	3	0.114		TSHZ3, XIRP2	2	0.107
PCDHAC2, SPTA1, PCDHGC5	3	0.103		FAT3, TP53	2	0.207
NPAP1, C15orf2, USH2A	3	0.103		KMT2C, SPTA1	2	0.107
MUC17, PCDHGC5, USH2A	3	0.103		TP53, FMN2	2	0.14
USH2A, PCDHGC5, FLG	3	0.117		MUC17, TP53	2	0.157
PCDHAC2, TP53, XIRP2	3	0.114		ASTN1, PEG3	2	0.107
PAPPA2, TP53, PCDHGC5	3	0.125		SPTA1, COL11A1	2	0.124
PCDHGC5, XIRP2, PCDH15	3	0.11		TP53, FAM75D1	2	0.116
ZFHX4, FLG, USH2A	3	0.11		SPTA1, GPR112	2	0.107
ZFHX4, PCDHGC5, USH2A	3	0.149		GPR112, XIRP2	2	0.116
PCDHGC5, USH2A, PCDH15	3	0.103		ADAMTS12, TP53	2	0.107
TP53, PCDHGC5, FLG	3	0.132		LAMA2, PCDHGC5	2	0.124
ZFHX4, TP53, PCDH15	3	0.103		MUC17, USH2A	2	0.14
PCDHAC2, ZFHX4, TP53	3	0.103		Unknown, USH2A	2	0.116
PCDHAC2, TP53, PCDHGC5	3	0.142		ZFPM2, ZFHX4	2	0.124
MUC17, TP53, PCDHGC5	3	0.103		SPTA1, Unknown	2	0.107
TP53, PCDHGC5, XIRP2	3	0.135		COL3A1, PCDHGC5	2	0.14
ANK2, TP53, USH2A	3	0.107		ADAMTS20, PCDHGC5	2	0.124
FAT3, TP53, PCDHGC5	3	0.107		NAV3, PCDHGC5	2	0.14
ZFHX4, TP53, USH2A	3	0.153		NEB, TP53	2	0.107
PAPPA2, TP53, USH2A	3	0.121		PCDHAC2, PXDNL	2	0.107
CSMD2, TP53, USH2A	3	0.103		PCDH11X, USH2A	2	0.107
TP53, PCDHGC5, PCDH15	3	0.107		PCDHAC2, FAM5C	2	0.107
FAT3, PCDHGC5, USH2A	3	0.103		PCDHGC5, FMN2	2	0.107
TP53, PCDHGC5, USH2A	3	0.174		MUC17, PCDHAC2	2	0.124
ZFHX4, ZNF804A, TP53	3	0.103		DST, USH2A	2	0.132
ZFHX4, TP53, PCDHGC5	3	0.146		LRRC7, PCDHGC5	2	0.107
ZFHX4, PCDHGC5, FLG	3	0.128		ZFHX4, SI	2	0.124
ZFHX4, XIRP2, FLG	3	0.107		USH2A, KRAS	2	0.174
ZFHX4, TP53, FLG	3	0.132		PCDHAC2, XIRP2	2	0.182
CDH10, TP53, PCDHGC5	3	0.103		FAM5C, XIRP2	2	0.116
PCDHAC2, COL11A1, PCDHGC5	3	0.103		ZNF479, TP53	2	0.107
PCDHAC2, PCDHGC5, FLG	3	0.121		ASTN1, XIRP2	2	0.107
FLG, PCDHGC5, XIRP2	3	0.11		DSCAM, XIRP2	2	0.107
NPAP1, PCDHGC5, C15orf2	3	0.121		TP53, C1orf173	2	0.116
TP53, USH2A, PCDH15	3	0.103		DCDC1, TP53	2	0.132
PCDHAC2, TP53, USH2A	3	0.121		TP53, CPS1	2	0.107
ZFHX4, PCDHGC5, XIRP2	3	0.121		SPTA1, USH2A	2	0.182
PCDHAC2, PCDHGC5, USH2A	3	0.142		ZFHX4, COL11A1	2	0.124
PCDHAC2, PCDHGC5, XIRP2	3	0.117		PCDHAC2, APOB	2	0.132
TP53, XIRP2, FLG	3	0.114		PCDHAC2, KRAS	2	0.132
SPTA1, PCDHGC5, USH2A	3	0.103		FAM47B, TP53	2	0.107
PCDHAC2, PAPPA2, PCDHGC5	3	0.107		XIRP2, USH2A	2	0.182
MUC17, ZFHX4, TP53	3	0.103		TP53, PRDM9	2	0.149
MUC17, ZFHX4, USH2A	3	0.103		TP53, PTPRZ1	2	0.116
ZFHX4, TP53, XIRP2	3	0.125		NAV3, TP53	2	0.174
ZFHX4, ADAMTS12, TP53	3	0.103		MUC17, PCDH15	2	0.116
TP53, PCDHGC5, USH2A, ZFHX4	4	0.114		ZNF536, XIRP2	2	0.116
TP53, PCDHGC5, USH2A, XIRP2	4	0.103		ASTN1, PCDHGC5	2	0.124
PCDHAC2, TP53, PCDHGC5, USH2A	4	0.11		TRPS1, USH2A	2	0.107
				NRCAM, PCDHGC5	2	0.107
				SPTA1, ZFPM2	2	0.107
				PCDHAC2, CDH12	2	0.107
				NPAP1, PCDHGC5	2	0.116
				ZFHX4, PCDH15	2	0.14
				GPR112, USH2A	2	0.132
				PCDHAC2, Unknown	2	0.124
				FLG2, TP53	2	0.124
				ANK2, SI	2	0.107
				PCDHAC2, FLG	2	0.14
				ZFHX4, MYH8	2	0.107
				PAPPA2, USH2A	2	0.14
				PCDHGC5, FAM135B	2	0.124
				FAT3, SI	2	0.107
				XIRP2, KRAS	2	0.124
				MLL3, SPTA1	2	0.107
				SI, XIRP2	2	0.116
				TSHZ3, TP53	2	0.124
				NPAP1, C15orf2	2	0.124
				FLG2, PCDHGC5	2	0.107
				FLG, USH2A	2	0.14
				XIRP2, PCDH15	2	0.124
				PCDHGC5, CACNA1E	2	0.107
				NAV3, SI	2	0.107
				FAT3, SPTA1	2	0.165
				PCDHGC5, PXDNL	2	0.116
				USH2A, TNR	2	0.116
				ZNF536, USH2A	2	0.132
				TG, PCDHGC5	2	0.124
				PAPPA2, TP53	2	0.14
				PCDHGC5, USH2A	2	0.231
				AHNAK2, TP53	2	0.165
				ZFHX4, PCDHGC5	2	0.207
				CDH12, TP53	2	0.124
				COL3A1, TP53	2	0.116
				FBN2, PCDHGC5	2	0.116
				PCDHAC2, ANK2	2	0.132
				SPTA1, TP53	2	0.223
				FLG, KRAS	2	0.107
				PTPRD, TP53	2	0.107
				PCDHGC5, PRDM9	2	0.14
				TP53, NRXN1	2	0.116
				DNAH8, PCDHGC5	2	0.116
				TP53, TNR	2	0.124
				FAT3, XIRP2	2	0.149
				NAV3, USH2A	2	0.124
				PCDHGC5, PCDH15	2	0.157
				PCDHAC2, ADAMTS20	2	0.132
				PCDHAC2, PAPPA2	2	0.107
				SPTA1, PRDM9	2	0.149
				TP53, TMTC1	2	0.116
				MYH8, PCDHGC5	2	0.107
				SPTA1, DST	2	0.149
				CACNA1E, XIRP2	2	0.116
				TP53, GRID2	2	0.107
				FBN2, GPR112	2	0.107
				PCDHAC2, C1orf173	2	0.116
				TP53, FAM5C	2	0.132
				PTPRD, PCDHGC5	2	0.14
				TSHZ3, USH2A	2	0.107
				PCDHGC5, TNR	2	0.116
				SPTA1, MYH8	2	0.116
				MUC17, SPTA1	2	0.116
				TP53, XIRP2	2	0.24
				TG, USH2A	2	0.116
				PCDHAC2, ZFHX4, TP53	3	0.116
				TP53, APOB, XIRP2	3	0.107
				PCDHAC2, SPTA1, TP53	3	0.14
				PCDHAC2, PCDHGC5, XIRP2	3	0.14
				TP53, FAM135B, USH2A	3	0.107
				TP53, PCDHGC5, GPR112	3	0.14
				MUC17, PCDHAC2, PCDHGC5	3	0.107
				TP53, PCDHGC5, FAM135B	3	0.107
				TP53, XIRP2, USH2A	3	0.14
				SPTA1, PCDHAC2, PCDHGC5	3	0.149
				PCDHGC5, USH2A, KRAS	3	0.116
				KMT2C, MLL3, PCDHGC5	3	0.107
				PCDHAC2, ZFHX4, XIRP2	3	0.107
				PCDHAC2, PCDHGC5, PCDH15	3	0.116
				DST, TP53, USH2A	3	0.116
				PCDHAC2, XIRP2, USH2A	3	0.116
				PCDHAC2, ZFHX4, PCDHGC5	3	0.124
				ADAMTS20, PCDHAC2, TP53	3	0.116
				PCDHAC2, SPTA1, USH2A	3	0.107
				SPTA1, ZFHX4, TP53	3	0.116
				SPTA1, SI, TP53	3	0.107
				NAV3, TP53, USH2A	3	0.107
				ZFHX4, PCDHGC5, KRAS	3	0.124
				COL3A1, TP53, PCDHGC5	3	0.107
				NAV3, TP53, PCDHGC5	3	0.116
				PCDHAC2, ADAMTS20, PCDHGC5	3	0.107
				SPTA1, PCDHGC5, USH2A	3	0.116
				ZFHX4, PCDHGC5, PCDH15	3	0.107
				SPTA1, PCDHAC2, SI	3	0.107
				SPTA1, DST, USH2A	3	0.116
				SPTA1, TP53, COL11A1	3	0.116
				ZFPM2, ZFHX4, TP53	3	0.116
				PCDHAC2, TP53, XIRP2	3	0.14
				SPTA1, PCDHGC5, XIRP2	3	0.116
				TP53, PCDHGC5, COL11A1	3	0.124
				PCDHAC2, ANK2, PCDHGC5	3	0.107
				FAT3, TP53, XIRP2	3	0.124
				PCDHAC2, TP53, GPR112	3	0.107
				ANK2, TP53, PCDHGC5	3	0.14
				SPTA1, TP53, XIRP2	3	0.14
				TP53, USH2A, PCDH15	3	0.107
				PCDHAC2, PCDHGC5, FLG	3	0.107
				FAT3, SPTA1, TP53	3	0.132
				PCDHAC2, TP53, CACNA1E	3	0.116
				TP53, PCDHGC5, FLG	3	0.107
				ZFHX4, TP53, PCDH15	3	0.107
				ZFHX4, PCDHGC5, USH2A	3	0.116
				SPTA1, DST, TP53	3	0.124
				USH2A, PCDHGC5, XIRP2	3	0.116
				DST, TP53, PCDHGC5	3	0.107
				TP53, GPR112, USH2A	3	0.107
				ZFHX4, USH2A, KRAS	3	0.124
				PCDHAC2, TP53, PCDHGC5	3	0.19
				PCDHAC2, TP53, ZNF804A	3	0.107
				DCDC5, DCDC1, TP53	3	0.107
				MLL3, KMT2C, TP53	3	0.124
				SPTA1, FAT3, PCDHGC5	3	0.107
				MUC17, TP53, PCDHGC5	3	0.116
				TP53, PCDHGC5, XIRP2	3	0.14
				SI, TP53, PCDHGC5	3	0.124
				FAT3, TP53, PCDHGC5	3	0.132
				FAT3, TP53, USH2A	3	0.14
				SPTA1, PCDHAC2, XIRP2	3	0.107
				PAPPA2, TP53, USH2A	3	0.107
				PCDHAC2, KMT2C, MLL3	3	0.107
				TP53, PCDHGC5, PCDH15	3	0.124
				FAT3, PCDHGC5, USH2A	3	0.116
				SPTA1, FAT3, XIRP2	3	0.116
				SPTA1, LRRC7, TP53	3	0.107
				ASTN1, XIRP2, USH2A	3	0.107
				TP53, PCDHGC5, USH2A	3	0.157
				ZFHX4, TP53, PCDHGC5	3	0.14
				PCDHAC2, FAT3, SPTA1	3	0.107
				SPTA1, TP53, PCDHGC5	3	0.149
				TP53, FAM75D1, SPATA31D1	3	0.116
				PCDHAC2, FAT3, PCDHGC5	3	0.107
				PCDHAC2, FAT3, TP53	3	0.124
				CDH10, TP53, XIRP2	3	0.116
				PCDHAC2, SI, PCDHGC5	3	0.124
				ZNF536, TP53, USH2A	3	0.116
				SPTA1, USH2A, XIRP2	3	0.124
				NPAP1, PCDHGC5, C15orf2	3	0.107
				ZFHX4, XIRP2, KRAS	3	0.107
				NAV3, TP53, XIRP2	3	0.107
				PCDHAC2, ZNF536, TP53	3	0.124
				ZFHX4, PCDHGC5, XIRP2	3	0.107
				SPTA1, TP53, PRDM9	3	0.116
				PCDHAC2, TP53, USH2A	3	0.14
				ZFHX4, ANK2, TP53	3	0.107
				ZFHX4, TP53, XIRP2	3	0.124
				APOB, USH2A, XIRP2	3	0.107
				TP53, COL11A1, USH2A	3	0.116
				TENM1, TP53, ODZ1	3	0.107
				SPTA1, TP53, FLG	3	0.107
				AHNAK2, TP53, PCDHGC5	3	0.107
				TP53, XIRP2, FLG	3	0.124
				TP53, COL11A1, XIRP2	3	0.124
				SPTA1, TP53, USH2A	3	0.132
				USH2A, COL11A1, XIRP2	3	0.107
				PCDHAC2, PCDHGC5, GPR112	3	0.107
				PCDHAC2, SI, TP53	3	0.132
				PCDHAC2, PCDHGC5, USH2A	3	0.124
				NAV3, TP53, PCDH15	3	0.124
				PCDHAC2, SPTA1, TP53, PCDHGC5	4	0.116
				PCDHAC2, SI, TP53, PCDHGC5	4	0.107
				SPTA1, TP53, USH2A, DST	4	0.107
				PCDHAC2, TP53, PCDHGC5, XIRP2	4	0.107

## Sheet: OV
FMGS identified in OV.
Stage I				Stage II				Stage III				Stage IV
FMGS	Size	Support		FMGS	Size	Support		FMGS	Size	Support		FMGS	Size	Support
TP53	1	1		TP53	1	0.857		TP53	1	0.843		TP53	1	0.9
				UGT1A1	1	0.143
				WDR49	1	0.143
				TP53, UGT1A1	2	0.143

## Sheet: SKCM
FMGS identified in SKCM.
Stage I				Stage II				Stage III				Stage IV
FMGS	Size	Support		FMGS	Size	Support		FMGS	Size	Support		FMGS	Size	Support
COL3A1	1	0.183		PIK3C2G	1	0.189		LRP2	1	0.219		ABCA13	1	0.263
ZNF99	1	0.267		ABCA13	1	0.253		SNCAIP	1	0.164		SNCAIP	1	0.316
DOCK3	1	0.2		LRP2	1	0.158		OTOGL	1	0.151		ASTN1	1	0.211
MROH2B	1	0.317		MYH4	1	0.253		COL3A1	1	0.205		MCHR2	1	0.211
COL5A3	1	0.25		ASTN1	1	0.211		ZNF208	1	0.164		COL3A1	1	0.211
TRHDE	1	0.183		ARPP21	1	0.179		KIAA2022	1	0.219		MACC1	1	0.211
CD163L1	1	0.183		SALL1	1	0.168		HEATR7B2	1	0.199		ADAMTS12	1	0.211
SCN11A	1	0.3		CUBN	1	0.179		TACC2	1	0.158		TCHHL1	1	0.211
C1orf173	1	0.2		COL3A1	1	0.189		ADAMTS9	1	0.158		AKAP6	1	0.211
ROS1	1	0.183		AHNAK	1	0.242		STXBP5L	1	0.212		SLC6A13	1	0.211
TNN	1	0.15		KIAA2022	1	0.2		TENM3	1	0.199		AOAH	1	0.211
MUC17	1	0.317		SACS	1	0.158		PTPRT	1	0.226		PKHD1L1	1	0.211
PLCE1	1	0.15		TACC2	1	0.211		STAB2	1	0.158		FER1L6	1	0.211
ENAM	1	0.15		STXBP5L	1	0.168		COL11A1	1	0.192		RGPD3	1	0.211
COL14A1	1	0.167		GRM7	1	0.189		PKHD1L1	1	0.315		COL2A1	1	0.211
SAMD9	1	0.183		TENM3	1	0.2		OBSCN	1	0.24		DSG3	1	0.211
FAM135B	1	0.183		PTPRT	1	0.316		TRHDE	1	0.171		SCN1A	1	0.211
CFHR5	1	0.167		STAB2	1	0.232		DSG3	1	0.151		SCN11A	1	0.211
ZNF804A	1	0.15		COL11A1	1	0.221		MYH4	1	0.199		C1orf173	1	0.211
PCDHB6	1	0.15		PKHD1L1	1	0.263		TP53	1	0.205		KLHDC7A	1	0.211
AHNAK2	1	0.217		OBSCN	1	0.2		CD163L1	1	0.171		ADAMTS20	1	0.211
HYDIN	1	0.3		COL5A3	1	0.179		SCN11A	1	0.226		EPPK1	1	0.263
NUP210L	1	0.167		ERBB4	1	0.189		C1orf173	1	0.192		FMN2	1	0.263
DNAH2	1	0.25		PRUNE2	1	0.179		ROS1	1	0.178		SYNE1	1	0.263
RAI1	1	0.15		HCN1	1	0.158		MUC17	1	0.329		MYH14	1	0.211
PLCB4	1	0.25		DSG3	1	0.179		UNC79	1	0.164		NPAP1	1	0.316
MYOCD	1	0.217		SCN1A	1	0.2		BCLAF1	1	0.151		FAM135B	1	0.211
TENM3	1	0.233		SAMD9	1	0.179		PLCE1	1	0.171		USH2A	1	0.263
CNTN4	1	0.183		SLIT2	1	0.189		PCNXL2	1	0.158		DSC1	1	0.316
PCDHB1	1	0.15		PLCH1	1	0.179		MYH8	1	0.164		TENM2	1	0.211
RP1L1	1	0.233		SCN11A	1	0.221		FMN2	1	0.185		TENM1	1	0.368
MYOM3	1	0.167		C1orf173	1	0.232		TCRA	1	0.233		FRG1B	1	0.211
NOTCH3	1	0.15		ROS1	1	0.211		KCNB2	1	0.171		RYR1	1	0.421
MYLK	1	0.167		MUC17	1	0.316		COL4A1	1	0.151		AHNAK2	1	0.211
COL4A5	1	0.217		UNC79	1	0.2		DSCAM	1	0.267		SSPO	1	0.211
NOTCH4	1	0.15		BCLAF1	1	0.168		ZNF536	1	0.178		HYDIN	1	0.211
COL1A1	1	0.183		PLCE1	1	0.179		FAM135B	1	0.226		UGT2B4	1	0.211
SDK1	1	0.15		PCNXL2	1	0.189		SLIT3	1	0.171		XIRP2	1	0.316
DPYD	1	0.183		MYH8	1	0.232		KCNH5	1	0.151		SPHKAP	1	0.316
MGAM	1	0.4		ANKRD30A	1	0.253		USH2A	1	0.315		KCNH5	1	0.211
UGT3A1	1	0.183		ZNF711	1	0.158		ZNF804A	1	0.185		MAGEC1	1	0.263
TEX15	1	0.167		PGK2	1	0.168		TENM1	1	0.178		PLCB4	1	0.211
NEB	1	0.25		SORCS3	1	0.179		FRG1B	1	0.267		MYOCD	1	0.211
OBSCN	1	0.333		TCRA	1	0.168		RYR1	1	0.205		ZNF831	1	0.211
SPHKAP	1	0.217		KCNB2	1	0.305		NOTCH4	1	0.151		LPHN2	1	0.211
ADAM28	1	0.167		PRB2	1	0.2		COL6A3	1	0.164		NRAS	1	0.211
PTPRT	1	0.317		COL7A1	1	0.211		SSPO	1	0.185		COL4A5	1	0.263
DBC1	1	0.167		COL4A1	1	0.168		HYDIN	1	0.295		GPR158	1	0.316
CDH18	1	0.167		COL14A1	1	0.168		XIRP2	1	0.26		TBX15	1	0.211
COL12A1	1	0.217		KIAA1109	1	0.189		ST18	1	0.158		PCDHAC2	1	0.368
PTPRC	1	0.15		ZNF536	1	0.168		ANK3	1	0.274		PLCB1	1	0.211
MYH15	1	0.167		FCGBP	1	0.232		CD163	1	0.199		PXDNL	1	0.211
ERC2	1	0.233		FAM135B	1	0.305		DNAH2	1	0.151		MGAM	1	0.211
RNF17	1	0.2		GRID2	1	0.168		DPYD	1	0.158		MYH1	1	0.211
TPTE	1	0.283		SLIT3	1	0.179		HRNR	1	0.212		PDE4DIP	1	0.211
TPTE2	1	0.15		KCNH5	1	0.158		TP63	1	0.164		PCSK5	1	0.211
GPR98	1	0.417		FMN2	1	0.168		ODZ3	1	0.192		USP6	1	0.211
SLC8A3	1	0.15		COL11A2	1	0.179		MAGEC1	1	0.233		PCDHGC5	1	0.316
CRB1	1	0.267		DSC1	1	0.168		TLL1	1	0.205		HMCN1	1	0.211
FLT3	1	0.15		ZNF804A	1	0.232		NBPF10	1	0.199		MROH2B	1	0.211
MARCO	1	0.15		TENM1	1	0.253		FRAS1	1	0.164		KMT2C	1	0.211
MYH2	1	0.2		FRG1B	1	0.189		SPTA1	1	0.199		LAMA3	1	0.316
CACNA2D3	1	0.183		RYR1	1	0.253		GRM3	1	0.164		RP1	1	0.263
DNAH10	1	0.25		TAF1L	1	0.158		SVEP1	1	0.192		CACNA1E	1	0.263
SERPINB3	1	0.15		USH2A	1	0.347		AHNAK2	1	0.171		PDE1C	1	0.211
LILRA1	1	0.15		MYO5B	1	0.179		CACNA1S	1	0.164		KCNT2	1	0.211
KIAA1217	1	0.183		HYDIN	1	0.305		FAM5C	1	0.185		FAT3	1	0.211
CLCN1	1	0.15		UGT2B4	1	0.158		TRANK1	1	0.185		KIR3DL2	1	0.211
APOB	1	0.367		XIRP2	1	0.432		PREX2	1	0.178		PTPRK	1	0.211
FLNB	1	0.167		FLG	1	0.368		ZNF831	1	0.199		ADAM28	1	0.263
DCC	1	0.25		ANK3	1	0.368		PCDHAC2	1	0.5		KMT2A	1	0.211
DUSP27	1	0.15		CD163	1	0.274		PCSK5	1	0.192		TC2N	1	0.211
EPHA3	1	0.15		DNAH2	1	0.211		abParts	1	0.219		SALL1	1	0.263
TRANK1	1	0.167		PXDNL	1	0.168		UGT1A1	1	0.151		DNAH7	1	0.316
FCGBP	1	0.233		HRNR	1	0.211		PXDNL	1	0.178		PAPPA2	1	0.263
ADAMTS18	1	0.2		TP63	1	0.179		PKD1L1	1	0.158		PTPRT	1	0.316
TNXB	1	0.317		NLRP11	1	0.179		ASXL3	1	0.205		MYO7A	1	0.211
CFTR	1	0.233		MAGEC1	1	0.179		MYH1	1	0.226		DSCAM	1	0.211
ZFHX4	1	0.217		TLL1	1	0.232		PDE4DIP	1	0.199		ANKRD30A	1	0.211
PSG3	1	0.183		FRAS1	1	0.158		ABCA4	1	0.164		OGDHL	1	0.211
MORC1	1	0.217		EPHA6	1	0.168		ZDBF2	1	0.164		RPTN	1	0.211
CTAGE10P	1	0.15		MECOM	1	0.242		PRUNE2	1	0.185		CDH18	1	0.263
TG	1	0.167		ZNF831	1	0.2		PCDHGC5	1	0.445		ERC2	1	0.263
NRXN1	1	0.167		LPHN2	1	0.168		HMCN1	1	0.171		WBSCR17	1	0.211
PSG9	1	0.15		GRM3	1	0.211		COL5A1	1	0.185		SPAG17	1	0.263
TRPM6	1	0.217		NRAS	1	0.253		MROH2B	1	0.205		DNAH9	1	0.368
GLI2	1	0.15		AHNAK2	1	0.2		SYNE1	1	0.26		GPR98	1	0.368
ATP10D	1	0.15		RP1L1	1	0.2		DST	1	0.151		NF1	1	0.211
PTPRD	1	0.183		ZNF99	1	0.2		FER1L6	1	0.158		CSMD2	1	0.263
ST18	1	0.15		MARCO	1	0.189		RP1	1	0.329		NLRP2	1	0.211
FAT2	1	0.183		COL4A5	1	0.158		MLL2	1	0.158		ARAP2	1	0.211
SI	1	0.2		PREX2	1	0.242		DCC	1	0.171		MYH2	1	0.474
PTCHD2	1	0.2		NOTCH4	1	0.158		MYO18B	1	0.212		ZFHX3	1	0.211
ARMC4	1	0.167		EPPK1	1	0.189		MGAM	1	0.329		DNAH10	1	0.211
SCN5A	1	0.283		PCDH18	1	0.221		DYSF	1	0.171		COL5A2	1	0.211
CDKN2A	1	0.15		UGT1A1	1	0.189		GRIN2A	1	0.226		DNAH3	1	0.263
PCDHB4	1	0.2		DPYD	1	0.189		FAT3	1	0.342		HEATR7B2	1	0.211
CASR	1	0.183		ASXL3	1	0.316		PTPRD	1	0.158		KIAA1217	1	0.211
PTPRB	1	0.2		MYH1	1	0.232		TMEM132B	1	0.171		SLC44A5	1	0.211
HTT	1	0.167		PDE4DIP	1	0.158		MXRA5	1	0.336		ALPK2	1	0.263
PIK3C2G	1	0.15		PCSK5	1	0.168		DNAH7	1	0.281		KIF4B	1	0.211
RFX6	1	0.15		MYOM2	1	0.168		PAPPA2	1	0.233		PREX2	1	0.316
CR1	1	0.233		FREM1	1	0.189		BAI3	1	0.185		MUC17	1	0.368
LRP2	1	0.3		GRIA1	1	0.2		LILRA1	1	0.164		TMC5	1	0.263
ZNF208	1	0.15		HDAC9	1	0.179		PPP1R3A	1	0.178		MSR1	1	0.211
KIAA2022	1	0.15		MACF1	1	0.158		BSN	1	0.178		NEB	1	0.211
PAPPA2	1	0.317		SCN10A	1	0.253		CDH23	1	0.151		DNAH8	1	0.263
TCHHL1	1	0.2		PCDHGC5	1	0.432		FAM83B	1	0.205		TENM3	1	0.211
MYT1L	1	0.15		HMCN1	1	0.168		CACNA2D3	1	0.151		C12orf63	1	0.211
COL11A1	1	0.167		MROH2B	1	0.316		COL7A1	1	0.158		DMBT1	1	0.316
FAT4	1	0.167		SYNE1	1	0.242		THSD7B	1	0.281		C15orf2	1	0.263
DYSF	1	0.183		KMT2C	1	0.158		TG	1	0.151		ADAMTS18	1	0.316
SLIT2	1	0.233		XIRP1	1	0.179		FLG2	1	0.233		ODZ1	1	0.368
UNC79	1	0.183		DST	1	0.2		CACNA1E	1	0.192		LCT	1	0.263
FMN2	1	0.267		LAMA3	1	0.179		CYP2C19	1	0.164		THSD7B	1	0.263
SORCS3	1	0.15		RP1	1	0.326		MYH15	1	0.151		CTAGE10P	1	0.211
TCRA	1	0.25		MLL2	1	0.211		CMYA5	1	0.192		NRXN1	1	0.211
KCNB2	1	0.183		VWF	1	0.179		DNAH17	1	0.185		RELN	1	0.316
CFB	1	0.183		ADAM29	1	0.168		GPR98	1	0.274		GRIN3A	1	0.316
COL11A2	1	0.15		DSC3	1	0.168		PLXNA4	1	0.171		NOS1	1	0.316
TENM1	1	0.15		MYO18B	1	0.168		DMBT1	1	0.192		ATP10D	1	0.211
RYR1	1	0.267		MGAM	1	0.368		SCAND3	1	0.151		ANK3	1	0.368
COL6A3	1	0.217		PDZD2	1	0.2		DNAH9	1	0.274		FLG	1	0.263
XIRP2	1	0.35		C1orf168	1	0.168		PCDH15	1	0.26		ODZ3	1	0.211
FLG	1	0.383		GRIN2A	1	0.221		FCGBP	1	0.178		ZFPM2	1	0.211
SCN2A	1	0.167		FAT3	1	0.326		CRB1	1	0.158		UNC13C	1	0.211
NBPF10	1	0.183		SPAG17	1	0.2		CSMD2	1	0.26		ARMC4	1	0.211
MROH7	1	0.15		PTPRD	1	0.221		CCDC141	1	0.151		ADAM7	1	0.263
ZNF831	1	0.25		TMEM132B	1	0.179		MYH2	1	0.178		RGPD4	1	0.263
NRAS	1	0.367		ADAM28	1	0.168		CFH	1	0.178		NUGGC	1	0.211
CACNA1S	1	0.167		ADAM18	1	0.2		SCN9A	1	0.185		SCN5A	1	0.263
XDH	1	0.2		LPA	1	0.189		KIAA1462	1	0.171		COL21A1	1	0.263
ASTN2	1	0.15		MXRA5	1	0.2		ANO4	1	0.164		NBPF1	1	0.211
SLC9C2	1	0.15		DNAH7	1	0.4		SCN10A	1	0.226		NLRP3	1	0.211
EPPK1	1	0.15		PAPPA2	1	0.189		TENM4	1	0.171		PKHD1	1	0.263
UGT1A1	1	0.2		BAI3	1	0.168		DNAH10	1	0.212		BRAF	1	0.474
WDR49	1	0.15		PPP1R3A	1	0.2		COL4A4	1	0.247		MYO15A	1	0.263
AHNAK	1	0.15		BSN	1	0.158		DNAH3	1	0.288		GRIN2A	1	0.263
PCDHGC5	1	0.5		DSCAM	1	0.358		COL6A6	1	0.164		RP1, PKHD1L1	2	0.211
COL5A1	1	0.25		CACNA2D3	1	0.179		ADAMTS18	1	0.185		TENM1, ODZ1	2	0.368
DST	1	0.2		TRPC7	1	0.158		KIAA1217	1	0.151		SPHKAP, ODZ3	2	0.211
RP1	1	0.417		THSD7B	1	0.326		NLRP4	1	0.158		ODZ1, DSC1	2	0.211
SPEN	1	0.167		MLL3	1	0.168		ALPK2	1	0.151		PCDHAC2, RP1	2	0.211
CDH10	1	0.167		FLG2	1	0.263		PLCB4	1	0.192		ZFPM2, ADAMTS18	2	0.211
ADAM18	1	0.25		PRDM9	1	0.189		MECOM	1	0.185		PCDHAC2, RGPD4	2	0.211
MXRA5	1	0.317		RPTN	1	0.179		APOB	1	0.39		SPHKAP, GPR98	2	0.211
C12orf50	1	0.15		KALRN	1	0.179		PCDH18	1	0.164		NOS1, SPHKAP	2	0.211
DSCAM	1	0.333		C8orf34	1	0.158		ADAMTS20	1	0.164		CSMD2, MYH2	2	0.211
TLL1	1	0.217		CYP2C19	1	0.221		TMC5	1	0.164		PREX2, BRAF	2	0.211
NLRP9	1	0.15		C6	1	0.232		NEB	1	0.253		MUC17, PCDHGC5	2	0.211
TRPV5	1	0.183		CMYA5	1	0.179		ODZ4	1	0.178		OGDHL, ANK3	2	0.211
CPAMD8	1	0.2		DNAH17	1	0.2		FNDC1	1	0.158		GRIN3A, ADAMTS18	2	0.211
C6	1	0.267		GPR98	1	0.442		DNAH8	1	0.295		MUC17, ODZ1	2	0.263
RIMBP2	1	0.167		PLXNA4	1	0.168		NPAP1	1	0.178		UGT2B4, C1orf173	2	0.211
COL22A1	1	0.2		DMBT1	1	0.274		NRK	1	0.151		TENM3, ODZ3	2	0.211
F8	1	0.167		DNAH9	1	0.305		TPTE	1	0.178		DNAH7, SNCAIP	2	0.211
CCDC141	1	0.15		F8	1	0.179		C15orf2	1	0.178		DNAH3, ALPK2	2	0.211
THSD7B	1	0.367		FLNC	1	0.189		NBEA	1	0.158		CSMD2, AKAP6	2	0.211
STK31	1	0.167		PCDH15	1	0.253		RELN	1	0.178		DSG3, XIRP2	2	0.211
NBPF1	1	0.233		SPTA1	1	0.305		CACNA1C	1	0.171		DNAH9, SCN5A	2	0.211
COL5A2	1	0.167		RGS7	1	0.158		DSP	1	0.199		PCDHAC2, SYNE1	2	0.211
HEATR7B2	1	0.317		CDH9	1	0.158		NLRP13	1	0.185		TENM1, SNCAIP	2	0.211
NWD1	1	0.183		PAPPA	1	0.179		ODZ1	1	0.171		MYH2, SPHKAP	2	0.211
PCDH18	1	0.233		NF1	1	0.168		TNXB	1	0.199		LCT, LAMA3	2	0.211
TMC5	1	0.167		CRB1	1	0.221		GPR112	1	0.178		PCDHGC5, PCSK5	2	0.211
TLR4	1	0.15		CSMD2	1	0.326		KCNH7	1	0.171		TENM2, PTPRT	2	0.211
LAMA2	1	0.15		FER1L6	1	0.158		DSG1	1	0.171		DMBT1, NOS1	2	0.263
CATSPERB	1	0.183		C15orf2	1	0.232		ZFHX4	1	0.281		SNCAIP, DSC1	2	0.263
FAM47A	1	0.15		CACNA1B	1	0.158		SORL1	1	0.151		PCDHAC2, GPR98	2	0.211
C12orf63	1	0.233		PCDHB8	1	0.158		NRAS	1	0.274		C12orf63, ERC2	2	0.211
PAPPA	1	0.183		NLRP5	1	0.2		RP1L1	1	0.212		ANK3, GPR98	2	0.211
KIAA1210	1	0.167		STK31	1	0.158		FAT4	1	0.301		RELN, FLG	2	0.211
MUC5B	1	0.183		CFH	1	0.179		PTPRB	1	0.212		NOS1, LAMA3	2	0.211
DSP	1	0.267		SCN9A	1	0.158		KSR2	1	0.151		COL21A1, SCN5A	2	0.211
MDGA1	1	0.167		POTEC	1	0.158		ANKRD30A	1	0.212		CDH18, PREX2	2	0.211
PAMR1	1	0.15		ANO4	1	0.179		NOS1	1	0.178		RYR1, SPHKAP	2	0.211
FER1L6	1	0.167		KCNQ5	1	0.189		EPHA6	1	0.164		ALPK2, DSC1	2	0.211
KCNH7	1	0.2		NBPF1	1	0.168		SPHKAP	1	0.212		RYR1, XIRP2	2	0.211
DSG1	1	0.167		DNAH10	1	0.305		FLG	1	0.288		NOS1, USH2A	2	0.211
FAM47C	1	0.167		COL4A4	1	0.211		SCN2A	1	0.158		PCDHAC2, CSMD2	2	0.211
BRAF	1	0.517		DNAH3	1	0.295		SI	1	0.233		GPR158, USH2A	2	0.211
PKHD1L1	1	0.433		HEATR7B2	1	0.274		UNC13C	1	0.212		RYR1, PTPRT	2	0.211
SLC9A4	1	0.167		NWD1	1	0.189		PEG3	1	0.205		TMC5, RELN	2	0.211
ZFPM2	1	0.15		FCRL5	1	0.179		C6	1	0.178		C12orf63, THSD7B	2	0.211
ADAM7	1	0.283		KIAA1217	1	0.168		SCN5A	1	0.205		MYOCD, RGPD4	2	0.211
TNR	1	0.25		PCDHAC2	1	0.421		MORC1	1	0.158		DMBT1, PCDHGC5	2	0.211
FMO1	1	0.15		ALPK2	1	0.189		RIMS2	1	0.178		MYH2, ODZ1	2	0.263
EPHB2	1	0.167		ATP13A4	1	0.158		TNR	1	0.192		TENM1, GPR98	2	0.263
MED12L	1	0.2		PLCB4	1	0.189		SPEF2	1	0.158		RYR1, GPR98	2	0.263
NLRP8	1	0.2		SNCAIP	1	0.179		NLRP8	1	0.178		RYR1, PCDHGC5	2	0.211
MYO15A	1	0.15		APOB	1	0.337		C8B	1	0.164		HMCN1, SPHKAP	2	0.211
ARPP21	1	0.2		NFASC	1	0.168		MYO5B	1	0.151		DSCAM, DNAH9	2	0.211
LIFR	1	0.15		abParts	1	0.168		BRAF	1	0.527		TMC5, PCDHGC5	2	0.211
PRSS1	1	0.15		ADAMTS20	1	0.242		PSG4	1	0.151		RELN, GPR98	2	0.211
ABCA13	1	0.183		DCC	1	0.263		COL22A1	1	0.212		RYR1, RGPD4	2	0.211
STAB2	1	0.2		NEB	1	0.263		CSMD2, DNAH7	2	0.171		PREX2, DSC1	2	0.211
GABRG1	1	0.167		FSIP2	1	0.179		PCDHGC5, HYDIN	2	0.185		RYR1, COL21A1	2	0.263
SRCAP	1	0.167		LAMA2	1	0.179		ZFHX4, USH2A	2	0.158		PAPPA2, ODZ1	2	0.211
ROBO1	1	0.167		ODZ3	1	0.168		MGAM, APOB	2	0.158		PCDHAC2, CACNA1E	2	0.211
SCN1A	1	0.167		CATSPERB	1	0.168		PCDHAC2, RP1	2	0.24		RYR1, ADAMTS18	2	0.211
TP53	1	0.233		GIMAP8	1	0.158		DNAH8, APOB	2	0.171		ADAMTS18, DSC1	2	0.211
PLCH1	1	0.167		CACNA1E	1	0.211		PCDHAC2, TNR	2	0.151		PCDHAC2, PCDHGC5	2	0.211
ABCB5	1	0.15		DNAH8	1	0.263		RP1, PCDHGC5	2	0.205		TENM3, SCN5A	2	0.211
CELSR3	1	0.15		NPAP1	1	0.253		DNAH8, MXRA5	2	0.171		MYH2, GPR98	2	0.211
SLC15A2	1	0.15		NRK	1	0.168		MYH1, FAT4	2	0.151		MYH2, SNCAIP	2	0.211
ADAMTS2	1	0.167		TPTE	1	0.274		MUC17, PCDHGC5	2	0.219		ANK3, ADAM28	2	0.211
NEBL	1	0.183		KCNQ3	1	0.158		TENM3, ODZ3	2	0.192		RYR1, ODZ1	2	0.211
MYH8	1	0.217		NBEA	1	0.168		PCDHAC2, STXBP5L	2	0.158		ODZ3, PKHD1L1	2	0.211
GRM8	1	0.2		MUC5B	1	0.189		RP1, SYNE1	2	0.151		LCT, GPR98	2	0.211
ACSM2B	1	0.2		DSP	1	0.211		MUC17, FAT4	2	0.171		RYR1, FLG	2	0.211
SSPO	1	0.2		ODZ1	1	0.221		TLL1, PCDHGC5	2	0.151		TENM1, SPHKAP	2	0.211
FLT1	1	0.167		TNXB	1	0.295		MGAM, HYDIN	2	0.185		PCDHAC2, ZFPM2	2	0.211
JAKMIP1	1	0.167		CFTR	1	0.179		FAT3, PCDHGC5	2	0.192		LAMA3, USH2A	2	0.211
CD163	1	0.267		ABCA12	1	0.242		PCDHAC2, SYNE1	2	0.199		ADAMTS18, KLHDC7A	2	0.211
FBN3	1	0.15		SVEP1	1	0.211		USH2A, GPR98	2	0.164		DNAH3, DMBT1	2	0.211
OR2M2	1	0.15		ACAN	1	0.189		DNAH8, USH2A	2	0.185		BRAF, XIRP2	2	0.211
FRAS1	1	0.183		GPR112	1	0.242		THSD7B, MXRA5	2	0.171		SCN5A, PCDHGC5	2	0.211
CSMD2	1	0.417		GRIN3A	1	0.158		FAT3, DNAH8	2	0.185		TENM3, ADAMTS18	2	0.211
ATP13A5	1	0.15		MYH2	1	0.337		PCDHAC2, HEATR7B2	2	0.185		SCN5A, XIRP2	2	0.211
PREX2	1	0.333		VPS13D	1	0.168		ZFHX4, MGAM	2	0.151		SYNE1, GPR98	2	0.211
PLCB1	1	0.233		FAT4	1	0.4		PCDHAC2, COL5A1	2	0.158		MYH2, TENM1	2	0.263
PXDNL	1	0.2		RELN	1	0.2		PCDHAC2, GPR98	2	0.219		LAMA3, DNAH9	2	0.263
PKD1L1	1	0.167		TRPM6	1	0.158		RP1, CSMD2	2	0.164		SALL1, BRAF	2	0.211
ASXL3	1	0.267		SLC15A2	1	0.158		PKHD1L1, FAT4	2	0.158		RYR1, ANK3	2	0.211
PCSK5	1	0.15		GLI2	1	0.168		SPTA1, FLG	2	0.151		ATP10D, DSC1	2	0.211
MACF1	1	0.15		NOS1	1	0.179		MUC17, MGAM	2	0.185		RYR1, GRIN3A	2	0.211
EPHA7	1	0.15		ZFHX4	1	0.347		SCN11A, MXRA5	2	0.164		PDE1C, ODZ1	2	0.211
EVPL	1	0.183		PDGFRA	1	0.2		PCDHAC2, DNAH8	2	0.233		ATP10D, SNCAIP	2	0.211
NLRP12	1	0.15		SPHKAP	1	0.305		DNAH3, ZFHX4	2	0.151		COL21A1, GPR98	2	0.211
ZNF560	1	0.15		ST18	1	0.232		ZNF831, PCDHGC5	2	0.158		PCDHAC2, COL4A5	2	0.211
LAMA3	1	0.217		CHD6	1	0.158		PCDHAC2, CSMD2	2	0.212		PCDHAC2, AKAP6	2	0.211
KMT2C	1	0.167		RUNX1T1	1	0.158		BRAF, FLG	2	0.151		TENM1, PAPPA2	2	0.211
MLL2	1	0.25		FAT2	1	0.189		ZFHX4, DNAH7	2	0.151		C12orf63, GPR98	2	0.211
CACNA1E	1	0.267		PTPRB	1	0.253		PCDHAC2, KIAA1462	2	0.151		RYR1, TENM1	2	0.211
MYO18B	1	0.3		C7	1	0.168		MGAM, PCDH15	2	0.151		ADAM28, ODZ1	2	0.211
FAT3	1	0.367		SI	1	0.221		TCRA, PCDHGC5	2	0.158		RYR1, ZNF831	2	0.211
ZAN	1	0.217		ZFPM2	1	0.179		PCDHAC2, ZFHX4	2	0.192		SPHKAP, ODZ1	2	0.211
CTNND2	1	0.167		ERC2	1	0.189		DNAH3, APOB	2	0.185		PCDHAC2, MYO15A	2	0.211
C15orf55	1	0.15		UNC13C	1	0.263		USH2A, HYDIN	2	0.171		MYH2, RGPD3	2	0.211
MLL3	1	0.167		ARMC4	1	0.2		FAT3, CSMD2	2	0.158		CDH18, PTPRT	2	0.211
USP29	1	0.2		ADAM7	1	0.189		PCDHGC5, PKHD1L1	2	0.205		DSG3, UGT2B4	2	0.211
CDH6	1	0.25		PEG3	1	0.211		GRIN2A, PCDHGC5	2	0.164		MUC17, BRAF	2	0.211
CYP2C19	1	0.183		ADCY8	1	0.168		COL11A1, PCDHGC5	2	0.151		DNAH9, XIRP2	2	0.211
CMYA5	1	0.183		SCN5A	1	0.232		DNAH3, USH2A	2	0.185		MYH2, SALL1	2	0.211
MTUS2	1	0.267		COL21A1	1	0.158		CSMD2, DNAH8	2	0.158		SPHKAP, DNAH9	2	0.211
DNAH9	1	0.367		ARID2	1	0.221		THSD7B, DNAH7	2	0.151		DNAH7, DSC1	2	0.211
SPOCK3	1	0.15		DSG4	1	0.158		OBSCN, PCDHAC2	2	0.185		GRIN2A, SPAG17	2	0.211
BZRAP1	1	0.167		TNR	1	0.179		PCDHAC2, HRNR	2	0.171		ADAMTS18, GPR98	2	0.211
NLRP2	1	0.15		SORL1	1	0.2		PCDHAC2, CACNA1E	2	0.158		GRIN2A, RGPD4	2	0.211
CNGB3	1	0.233		SPEF2	1	0.189		CSMD2, MGAM	2	0.164		ERC2, NPAP1	2	0.211
SORL1	1	0.167		PTPRN2	1	0.158		PCDHGC5, BRAF	2	0.233		RYR1, MUC17	2	0.211
CFH	1	0.2		TRANK1	1	0.232		FAT3, C1orf173	2	0.158		RYR1, MYH2	2	0.211
KIAA1462	1	0.15		PKHD1	1	0.2		PCDHAC2, HYDIN	2	0.226		MROH2B, HEATR7B2	2	0.211
SCN10A	1	0.183		CASR	1	0.179		MGAM, USH2A	2	0.164		PCDHAC2, GPR158	2	0.263
COL4A4	1	0.233		BRAF	1	0.505		DNAH9, PCDHGC5	2	0.178		RGPD3, TENM1	2	0.211
DNAH3	1	0.267		COL22A1	1	0.2		PCDHAC2, abParts	2	0.171		SPHKAP, DSC1	2	0.263
KALRN	1	0.15		PLCZ1	1	0.158		PCDHAC2, PCDHGC5	2	0.329		PCDHAC2, ADAMTS18	2	0.263
FGD5	1	0.15		DSCAM, DNAH7	2	0.211		RP1, PAPPA2	2	0.151		PCDHAC2, TC2N	2	0.211
GK2	1	0.167		ANK3, DNAH10	2	0.158		PCDHAC2, FAM135B	2	0.192		PDE1C, TENM1	2	0.211
SNCAIP	1	0.233		ZFHX4, USH2A	2	0.2		KCNH7, PCDHGC5	2	0.151		EPPK1, MAGEC1	2	0.211
ATG2A	1	0.15		MUC17, MYH1	2	0.158		PCDHGC5, FLG	2	0.192		ADAMTS18, XIRP2	2	0.211
GRIN2B	1	0.183		ODZ1, FAT4	2	0.158		PCDHAC2, DSCAM	2	0.185		NRAS, SNCAIP	2	0.211
KIAA1109	1	0.167		ROS1, PCDHGC5	2	0.158		PCDHGC5, FAT4	2	0.171		PCDHAC2, MACC1	2	0.211
COL7A1	1	0.233		CRB1, DNAH7	2	0.168		SYNE1, MXRA5	2	0.171		THSD7B, NPAP1	2	0.211
NPAP1	1	0.217		DNAH7, MYH4	2	0.158		ANK3, FAT4	2	0.151		THSD7B, C15orf2	2	0.211
CCNB3	1	0.15		MGAM, HYDIN	2	0.189		MUC17, HYDIN	2	0.185		RP1, ODZ1	2	0.211
DMBT1	1	0.3		ANK3, PREX2	2	0.158		MGAM, ANK3	2	0.158		RYR1, SCN5A	2	0.211
C15orf2	1	0.217		ANKRD30A, XIRP2	2	0.179		USH2A, FAM135B	2	0.158		TENM3, SPHKAP	2	0.211
NBEA	1	0.167		ABCA12, XIRP2	2	0.168		THSD7B, DNAH8	2	0.158		COL4A5, XIRP2	2	0.211
TRPC6	1	0.15		FAT3, PCDHAC2	2	0.189		MUC17, RP1	2	0.185		MUC17, LAMA3	2	0.211
NLRP13	1	0.15		FLG2, XIRP2	2	0.189		ZNF831, PCDHAC2	2	0.151		THSD7B, ERC2	2	0.211
EPHA6	1	0.233		FAM135B, GPR98	2	0.211		PCDHAC2, DNAH10	2	0.151		TMC5, FLG	2	0.211
GPR112	1	0.217		PCDHAC2, GPR98	2	0.263		PCDHAC2, PRUNE2	2	0.164		PCDHAC2, USH2A	2	0.211
NOS1	1	0.167		KCNB2, SYNE1	2	0.158		MGAM, BRAF	2	0.192		DMBT1, SPHKAP	2	0.211
ANK3	1	0.35		DNAH3, ZFHX4	2	0.2		MGAM, DNAH7	2	0.178		ADAM7, PTPRT	2	0.211
MYH7	1	0.15		SPTA1, PCDHGC5	2	0.189		DSCAM, DNAH9	2	0.151		THSD7B, GPR98	2	0.211
TRIOBP	1	0.2		ZFHX4, DNAH7	2	0.242		STXBP5L, PCDHGC5	2	0.151		MYH2, DMBT1	2	0.211
STAB1	1	0.183		ASXL3, MYH4	2	0.179		PCDHAC2, NEB	2	0.192		PCDHGC5, ODZ1	2	0.211
UNC13C	1	0.267		MYH2, C15orf2	2	0.168		THSD7B, CSMD2	2	0.151		ODZ1, GPR98	2	0.263
RBP3	1	0.15		PCDHAC2, ZFHX4	2	0.2		DNAH10, PCDHGC5	2	0.158		FER1L6, SPHKAP	2	0.211
ZNF676	1	0.183		MYH2, ASXL3	2	0.168		DSCAM, PCDHGC5	2	0.164		LAMA3, XIRP2	2	0.211
SYNE1	1	0.183		FAT3, SPHKAP	2	0.158		NEB, PCDHGC5	2	0.178		NPAP1, NUGGC	2	0.211
DSG4	1	0.183		USH2A, HYDIN	2	0.2		MXRA5, USH2A	2	0.178		PCDHAC2, SCN5A	2	0.211
SLCO1B3	1	0.2		TENM1, GPR98	2	0.189		PCDHAC2, FAT4	2	0.233		FER1L6, MYH2	2	0.211
CACNA1C	1	0.15		MGAM, APOB	2	0.211		CSMD2, MXRA5	2	0.164		RP1, SCN5A	2	0.211
MYH4	1	0.25		DNAH2, GPR98	2	0.158		CSMD2, APOB	2	0.158		SPHKAP, ALPK2	2	0.211
SH3RF2	1	0.2		THSD7B, UNC13C	2	0.158		PAPPA2, APOB	2	0.151		DMBT1, LAMA3	2	0.211
ADAMTS12	1	0.15		DNAH7, GPR98	2	0.284		MUC17, DNAH7	2	0.171		DMBT1, ODZ1	2	0.211
CACNA1I	1	0.167		NPAP1, FAT4	2	0.158		NEB, MXRA5	2	0.164		MUC17, DNAH3	2	0.211
ADAMTS9	1	0.167		DSCAM, DNAH3	2	0.189		BRAF, PKHD1L1	2	0.151		ADAMTS18, TENM1	2	0.211
STXBP5L	1	0.217		SORL1, GPR98	2	0.168		PCDHAC2, PTPRB	2	0.151		TENM1, LAMA3	2	0.211
SAMD9L	1	0.167		SPTA1, XIRP2	2	0.221		APOB, MXRA5	2	0.205		PCDHAC2, PKHD1L1	2	0.211
ANGPT1	1	0.15		MYH2, GPR98	2	0.232		MXRA5, PCDH15	2	0.151		LAMA3, BRAF	2	0.211
RGPD3	1	0.167		PCDHAC2, CRB1	2	0.158		PCDHAC2, ADAMTS18	2	0.158		ADAMTS18, ODZ3	2	0.211
ERBB4	1	0.233		ABCA12, GPR98	2	0.179		FAT3, HYDIN	2	0.199		ADAMTS18, PKHD1L1	2	0.211
COL2A1	1	0.2		RYR1, FLG	2	0.168		FAT3, GPR98	2	0.151		COL4A5, C1orf173	2	0.211
RELN	1	0.25		DCC, USH2A	2	0.158		FAT3, THSD7B	2	0.164		PREX2, SALL1	2	0.211
UBR4	1	0.183		BRAF, XIRP2	2	0.2		MUC17, BRAF	2	0.171		LPHN2, PAPPA2	2	0.211
ADAMTS20	1	0.183		ASXL3, FLG	2	0.168		MGAM, FAT4	2	0.164		GRIN3A, XIRP2	2	0.211
ABCB1	1	0.183		FAT3, ASXL3	2	0.179		BRAF, FAT4	2	0.164		MYH2, LAMA3	2	0.211
CACNA1H	1	0.15		USH2A, FAM135B	2	0.179		ODZ4, TENM4	2	0.171		RYR1, ABCA13	2	0.211
ILDR1	1	0.15		SCN5A, XIRP2	2	0.168		PCDHAC2, SCN10A	2	0.151		LCT, SPHKAP	2	0.211
ZNF536	1	0.2		COL7A1, GPR98	2	0.158		PCDHAC2, RELN	2	0.158		PCDHAC2, PTPRT	2	0.211
GRID2	1	0.15		KCNB2, GPR98	2	0.253		PCDHAC2, COL3A1	2	0.171		DMBT1, ANK3	2	0.211
USH2A	1	0.25		ZFHX4, HYDIN	2	0.179		DSCAM, PKHD1L1	2	0.158		PCDHAC2, SPHKAP	2	0.211
DSC1	1	0.183		FAT3, FAT4	2	0.158		PCDHGC5, DSP	2	0.158		CACNA1E, PCSK5	2	0.211
FRG1B	1	0.2		DSCAM, NEB	2	0.158		FLG, FAT4	2	0.158		MYH2, MUC17	2	0.316
IGSF10	1	0.2		MGAM, BRAF	2	0.221		FAT3, ANK3	2	0.171		UGT2B4, COL4A5	2	0.211
ZDBF2	1	0.217		ERC2, FAT4	2	0.158		MROH2B, HEATR7B2	2	0.199		RYR1, PXDNL	2	0.211
SHANK2	1	0.183		DNAH7, HYDIN	2	0.221		PCDHGC5, RIMS2	2	0.151		GRIN3A, SCN5A	2	0.211
KCNH5	1	0.15		DSCAM, GPR98	2	0.253		MGAM, MXRA5	2	0.199		LAMA3, GPR158	2	0.211
ODZ3	1	0.217		FLG2, FAT4	2	0.179		SPTA1, PCDHAC2	2	0.171		ERC2, GPR98	2	0.211
DAB1	1	0.15		PCDHAC2, FAT4	2	0.253		THSD7B, MGAM	2	0.164		RYR1, PCSK5	2	0.211
MAGEC1	1	0.183		SPHKAP, USH2A	2	0.189		BRAF, GPR98	2	0.158		DNAH7, XIRP2	2	0.211
PCDHAC2	1	0.667		NEB, FAT4	2	0.168		FAT3, FLG	2	0.171		DMBT1, TENM1	2	0.211
PCDHB2	1	0.167		KCNB2, USH2A	2	0.158		PCDHAC2, CD163	2	0.151		DNAH8, BRAF	2	0.211
MYH1	1	0.233		DNAH9, HYDIN	2	0.158		PCDHAC2, PTPRT	2	0.178		RP1, TENM3	2	0.211
MUC3A	1	0.217		MUC17, DNAH7	2	0.211		CSMD2, MYH4	2	0.151		COL4A5, UNC13C	2	0.211
KIR3DL2	1	0.167		PCDHAC2, BRAF	2	0.232		FLG, HYDIN	2	0.151		SPHKAP, PKHD1L1	2	0.211
NYAP2	1	0.15		THSD7B, DNAH9	2	0.168		PCDHAC2, NRAS	2	0.151		RYR1, FAT3	2	0.211
DSC3	1	0.167		RP1, FAT4	2	0.2		CSMD2, ANK3	2	0.151		ADAM28, GPR98	2	0.263
UGT2B28	1	0.167		DNAH9, GRM3	2	0.158		SCN11A, PCDHGC5	2	0.164		NRAS, ODZ1	2	0.211
GRIN2A	1	0.217		HEATR7B2, GPR98	2	0.168		THSD7B, PCDH15	2	0.151		TENM1, ADAM28	2	0.211
TMEM132B	1	0.233		CSMD2, ZFHX4	2	0.179		DNAH7, PKHD1L1	2	0.178		DMBT1, ALPK2	2	0.211
VCAN	1	0.167		FAT3, THSD7B	2	0.179		PCDHAC2, USH2A	2	0.24		PCDHAC2, KIF4B	2	0.211
LPA	1	0.2		ABCA13, XIRP2	2	0.168		PCDHAC2, ASXL3	2	0.158		RYR1, LAMA3	2	0.211
SALL1	1	0.25		PCDHGC5, STAB2	2	0.168		MGAM, DNAH8	2	0.178		LAMA3, ODZ1	2	0.211
DNAH7	1	0.367		DNAH9, XIRP2	2	0.189		PCDHAC2, FLG2	2	0.164		RYR1, CACNA1E	2	0.211
TACC2	1	0.2		ROS1, GPR98	2	0.158		CSMD2, USH2A	2	0.164		PCDHAC2, TENM3	2	0.211
KEL	1	0.15		MROH2B, BRAF	2	0.2		PCDHAC2, FAT3	2	0.247		XIRP2, DSC1	2	0.211
WBP7	1	0.183		CSMD2, DNAH7	2	0.189		ANK3, PCDHGC5	2	0.199		RYR1, TMC5	2	0.211
TSHZ2	1	0.217		DNAH7, DCC	2	0.2		APOB, PCDHGC5	2	0.24		TENM3, PKHD1L1	2	0.211
FLG2	1	0.2		THSD7B, FAM135B	2	0.168		RP1, PKHD1L1	2	0.164		MUC17, NOS1	2	0.211
FAM5C	1	0.233		ST18, FAT4	2	0.189		APOB, USH2A	2	0.164		DSCAM, LAMA3	2	0.211
RPTN	1	0.183		MROH2B, ANK3	2	0.168		DNAH9, PKHD1L1	2	0.158		RYR1, PCDHAC2	2	0.263
PRUNE2	1	0.2		PLCB4, GPR98	2	0.168		MGAM, PKHD1L1	2	0.185		MYH2, ADAMTS18	2	0.211
CHGB	1	0.183		FLG, MYH4	2	0.158		FAT3, APOB	2	0.158		THSD7B, PDE4DIP	2	0.211
DNAH17	1	0.183		MYH2, XIRP2	2	0.253		FAT3, USH2A	2	0.178		PTPRT, PREX2	2	0.263
PCDH15	1	0.283		ANK3, ZNF804A	2	0.179		RP1, APOB	2	0.164		ADAM7, SALL1	2	0.211
WBSCR17	1	0.15		TPTE, FLG	2	0.189		PCDHAC2, MYH4	2	0.171		HMCN1, DSC1	2	0.211
TAF1L	1	0.183		ZFHX4, SPHKAP	2	0.2		DNAH7, USH2A	2	0.171		RYR1, KIR3DL2	2	0.211
SCAND3	1	0.183		MGAM, ST18	2	0.158		THSD7B, PAPPA2	2	0.158		DNAH7, BRAF	2	0.211
EFCAB6	1	0.2		BRAF, GPR98	2	0.253		RP1, MXRA5	2	0.158		RPTN, DMBT1	2	0.211
KCNT2	1	0.15		DMBT1, TNXB	2	0.158		THSD7B, USH2A	2	0.158		RGPD3, ODZ1	2	0.211
CDH9	1	0.167		FLG2, MGAM	2	0.158		THSD7B, FAT4	2	0.151		ADAMTS18, GPR158	2	0.211
LILRB4	1	0.183		MROH2B, DNAH9	2	0.158		OBSCN, PCDHGC5	2	0.178		RP1, PCDHGC5	2	0.211
SCN9A	1	0.167		SCN11A, PCDHGC5	2	0.158		PCDHAC2, PEG3	2	0.178		NOS1, DSC1	2	0.211
ANK2	1	0.2		SPTA1, MGAM	2	0.168		PCDHAC2, MXRA5	2	0.274		NPAP1, PTPRT	2	0.211
ANO4	1	0.15		ZFHX4, DNAH9	2	0.2		FAT4, PCDH15	2	0.158		KCNT2, DSC1	2	0.211
EBF2	1	0.15		CD163, FLG	2	0.158		PCDHAC2, PKHD1L1	2	0.233		DMBT1, DSC1	2	0.211
DCDC1	1	0.15		MGAM, DNAH8	2	0.179		PCDHAC2, COL11A1	2	0.151		MYH2, DNAH9	2	0.211
MECOM	1	0.183		PTPRT, DNAH7	2	0.221		PCDHAC2, THSD7B	2	0.253		KIAA1217, NRXN1	2	0.211
CHD5	1	0.15		PCDHAC2, FLG2	2	0.2		GRIN2A, MXRA5	2	0.151		GRIN3A, SPHKAP	2	0.211
abParts	1	0.167		ZFHX4, FLG	2	0.2		FLG2, PCDHGC5	2	0.151		GRIN2A, XIRP2	2	0.211
DNAH8	1	0.367		NEB, GPR98	2	0.189		CSMD2, DNAH3	2	0.151		DNAH9, BRAF	2	0.211
SPTA1	1	0.183		MROH2B, PCDHGC5	2	0.179		SI, FAT4	2	0.151		TENM1, DSC1	2	0.211
ABCA12	1	0.183		APOB, USH2A	2	0.168		MUC17, PKHD1L1	2	0.158		UGT2B4, XIRP2	2	0.211
SVEP1	1	0.283		TNXB, APOB	2	0.158		MUC17, APOB	2	0.151		DMBT1, RGPD4	2	0.211
NLRP5	1	0.167		THSD7B, NEB	2	0.168		RP1, FAT3	2	0.171		PCDHAC2, COL21A1	2	0.211
ANKRD30A	1	0.217		APOB, FLG	2	0.168		MGAM, DNAH9	2	0.178		SPHKAP, USH2A	2	0.211
PSG4	1	0.183		THSD7B, TRANK1	2	0.158		FAT3, PKHD1L1	2	0.158		ANK3, XIRP2	2	0.211
PDE1A	1	0.2		CYP2C19, GPR98	2	0.158		PCDHGC5, GPR98	2	0.171		PCDHAC2, MYOCD	2	0.211
FREM2	1	0.217		SYNE1, FAT4	2	0.179		USH2A, PKHD1L1	2	0.171		MUC17, TENM1	2	0.263
RGPD4	1	0.217		MUC17, TNXB	2	0.189		PCDHAC2, SCN11A	2	0.192		COL21A1, KIR3DL2	2	0.211
PEG3	1	0.25		BRAF, HEATR7B2	2	0.179		PCDHAC2, SVEP1	2	0.151		AOAH, KCNT2	2	0.211
OR13C8	1	0.167		MUC17, DCC	2	0.158		PCDHAC2, SI	2	0.178		AOAH, DSC1	2	0.211
FLNC	1	0.167		FAT3, PTPRT	2	0.2		PCDHAC2, ANK3	2	0.212		ABCA13, PTPRT	2	0.211
COL21A1	1	0.267		CD163, DNAH7	2	0.179		MXRA5, FAT4	2	0.158		MYH2, FMN2	2	0.211
ZFHX3	1	0.183		SLIT2, FAT4	2	0.158		PCDHGC5, DNAH7	2	0.192		NOS1, MYO7A	2	0.211
FGFR2	1	0.15		SPTA1, FAT4	2	0.189		PCDHAC2, CFH	2	0.151		MYH2, SYNE1	2	0.211
FBXO24	1	0.15		TENM1, PCDHGC5	2	0.179		MUC17, COL4A4	2	0.151		DSG3, C1orf173	2	0.211
ABCC9	1	0.15		ZFHX4, FAT4	2	0.232		PCDHAC2, PCDH15	2	0.185		ADAMTS20, MAGEC1	2	0.211
PLG	1	0.167		PCDHAC2, PTPRT	2	0.232		MXRA5, BRAF	2	0.192		MYH2, USH2A	2	0.211
SDK2	1	0.15		DSCAM, BRAF	2	0.2		PCDHAC2, MYH1	2	0.158		MUC17, ALPK2	2	0.263
DSCAM, DNAH7	2	0.15		PCDHAC2, GPR112	2	0.158		CSMD2, PKHD1L1	2	0.158		RYR1, LCT	2	0.211
SORCS3, PCDHGC5	2	0.15		DMBT1, ANK3	2	0.179		ANK3, PKHD1L1	2	0.164		ODZ1, SNCAIP	2	0.211
MYO18B, COL4A4	2	0.15		DNAH8, FLG	2	0.158		KIAA2022, HYDIN	2	0.151		CDH18, NPAP1	2	0.211
MGAM, SCN1A	2	0.15		DNAH3, PCDHGC5	2	0.189		FAT4, HYDIN	2	0.151		TENM1, PCDHGC5	2	0.211
MLL2, HYDIN	2	0.15		MUC17, MYH2	2	0.168		PCDHGC5, HEATR7B2	2	0.151		SPHKAP, SNCAIP	2	0.211
GRIN2B, PCDHAC2	2	0.167		PTPRT, PCDH15	2	0.158		MAGEC1, PCDHGC5	2	0.178		RP1, TENM1	2	0.211
DNAH8, MXRA5	2	0.183		PCDHGC5, DNAH7	2	0.232		MUC17, TCRA	2	0.158		ADAMTS18, SCN5A	2	0.211
PCDHAC2, SALL1	2	0.2		ASXL3, DNAH7	2	0.179		PCDHAC2, RP1L1	2	0.158		RP1, ADAMTS18	2	0.211
FAM5C, PKHD1L1	2	0.15		MYH1, GPR98	2	0.168		DNAH9, APOB	2	0.158		TCHHL1, GPR98	2	0.211
COL21A1, CRB1	2	0.15		RP1, PTPRT	2	0.168		PCDHGC5, HRNR	2	0.178		SCN11A, DMBT1	2	0.211
THSD7B, UNC13C	2	0.183		MUC17, MECOM	2	0.158		USH2A, FAT4	2	0.164		PREX2, SNCAIP	2	0.211
MROH2B, ASXL3	2	0.15		DCC, FAT4	2	0.179		TENM3, PCDHAC2	2	0.178		PTPRT, SNCAIP	2	0.211
ASXL3, HEATR7B2	2	0.15		DMBT1, DNAH7	2	0.2		PCDHAC2, TMEM132B	2	0.151		PCDHAC2, MYH2	2	0.263
CRB1, DNAH7	2	0.15		ASTN1, GPR98	2	0.158		MUC17, USH2A	2	0.192		PTPRK, XIRP2	2	0.211
MROH2B, PTPRT	2	0.15		DNAH8, PTPRT	2	0.168		RP1, DNAH8	2	0.158		PKHD1, ANK3	2	0.211
MYH8, PKHD1L1	2	0.15		PREX2, GPR98	2	0.158		ANK3, DNAH7	2	0.151		MYH2, BRAF	2	0.263
MGAM, HYDIN	2	0.167		SPTA1, BRAF	2	0.158		BRAF, USH2A	2	0.158		DSG3, COL4A5	2	0.211
ADAM18, XIRP2	2	0.183		RP1, DNAH8	2	0.158		PCDHAC2, FRG1B	2	0.151		NPAP1, C15orf2	2	0.263
SPHKAP, PREX2	2	0.15		ACAN, DNAH7	2	0.168		MXRA5, XIRP2	2	0.171		NOS1, ANK3	2	0.211
FLG, STAB2	2	0.15		ASXL3, GPR98	2	0.179		FAM83B, PCDHGC5	2	0.158		RP1, SPHKAP	2	0.211
PCDHAC2, COL22A1	2	0.167		DSCAM, CACNA1E	2	0.158		THSD7B, PCDHGC5	2	0.199		COL4A5, GPR158	2	0.211
STK31, PCDHGC5	2	0.15		ANK3, SPHKAP	2	0.189		TENM3, FAT3	2	0.158		RP1, MYH2	2	0.211
OBSCN, MLL2	2	0.167		TENM1, HYDIN	2	0.158		TCRA, PCDHAC2	2	0.192		ARMC4, DNAH9	2	0.211
COL21A1, PREX2	2	0.15		SPTA1, DNAH10	2	0.168		DNAH3, ANK3	2	0.158		PDE1C, GPR98	2	0.211
DNAH8, SCN5A	2	0.167		THSD7B, PCDHGC5	2	0.211		MUC17, PCDHAC2	2	0.24		LAMA3, SPHKAP	2	0.263
RP1, COL5A1	2	0.167		MUC17, PCDHAC2	2	0.242		LRP2, FAT4	2	0.151		PCDHGC5, CACNA1E	2	0.263
ZAN, PCDHAC2	2	0.15		DNAH3, MGAM	2	0.158		PKHD1L1, HYDIN	2	0.151		CSMD2, SYNE1	2	0.263
THSD7B, COL2A1	2	0.15		ADAM18, PCDHGC5	2	0.158		RP1, USH2A	2	0.192		THSD7B, PTPRT	2	0.211
PCDHAC2, MYH7	2	0.15		DMBT1, FAT4	2	0.2		PCDHAC2, XIRP2	2	0.205		TENM1, ALPK2	2	0.211
FAT3, PCDHAC2	2	0.233		DSCAM, DNAH8	2	0.189		MXRA5, PCDHGC5	2	0.24		SCN11A, ODZ1	2	0.211
MGAM, CFTR	2	0.167		TLL1, APOB	2	0.168		TENM3, MGAM	2	0.151		TENM1, NRAS	2	0.211
PCDHAC2, COL5A1	2	0.217		DSCAM, XIRP2	2	0.2		KIAA2022, PCDHAC2	2	0.158		ANK3, BRAF	2	0.211
PCDHAC2, RGPD4	2	0.167		ZFHX4, TRANK1	2	0.168		APOB, FAT4	2	0.164		RYR1, DNAH9	2	0.211
PCDHAC2, GPR112	2	0.15		THSD7B, GPR98	2	0.242		MUC17, SCN11A	2	0.151		DMBT1, OGDHL	2	0.211
PCDHAC2, GPR98	2	0.35		NOS1, FAT4	2	0.158		LRP2, PCDHAC2	2	0.178		RYR1, GRIN2A	2	0.211
CSMD2, DCC	2	0.15		ABCA12, PCDHGC5	2	0.158		MUC17, FAT3	2	0.185		MUC17, DMBT1	2	0.263
ZNF831, FLG	2	0.15		PCDHAC2, NEB	2	0.168		PCDHAC2, CACNA1C	2	0.151		CSMD2, GPR98	2	0.211
LRP2, PKHD1L1	2	0.217		ANK3, USH2A	2	0.211		PCDHGC5, XIRP2	2	0.192		RP1, GPR98	2	0.211
SH3RF2, HEATR7B2	2	0.167		PCDHAC2, APOB	2	0.211		ANK3, USH2A	2	0.178		LAMA3, DSC1	2	0.211
SPTA1, PCDHGC5	2	0.167		TENM1, FAT4	2	0.179		PCDHAC2, APOB	2	0.26		MYH2, ALPK2	2	0.211
PCDHAC2, ADAM7	2	0.233		UNC13C, USH2A	2	0.168		RP1, DNAH3	2	0.171		MUC17, DSC1	2	0.211
OBSCN, HYDIN	2	0.167		PCDHAC2, DNAH10	2	0.179		DNAH3, DNAH7	2	0.151		MYH2, PREX2	2	0.211
SCN5A, BRAF	2	0.15		MYH2, KCNB2	2	0.168		XIRP2, USH2A	2	0.151		ADAMTS18, SPHKAP	2	0.263
PCDHAC2, NBEA	2	0.15		TRANK1, GPR98	2	0.189		LRP2, APOB	2	0.158		SYNE1, AKAP6	2	0.211
MLL2, MGAM	2	0.167		FAT3, NEB	2	0.179		NRAS, PCDHGC5	2	0.151		MYH2, GPR158	2	0.211
CSMD2, MTUS2	2	0.183		DNAH3, NEB	2	0.168		MGAM, FLG	2	0.178		RYR1, SPAG17	2	0.211
RP1, ADAM7	2	0.2		PCDHAC2, TENM1	2	0.179		PCDHAC2, ANKRD30A	2	0.164		DMBT1, USH2A	2	0.211
SPTA1, PREX2	2	0.15		GPR98, FCGBP	2	0.158		ANK3, MXRA5	2	0.164		SPHKAP, GPR158	2	0.211
APOB, ZNF99	2	0.15		FAT3, APOB	2	0.179		FAT3, MXRA5	2	0.199		SCN5A, PKHD1L1	2	0.211
ADAM7, HEATR7B2	2	0.167		NPAP1, PCDHGC5	2	0.211		MXRA5, FLG	2	0.158		CACNA1E, TC2N	2	0.211
FAT3, ANK3	2	0.15		DSCAM, PTPRT	2	0.158		MGAM, PCDHGC5	2	0.205		SCN5A, ODZ3	2	0.211
PCDHAC2, ADAMTS18	2	0.2		NEB, DNAH7	2	0.168		DNAH7, FAT4	2	0.151		CDH18, GPR158	2	0.211
PCDHAC2, NWD1	2	0.167		RP1, FLG	2	0.189		SYNE1, PCDHGC5	2	0.192		GPR158, SLC44A5	2	0.211
ZNF831, HEATR7B2	2	0.15		PCDHAC2, NPAP1	2	0.179		MUC17, CSMD2	2	0.171		RP1, ODZ3	2	0.211
CNGB3, HYDIN	2	0.15		SPHKAP, NEB	2	0.179		ZFHX4, DNAH8	2	0.151		MYH2, PCDHGC5	2	0.211
COL21A1, PCDH15	2	0.183		FAM135B, FAT4	2	0.211		APOB, FLG	2	0.151		RYR1, MYO15A	2	0.211
DNAH9, NLRP8	2	0.167		PCDHAC2, FLG	2	0.179		FAT3, ODZ3	2	0.151		GPR158, DNAH9	2	0.211
MGAM, APOB	2	0.167		SPTA1, DNAH8	2	0.168		APOB, DNAH7	2	0.171		NOS1, RGPD4	2	0.211
MGAM, NEB	2	0.167		CSMD2, DNAH9	2	0.189		RP1, FLG	2	0.171		PCDHAC2, ODZ3	2	0.211
PCDHGC5, ZFHX3	2	0.15		SPHKAP, APOB	2	0.2		MXRA5, DNAH7	2	0.178		PCDHGC5, TC2N	2	0.211
ADAM7, MROH2B	2	0.167		PCDHAC2, MYH2	2	0.232		PCDHAC2, SPHKAP	2	0.185		ALPK2, ODZ1	2	0.211
CSMD2, DNAH8	2	0.167		PCDHAC2, DSP	2	0.189		THSD7B, HYDIN	2	0.158		SCN11A, TENM1	2	0.211
OBSCN, PCDHAC2	2	0.233		ASXL3, FAT4	2	0.189		DNAH9, MXRA5	2	0.158		MAGEC1, MGAM	2	0.211
TENM3, ASXL3	2	0.15		DNAH9, FAM135B	2	0.168		DNAH3, PCDHGC5	2	0.205		DNAH9, USH2A	2	0.211
DSCAM, MYO18B	2	0.15		FAT3, FLG	2	0.158		RP1, XIRP2	2	0.164		BRAF, USP6	2	0.211
RP1, TACC2	2	0.167		RP1, MYH2	2	0.168		FAT3, BRAF	2	0.178		MUC17, SPHKAP	2	0.211
PCDHAC2, CR1	2	0.167		ZFHX4, PTPRD	2	0.179		THSD7B, PKHD1L1	2	0.171		SPHKAP, XIRP2	2	0.211
RP1, CNTN4	2	0.15		FLG, USH2A	2	0.179		DSCAM, MGAM	2	0.164		PCDHAC2, PREX2	2	0.211
FAT3, ZNF536	2	0.167		XIRP2, GPR98	2	0.242		COL4A4, PCDHGC5	2	0.158		ADAMTS18, LAMA3	2	0.211
PCDHAC2, HTT	2	0.167		PCDHGC5, DCC	2	0.158		APOB, BRAF	2	0.24		ERC2, PTPRT	2	0.211
COL5A1, SH3RF2	2	0.15		DNAH9, FAT4	2	0.179		PCDHAC2, COL4A4	2	0.205		SPHKAP, SCN5A	2	0.211
OBSCN, KIAA1217	2	0.15		THSD7B, PTPRT	2	0.179		RP1, DNAH9	2	0.151		LCT, GPR158	2	0.211
PAPPA2, MXRA5	2	0.15		SYNE1, XIRP2	2	0.168		PCDHAC2, FLG	2	0.212		PAPPA2, GPR98	2	0.211
ADAM7, PREX2	2	0.167		ADAM18, SPTA1	2	0.158		RP1, BRAF	2	0.185		ZNF831, PXDNL	2	0.211
PCDHAC2, CDKN2A	2	0.15		ANK3, SVEP1	2	0.158		PCDHAC2, MROH2B	2	0.185		PTPRT, DSC1	2	0.211
OBSCN, FAT3	2	0.15		DSCAM, FAT4	2	0.179		APOB, HYDIN	2	0.164		SCN5A, CACNA1E	2	0.211
RYR1, FLG	2	0.15		ZFHX4, PCDHGC5	2	0.2		ZFHX4, FLG	2	0.151		ADAMTS18, ODZ1	2	0.211
PCDHGC5, FLG	2	0.217		MUC17, DNAH8	2	0.179		PCDHGC5, FAM135B	2	0.171		RYR1, BRAF	2	0.263
RYR1, MROH2B	2	0.15		ZNF804A, XIRP2	2	0.189		FAT3, SI	2	0.151		XIRP2, C1orf173	2	0.211
EPHA6, PKHD1L1	2	0.183		RP1, GPR98	2	0.211		MUC17, FLG	2	0.158		MUC17, TENM1, ALPK2	3	0.211
FER1L6, GPR98	2	0.15		TRANK1, FLG	2	0.168		ANK3, APOB	2	0.171		SALL1, PREX2, BRAF	3	0.211
RP1, CRB1	2	0.167		APOB, GPR98	2	0.211		NPAP1, C15orf2	2	0.178		SPHKAP, ALPK2, DSC1	3	0.211
DNAH9, CFTR	2	0.15		CYP2C19, XIRP2	2	0.168		PCDHAC2, DNAH9	2	0.212		TENM1, NRAS, SNCAIP	3	0.211
CSMD2, FLG2	2	0.167		ZFHX4, PTPRT	2	0.179		MROH2B, PCDHGC5	2	0.151		TENM1, ODZ1, DSC1	3	0.211
BRAF, XIRP2	2	0.167		APOB, DCC	2	0.158		PCDHAC2, DSP	2	0.158		TENM3, ADAMTS18, RP1	3	0.211
PCDHAC2, MXRA5	2	0.283		FAT3, DNAH7	2	0.2		KIAA2022, PCDHGC5	2	0.151		LAMA3, USH2A, SPHKAP	3	0.211
TCRA, MROH2B	2	0.167		TPTE, USH2A	2	0.179		PCDHAC2, BRAF	2	0.26		DMBT1, DSC1, NOS1	3	0.211
PAPPA2, CRB1	2	0.183		DST, ANK3	2	0.168		MUC17, DNAH9	2	0.151		SPHKAP, ODZ1, DSC1	3	0.211
UGT1A1, FLG	2	0.15		DNAH3, PTPRD	2	0.158		RP1, ANK3	2	0.171		MYH2, TENM1, ODZ1	3	0.263
CFTR, DSP	2	0.15		MUC17, DNAH9	2	0.158		DNAH9, FAT4	2	0.164		PCDHAC2, ADAMTS18, SCN5A	3	0.211
PCDHAC2, MORC1	2	0.15		RP1, ZFHX4	2	0.168		PCDHAC2, GRIN2A	2	0.171		PCDHAC2, COL4A5, GPR158	3	0.211
COL7A1, GPR98	2	0.15		PCDHAC2, DNAH7	2	0.263		PCDHAC2, COL6A6	2	0.151		ADAMTS18, SPHKAP, ODZ1	3	0.211
FAT3, SCN5A	2	0.15		PCDHAC2, DNAH3	2	0.2		OBSCN, MXRA5	2	0.171		RP1, TENM3, PKHD1L1	3	0.211
TCRA, DSP	2	0.167		XIRP2, PCDH15	2	0.168		APOB, XIRP2	2	0.158		UGT2B4, XIRP2, C1orf173	3	0.211
PCDHGC5, IGSF10	2	0.15		PTPRT, PCDHGC5	2	0.2		PCDHAC2, PLXNA4	2	0.158		MYH2, RGPD3, TENM1	3	0.211
DSCAM, NEB	2	0.15		PCDHGC5, CACNA1E	2	0.158		RP1, FAT4	2	0.178		PCDHAC2, SPHKAP, PKHD1L1	3	0.211
MGAM, BRAF	2	0.167		PCDHAC2, MGAM	2	0.253		PCDHGC5, USH2A	2	0.233		RP1, SPHKAP, PKHD1L1	3	0.211
PCDHAC2, UNC13C	2	0.217		RP1, DNAH3	2	0.168		ANK3, FLG	2	0.164		ADAMTS18, SCN5A, SPHKAP	3	0.211
ADAM7, PRUNE2	2	0.167		DCC, XIRP2	2	0.179		ZFHX4, PCDHGC5	2	0.192		TENM3, PCDHAC2, ODZ3	3	0.211
RNF17, MXRA5	2	0.15		THSD7B, TPTE	2	0.158		MUC17, DNAH8	2	0.192		GPR158, USH2A, DNAH9	3	0.211
PCDHGC5, STXBP5L	2	0.15		COL4A4, FLG	2	0.158		CSMD2, PCDHGC5	2	0.178		RP1, TENM1, PCDHGC5	3	0.211
NLRP8, HEATR7B2	2	0.15		FLNC, DNAH7	2	0.158		RP1, GPR98	2	0.151		TMC5, RELN, FLG	3	0.211
FAT3, FCGBP	2	0.167		PCDHGC5, HYDIN	2	0.221		MAGEC1, PCDHAC2	2	0.185		DSG3, C1orf173, XIRP2	3	0.211
PCDHAC2, COL4A5	2	0.15		ANK3, PTPRB	2	0.168		APOB, PCDH15	2	0.171		PCDHAC2, SYNE1, AKAP6	3	0.211
DSCAM, GPR98	2	0.2		TENM1, ODZ1	2	0.221		THSD7B, APOB	2	0.171		RYR1, PCDHGC5, PCSK5	3	0.211
TENM3, DNAH9	2	0.167		MECOM, DNAH7	2	0.158		DNAH8, FAT4	2	0.151		LAMA3, USH2A, DNAH9	3	0.211
ANK3, PREX2	2	0.167		MUC17, THSD7B	2	0.168		PCDHAC2, NOS1	2	0.158		C12orf63, THSD7B, ERC2	3	0.211
PCDHAC2, PSG9	2	0.15		CSMD2, MYH2	2	0.158		MXRA5, GPR98	2	0.178		TENM3, PCDHAC2, SPHKAP	3	0.211
COL5A3, PTCHD2	2	0.15		MUC17, PCDHGC5	2	0.179		PCDHAC2, SCN5A	2	0.164		ADAMTS18, SPHKAP, ODZ3	3	0.211
MROH2B, GPR98	2	0.217		CD163, FAM135B	2	0.158		FAT3, DNAH7	2	0.178		DMBT1, TENM1, SCN11A	3	0.211
SORL1, PCDHAC2	2	0.15		MECOM, GPR98	2	0.158		DNAH8, HYDIN	2	0.151		MUC17, DNAH3, ALPK2	3	0.211
RYR1, MGAM	2	0.167		ZFHX4, FAM135B	2	0.211		MUC17, XIRP2	2	0.151		LAMA3, SPHKAP, DSC1	3	0.211
PCDHAC2, AHNAK2	2	0.183		APOB, XIRP2	2	0.232		BRAF, HYDIN	2	0.192		CSMD2, SYNE1, GPR98	3	0.211
DNAH9, HYDIN	2	0.15		RP1, THSD7B	2	0.168		DNAH8, PCDHGC5	2	0.233		DSG3, UGT2B4, C1orf173	3	0.211
MUC17, DNAH7	2	0.15		PCDHAC2, C6	2	0.189		FAT3, XIRP2	2	0.151		ADAMTS18, ODZ1, DSC1	3	0.211
PCDHAC2, BRAF	2	0.35		DNAH3, HYDIN	2	0.168		SSPO, PCDHGC5	2	0.158		ADAMTS18, SPHKAP, PKHD1L1	3	0.211
MUC17, ADAM7	2	0.15		MYH2, SPHKAP	2	0.189		FAT3, MGAM	2	0.192		NRAS, ODZ1, SNCAIP	3	0.211
PKHD1L1, HEATR7B2	2	0.183		DSCAM, USH2A	2	0.2		PCDHGC5, PCDH15	2	0.171		RP1, SCN5A, PKHD1L1	3	0.211
APOB, USP29	2	0.15		ANK3, GRM3	2	0.158		MXRA5, FAM135B	2	0.158		MYH2, MUC17, ALPK2	3	0.211
HEATR7B2, GPR98	2	0.217		PCDHAC2, ABCA12	2	0.158		MGAM, SPHKAP	2	0.158		TENM3, SPHKAP, ODZ3	3	0.211
CSMD2, ZFHX4	2	0.15		RP1, CSMD2	2	0.158		RP1, ZFHX4	2	0.151		PCDHAC2, ODZ3, PKHD1L1	3	0.211
COL7A1, FMN2	2	0.15		RYR1, SPHKAP	2	0.158		ANK3, HYDIN	2	0.164		C12orf63, THSD7B, GPR98	3	0.211
THSD7B, FAT3	2	0.167		CSMD2, PCDHAC2	2	0.168		PCDHAC2, DNAH7	2	0.226		TENM1, SPHKAP, ODZ1	3	0.211
ADAM18, PCDHAC2	2	0.2		DNAH7, HEATR7B2	2	0.158		PCDHAC2, PAPPA2	2	0.178		TENM3, ADAMTS18, PCDHAC2	3	0.211
DNAH8, PTPRD	2	0.15		NEB, FLG	2	0.158		FAT4, GPR98	2	0.158		DMBT1, USH2A, NOS1	3	0.211
DNAH9, PCDH15	2	0.15		ARMC4, FAT4	2	0.158		ZFHX4, APOB	2	0.192		TENM1, SPHKAP, DSC1	3	0.211
THSD7B, SCN11A	2	0.15		DSCAM, UNC13C	2	0.158		PCDHGC5, C6	2	0.151		COL21A1, RYR1, SCN5A	3	0.211
CSMD2, DNAH7	2	0.183		GRIA1, USH2A	2	0.168		PCDHAC2, ODZ3	2	0.171		PCDHAC2, RYR1, MYO15A	3	0.211
NEB, PKHD1L1	2	0.15		SYNE1, ZFHX4	2	0.168		PCDHAC2, DNAH3	2	0.192		CACNA1E, PCDHGC5, PCSK5	3	0.211
TSHZ2, DSCAM	2	0.15		RELN, GPR98	2	0.158		TENM1, ODZ1	2	0.171		RP1, ADAMTS18, SCN5A	3	0.211
MROH2B, SPHKAP	2	0.15		THSD7B, DNAH7	2	0.168		ZFHX4, MXRA5	2	0.178		ADAMTS18, TENM1, SPHKAP	3	0.211
ZDBF2, PAPPA2	2	0.15		FAT4, DPYD	2	0.158		PTPRT, PCDHGC5	2	0.158		RP1, SPHKAP, ODZ3	3	0.211
LRP2, FLG	2	0.15		PCDHGC5, BRAF	2	0.221		DNAH8, DNAH7	2	0.151		RP1, PCDHAC2, PKHD1L1	3	0.211
CSMD2, CR1	2	0.15		ZNF831, XIRP2	2	0.168		RP1, DNAH7	2	0.151		RYR1, ZNF831, PXDNL	3	0.211
MGAM, RGPD4	2	0.167		MUC17, KCNB2	2	0.179		PCDHAC2, TNXB	2	0.164		PCDHAC2, RP1, SCN5A	3	0.211
MROH2B, DNAH8	2	0.15		FLG, XIRP2	2	0.221		PCDHAC2, MGAM	2	0.253		SCN11A, TENM1, ODZ1	3	0.211
RYR1, DSCAM	2	0.15		TPTE, MGAM	2	0.168		DNAH8, PKHD1L1	2	0.158		NOS1, LAMA3, DSC1	3	0.211
MTUS2, XIRP2	2	0.15		PCDHGC5, FAT4	2	0.221		MUC17, MXRA5	2	0.178		MUC17, ALPK2, DSC1	3	0.211
CSMD2, ADAMTS18	2	0.167		RYR1, FAT4	2	0.179		PCDHAC2, CRB1	2	0.158		TENM3, ADAMTS18, PKHD1L1	3	0.211
SCN11A, MYH4	2	0.167		TNXB, XIRP2	2	0.2		RP1, HYDIN	2	0.151		CSMD2, MYH2, SYNE1	3	0.211
PCDHAC2, DNAH10	2	0.167		PTPRB, XIRP2	2	0.179		THSD7B, SCN11A	2	0.158		PTPRT, PREX2, DSC1	3	0.211
BRAF, PCDH15	2	0.15		RP1, PCDH15	2	0.168		PCDHAC2, C1orf173	2	0.151		RP1, ADAMTS18, ODZ3	3	0.211
PCDHAC2, NUP210L	2	0.15		MGAM, SPHKAP	2	0.189		MUC17, DNAH3	2	0.151		TENM1, NRAS, ODZ1	3	0.211
TCRA, TNXB	2	0.15		PCDHAC2, CD163	2	0.168		RP1, MGAM	2	0.199		PCDHAC2, SYNE1, CSMD2	3	0.211
FLG2, MGAM	2	0.15		ARMC4, PCDHGC5	2	0.158		MXRA5, HYDIN	2	0.185		DNAH3, ALPK2, DMBT1	3	0.211
DSCAM, PKHD1L1	2	0.167		SPTA1, PTPRT	2	0.189		PCDHAC2, TRHDE	2	0.151		TENM1, LAMA3, ODZ1	3	0.211
PCDHAC2, MTUS2	2	0.233		MUC17, HEATR7B2	2	0.158		MUC17, THSD7B	2	0.178		COL4A5, UGT2B4, XIRP2	3	0.211
CSMD2, SPHKAP	2	0.167		SPHKAP, PEG3	2	0.168		MXRA5, PKHD1L1	2	0.185		ANK3, ADAM28, GPR98	3	0.211
MROH2B, ABCB1	2	0.15		MGAM, DNAH9	2	0.211		APOB, PKHD1L1	2	0.178		TENM3, ADAMTS18, SPHKAP	3	0.211
XIRP2, FCGBP	2	0.15		MGAM, DNAH7	2	0.211		PCDHAC2, PDE4DIP	2	0.151		PTPRT, SNCAIP, DSC1	3	0.211
CR1, HEATR7B2	2	0.15		CD163, PCDHGC5	2	0.158		PCDHAC2, SCN11A, PCDHGC5	3	0.164		ZFPM2, ADAMTS18, PCDHAC2	3	0.211
MROH2B, CR1	2	0.15		DMBT1, XIRP2	2	0.179		DNAH3, PCDHGC5, USH2A	3	0.151		RYR1, PCDHAC2, PTPRT	3	0.211
CSMD2, MYH4	2	0.183		DNAH3, DNAH7	2	0.211		PCDHAC2, DNAH7, PKHD1L1	3	0.158		TENM3, SCN5A, SPHKAP	3	0.211
CSMD2, CRB1	2	0.167		PTPRT, SPHKAP	2	0.179		PCDHAC2, PCDHGC5, GPR98	3	0.158		DSG3, COL4A5, C1orf173	3	0.211
LAMA3, PCDHGC5	2	0.167		SYNE1, FAM135B	2	0.158		PCDHAC2, PCDHGC5, XIRP2	3	0.178		PCDHAC2, SCN5A, SPHKAP	3	0.211
DMBT1, PAPPA2	2	0.15		PCDHAC2, FAM135B	2	0.179		PCDHAC2, MGAM, APOB	3	0.151		MYH2, FER1L6, SPHKAP	3	0.211
RP1, ERC2	2	0.15		ASXL3, NPAP1	2	0.158		PCDHAC2, PCDHGC5, HYDIN	3	0.158		ADAMTS18, TENM1, ODZ1	3	0.211
MROH2B, DNAH9	2	0.183		FREM1, USH2A	2	0.158		PCDHAC2, MGAM, PKHD1L1	3	0.164		PDE1C, TENM1, GPR98	3	0.211
DNAH8, DNAH10	2	0.167		DSCAM, NPAP1	2	0.168		MUC17, PCDHAC2, PCDHGC5	3	0.185		PCDHAC2, ADAMTS18, SPHKAP	3	0.211
SCN11A, PCDHGC5	2	0.233		MUC17, BRAF	2	0.168		PCDHAC2, FAT3, MXRA5	3	0.178		TENM1, ADAM28, GPR98	3	0.211
ZDBF2, FMN2	2	0.15		MGAM, FAT4	2	0.232		PCDHAC2, MUC17, MXRA5	3	0.158		PCDHAC2, SCN5A, PKHD1L1	3	0.211
PREX2, ZNF99	2	0.167		ASXL3, XIRP2	2	0.189		FAT3, THSD7B, PCDHAC2	3	0.151		SCN5A, PCDHGC5, CACNA1E	3	0.211
ZFHX4, DNAH9	2	0.15		MUC17, DNAH10	2	0.158		PCDHAC2, CSMD2, PCDHGC5	3	0.158		PCDHAC2, CACNA1E, PCDHGC5	3	0.211
SVEP1, ERBB4	2	0.15		COL11A1, FAT4	2	0.158		CSMD2, PCDHAC2, DNAH7	3	0.158		RP1, ODZ3, PKHD1L1	3	0.211
PCDHAC2, TCHHL1	2	0.15		FLG, FAT4	2	0.242		PCDHAC2, BRAF, HYDIN	3	0.151		DSCAM, LAMA3, DNAH9	3	0.211
ADAM7, PLCB4	2	0.15		PTPRD, SPHKAP	2	0.158		PCDHAC2, PCDHGC5, FAT4	3	0.151		ADAMTS18, SPHKAP, XIRP2	3	0.211
CSMD2, XIRP2	2	0.217		BRAF, HYDIN	2	0.168		PCDHAC2, RP1, USH2A	3	0.164		PCDHAC2, SCN5A, ODZ3	3	0.211
COL4A4, HEATR7B2	2	0.167		SCN10A, USH2A	2	0.168		PCDHAC2, APOB, BRAF	3	0.158		MYH2, LAMA3, DNAH9	3	0.211
NRAS, HEATR7B2	2	0.167		COL7A1, USH2A	2	0.158		PCDHAC2, DNAH3, PCDHGC5	3	0.151		DMBT1, TENM1, ODZ1	3	0.211
THSD7B, MYH4	2	0.15		SPTA1, PCDHAC2	2	0.211		PCDHAC2, ANK3, USH2A	3	0.151		DMBT1, ODZ1, SCN11A	3	0.211
MYO18B, TCHHL1	2	0.15		NPAP1, XIRP2	2	0.158		USH2A, PCDHGC5, PKHD1L1	3	0.151		PCDHAC2, COL21A1, GPR98	3	0.211
MGAM, MYH1	2	0.15		THSD7B, NPAP1	2	0.158		MGAM, MXRA5, PCDHGC5	3	0.164		RP1, ADAMTS18, PKHD1L1	3	0.211
OBSCN, ANK3	2	0.167		PTPRB, GPR98	2	0.189		PCDHAC2, FAT3, DNAH7	3	0.164		ADAMTS18, SCN5A, PKHD1L1	3	0.211
PCDHAC2, FLG2	2	0.15		ROS1, FAT4	2	0.168		PCDHAC2, RP1, ANK3	3	0.151		DMBT1, LAMA3, DSC1	3	0.211
RYR1, PKHD1L1	2	0.15		MROH2B, XIRP2	2	0.2		PCDHAC2, MXRA5, BRAF	3	0.158		RYR1, CACNA1E, PCSK5	3	0.211
MGAM, TNR	2	0.15		GPR112, GPR98	2	0.179		PCDHAC2, MXRA5, GPR98	3	0.151		SPHKAP, ODZ3, PKHD1L1	3	0.211
PLCB1, FLG	2	0.15		ABCA13, FLG	2	0.158		PCDHAC2, DNAH9, FAT4	3	0.151		TENM1, ALPK2, ODZ1	3	0.211
HEATR7B2, FCGBP	2	0.167		KCNB2, APOB	2	0.168		PCDHAC2, MROH2B, HEATR7B2	3	0.185		PTPRT, PREX2, SNCAIP	3	0.211
MROH2B, PCDHGC5	2	0.25		MECOM, MGAM	2	0.168		PCDHAC2, DNAH7, USH2A	3	0.158		PCDHAC2, RYR1, GPR98	3	0.211
TNXB, APOB	2	0.183		FLG, HYDIN	2	0.158		PCDHAC2, THSD7B, PKHD1L1	3	0.164		PCDHAC2, RP1, TENM3	3	0.211
NPAP1, PCDHGC5	2	0.183		CSMD2, NPAP1	2	0.158		DNAH8, APOB, PCDHGC5	3	0.151		PCDHAC2, ADAMTS18, ODZ3	3	0.211
COL6A3, PCDHGC5	2	0.15		SI, PCDHGC5	2	0.158		PCDHAC2, CSMD2, MUC17	3	0.151		MUC17, ALPK2, ODZ1	3	0.211
COL5A3, APOB	2	0.15		TPTE, SPHKAP	2	0.179		PCDHAC2, RP1, FAT4	3	0.151		SPHKAP, GPR158, DNAH9	3	0.211
COL21A1, MXRA5	2	0.15		SPTA1, ANK3	2	0.168		TENM3, PCDHAC2, ODZ3	3	0.171		MUC17, MYH2, ODZ1	3	0.211
RP1, CD163	2	0.2		DNAH8, ANK3	2	0.2		PCDHAC2, FAT3, MUC17	3	0.151		SCN5A, ODZ3, PKHD1L1	3	0.211
PCDHAC2, IGSF10	2	0.15		ODZ1, GPR98	2	0.168		PCDHAC2, DNAH3, USH2A	3	0.151		LCT, LAMA3, SPHKAP	3	0.211
COL22A1, MXRA5	2	0.15		ZFHX4, ST18	2	0.189		PCDHAC2, THSD7B, MUC17	3	0.171		MYH2, RGPD3, ODZ1	3	0.211
MROH2B, COL5A1	2	0.15		ANKRD30A, GPR98	2	0.158		PCDHAC2, MGAM, USH2A	3	0.158		ATP10D, SNCAIP, DSC1	3	0.211
MROH2B, TNXB	2	0.15		FLNC, GPR98	2	0.158		DNAH7, USH2A, PCDHGC5	3	0.151		PCDHAC2, CACNA1E, TC2N	3	0.211
CNGB3, ODZ3	2	0.15		ANK3, NPAP1	2	0.158		MUC17, THSD7B, PCDHGC5	3	0.151		ADAMTS18, LAMA3, SPHKAP	3	0.211
DNAH9, PREX2	2	0.2		NPAP1, ST18	2	0.158		PCDHAC2, PKHD1L1, USH2A	3	0.158		RYR1, GRIN2A, SPAG17	3	0.211
SVEP1, HYDIN	2	0.167		SYNE1, GPR98	2	0.179		PCDHAC2, PCDHGC5, DNAH7	3	0.164		TENM1, PCDHGC5, ODZ1	3	0.211
BRAF, CACNA1E	2	0.167		RP1, APOB	2	0.158		ANK3, PCDHGC5, USH2A	3	0.158		GRIN3A, ADAMTS18, SPHKAP	3	0.211
PCDHAC2, PKHD1L1	2	0.367		PCDHAC2, MYH4	2	0.158		PCDHAC2, THSD7B, HYDIN	3	0.151		SPHKAP, ODZ3, SCN5A	3	0.211
MUC17, TNXB	2	0.167		MYH2, HYDIN	2	0.179		PCDHAC2, FAT3, TENM3	3	0.151		TENM3, RP1, SPHKAP	3	0.211
TENM3, DNAH8	2	0.167		TNXB, FAT4	2	0.168		THSD7B, PCDHAC2, MGAM	3	0.158		TENM1, ADAM28, ODZ1	3	0.211
RP1, PLCB1	2	0.183		ZFHX4, NEB	2	0.2		MUC17, PCDHAC2, MGAM	3	0.151		PDE1C, ODZ1, GPR98	3	0.211
COL2A1, MXRA5	2	0.15		ANKRD30A, DNAH7	2	0.168		MUC17, PCDHGC5, USH2A	3	0.151		MUC17, SPHKAP, ALPK2	3	0.211
MUC17, CACNA1E	2	0.167		PLCH1, XIRP2	2	0.158		PCDHAC2, THSD7B, USH2A	3	0.158		DMBT1, RGPD4, NOS1	3	0.211
RP1, DCC	2	0.15		DNAH3, GPR98	2	0.189		PCDHAC2, FAT3, MGAM	3	0.158		PCDHAC2, ADAMTS18, PKHD1L1	3	0.211
FAT3, SCN11A	2	0.167		CRB1, FAT4	2	0.158		PCDHAC2, APOB, PKHD1L1	3	0.151		PCDHAC2, ADAMTS18, GPR158	3	0.211
TCRA, GPR98	2	0.15		FAT3, MYH2	2	0.168		PCDHAC2, MXRA5, PKHD1L1	3	0.164		DSG3, COL4A5, XIRP2	3	0.211
ARPP21, PCDHGC5	2	0.167		ADAMTS20, BRAF	2	0.158		PCDHAC2, USH2A, HYDIN	3	0.151		PCDHAC2, RP1, ADAMTS18	3	0.211
DSCAM, PAPPA2	2	0.167		DNAH8, SPHKAP	2	0.189		PCDHAC2, APOB, DNAH7	3	0.151		THSD7B, NPAP1, C15orf2	3	0.211
MROH2B, COL2A1	2	0.15		SPHKAP, PCDHGC5	2	0.179		PCDHAC2, DNAH9, PCDHGC5	3	0.158		ADAMTS18, SCN5A, ODZ3	3	0.211
FAT3, PKHD1L1	2	0.167		ZFHX4, ASXL3	2	0.189		PCDHAC2, SCN11A, MXRA5	3	0.151		RP1, SCN5A, ODZ3	3	0.211
MACF1, GPR98	2	0.15		SPTA1, DNAH7	2	0.179		PCDHAC2, DNAH8, PCDHGC5	3	0.199		ADAMTS18, ODZ3, PKHD1L1	3	0.211
FLG, HEATR7B2	2	0.217		DNAH7, XIRP2	2	0.242		PCDHAC2, DNAH8, MXRA5	3	0.151		ADAM28, ODZ1, GPR98	3	0.211
OBSCN, LRP2	2	0.167		ANK3, SCN10A	2	0.158		PCDHAC2, PCDHGC5, PKHD1L1	3	0.171		LAMA3, GPR158, DNAH9	3	0.211
EPHA6, ANK3	2	0.167		ASXL3, MGAM	2	0.179		PCDHAC2, DNAH8, APOB	3	0.151		CSMD2, PCDHAC2, AKAP6	3	0.211
RYR1, CSMD2	2	0.15		PTPRD, ST18	2	0.158		PCDHAC2, USH2A, GPR98	3	0.151		SPHKAP, PKHD1L1, SCN5A	3	0.211
ZDBF2, HEATR7B2	2	0.183		PCDHGC5, HEATR7B2	2	0.179		OBSCN, PCDHAC2, PCDHGC5	3	0.164		LAMA3, GPR158, USH2A	3	0.211
PCDHAC2, PTPRT	2	0.2		SPTA1, GPR98	2	0.242		PCDHAC2, MUC17, DNAH8	3	0.164		PREX2, SNCAIP, DSC1	3	0.211
PCDHAC2, SCN11A	2	0.217		MGAM, PTPRT	2	0.179		PCDHAC2, MXRA5, DNAH7	3	0.158		RYR1, PCDHGC5, CACNA1E	3	0.211
PCDHAC2, SVEP1	2	0.233		MGAM, UNC13C	2	0.168		FAT3, PCDHAC2, DNAH8	3	0.158		LAMA3, XIRP2, SPHKAP	3	0.211
DMBT1, ANK3	2	0.183		PCDHAC2, RP1L1	2	0.168		TENM3, FAT3, ODZ3	3	0.151		COL4A5, C1orf173, XIRP2	3	0.211
DNAH8, FLG	2	0.183		MUC17, USH2A	2	0.2		PCDHAC2, MXRA5, FAM135B	3	0.151		DMBT1, OGDHL, ANK3	3	0.211
MGAM, CD163	2	0.167		MYH2, APOB	2	0.179		PCDHAC2, PCDHGC5, FAM135B	3	0.164		TENM3, PCDHAC2, SCN5A	3	0.211
TACC2, PCDHGC5	2	0.183		MYH8, FAT4	2	0.158		MXRA5, PCDHGC5, PKHD1L1	3	0.151		RYR1, ADAMTS18, GPR98	3	0.211
PCDHGC5, DNAH7	2	0.217		DNAH3, PTPRT	2	0.179		PCDHAC2, ANK3, PCDHGC5	3	0.171		RP1, TENM1, ODZ1	3	0.211
UNC13C, PKHD1L1	2	0.183		SPHKAP, DNAH7	2	0.2		PCDHAC2, CSMD2, MXRA5	3	0.151		TENM3, SPHKAP, PKHD1L1	3	0.211
MYH1, GPR98	2	0.15		MYH2, NPAP1	2	0.179		PCDHAC2, MXRA5, HYDIN	3	0.164		SPHKAP, LAMA3, DNAH9	3	0.211
THSD7B, FAM5C	2	0.167		RYR1, PCDHAC2	2	0.168		PCDHAC2, MXRA5, APOB	3	0.158		TC2N, PCDHGC5, CACNA1E	3	0.211
TCRA, THSD7B	2	0.15		MYH2, ZFHX4	2	0.189		PCDHAC2, FLG, FAT4	3	0.158		ADAMTS18, SPHKAP, DSC1	3	0.211
MYH1, PCDHGC5	2	0.167		ANK3, PKHD1L1	2	0.2		PCDHAC2, COL4A4, PCDHGC5	3	0.151		PCDHAC2, MYOCD, RGPD4	3	0.211
RP1, PTPRT	2	0.167		SPTA1, SPHKAP	2	0.189		PCDHAC2, MGAM, MXRA5	3	0.185		UGT2B4, COL4A5, C1orf173	3	0.211
TNXB, MED12L	2	0.15		COL4A4, FAT4	2	0.158		PCDHAC2, THSD7B, APOB	3	0.151		MUC17, SPHKAP, DSC1	3	0.211
DNAH8, BRAF	2	0.167		RP1, DNAH7	2	0.179		PCDHAC2, RP1, MGAM	3	0.164		RGPD3, TENM1, ODZ1	3	0.211
TCHHL1, HEATR7B2	2	0.15		TCRA, PCDHAC2	2	0.168		PCDHAC2, DNAH8, USH2A	3	0.164		DSG3, UGT2B4, COL4A5	3	0.211
RYR1, THSD7B	2	0.183		XIRP2, FAT4	2	0.274		MXRA5, APOB, PCDHGC5	3	0.151		PCDHAC2, RP1, ODZ3	3	0.211
AHNAK2, GPR98	2	0.15		ZFHX4, FAT2	2	0.158		PCDHAC2, APOB, PCDHGC5	3	0.192		HMCN1, SPHKAP, DSC1	3	0.211
LRP2, CRB1	2	0.15		CD163, GPR98	2	0.2		PCDHAC2, NEB, PCDHGC5	3	0.151		DSG3, UGT2B4, XIRP2	3	0.211
THSD7B, COL4A4	2	0.183		ASXL3, APOB	2	0.2		PCDHAC2, PCDHGC5, BRAF	3	0.171		RP1, ADAMTS18, SPHKAP	3	0.211
RP1, AHNAK2	2	0.183		ASXL3, NEB	2	0.158		PCDHAC2, MGAM, PCDHGC5	3	0.192		THSD7B, ERC2, GPR98	3	0.211
CSMD2, CACNA1E	2	0.167		THSD7B, XIRP2	2	0.168		PCDHAC2, MGAM, DNAH9	3	0.158		MUC17, MYH2, PCDHGC5	3	0.211
DNAH7, FAM5C	2	0.15		SPTA1, PCDH15	2	0.168		THSD7B, PCDHAC2, MXRA5	3	0.164		PCDHAC2, RP1, SPHKAP	3	0.211
DMBT1, DNAH7	2	0.183		KCNB2, FAT4	2	0.2		PCDHAC2, FAT3, HYDIN	3	0.164		LAMA3, GPR158, SPHKAP	3	0.211
OBSCN, COL6A3	2	0.15		APOB, DNAH10	2	0.168		PCDHAC2, PCDHGC5, FLG	3	0.171		GPR158, USH2A, SPHKAP	3	0.211
PCDHAC2, TMEM132B	2	0.167		FLG2, USH2A	2	0.168		RP1, PCDHGC5, USH2A	3	0.151		TENM1, SNCAIP, ODZ1	3	0.211
PREX2, GPR98	2	0.183		KCNB2, XIRP2	2	0.179		PCDHAC2, MGAM, FAT4	3	0.151		MUC17, DMBT1, NOS1	3	0.211
RP1, DNAH8	2	0.233		SI, DNAH7	2	0.158		PCDHAC2, THSD7B, SCN11A	3	0.151		MYH2, MUC17, TENM1	3	0.211
SCN11A, DMBT1	2	0.15		DNAH3, FLG	2	0.179		MUC17, DNAH8, PCDHGC5	3	0.158		TENM3, SCN5A, PKHD1L1	3	0.211
ASXL3, GPR98	2	0.15		SCN5A, GPR98	2	0.179		PCDHAC2, MGAM, DNAH7	3	0.164		PCDHAC2, ADAMTS18, MYH2	3	0.211
PCDHGC5, RIMBP2	2	0.15		MGAM, FLG	2	0.179		MUC17, PCDHAC2, DNAH7	3	0.158		KCNT2, AOAH, DSC1	3	0.211
MGAM, CRB1	2	0.15		FAT3, MGAM	2	0.158		PCDHAC2, MGAM, FLG	3	0.158		SPHKAP, USH2A, DNAH9	3	0.211
ZNF831, MROH2B	2	0.15		TNXB, FAM135B	2	0.158		APOB, PCDHGC5, BRAF	3	0.151		MUC17, DNAH3, DMBT1	3	0.211
SCN11A, DSCAM	2	0.15		MYH2, DMBT1	2	0.168		PCDHAC2, PCDHGC5, USH2A	3	0.199		DMBT1, SPHKAP, DSC1	3	0.211
THSD7B, PCDHGC5	2	0.217		KCNB2, PCDHGC5	2	0.179		PCDHAC2, FAT3, USH2A	3	0.158		PDE1C, TENM1, ODZ1	3	0.211
MGAM, ERC2	2	0.15		MUC17, CSMD2	2	0.2		THSD7B, MXRA5, PCDHGC5	3	0.151		NOS1, SPHKAP, DSC1	3	0.211
PAPPA2, SVEP1	2	0.167		PCDHAC2, SPHKAP	2	0.189		PCDHAC2, CSMD2, MGAM	3	0.151		CDH18, PTPRT, NPAP1	3	0.211
SRCAP, PKHD1L1	2	0.15		THSD7B, HYDIN	2	0.158		FAT3, DNAH8, PCDHGC5	3	0.151		RP1, PCDHGC5, ODZ1	3	0.211
THSD7B, ERC2	2	0.15		PTPRD, GPR98	2	0.168		FAT3, PCDHAC2, PCDHGC5	3	0.171		RYR1, SPHKAP, GPR98	3	0.211
PCDHAC2, FLG	2	0.267		CRB1, XIRP2	2	0.158		PCDHAC2, RP1, PCDHGC5	3	0.178		RYR1, TENM1, ODZ1	3	0.211
MUC17, PCDHAC2	2	0.25		RP1, DNAH9	2	0.158		PCDHAC2, MXRA5, PCDHGC5	3	0.219		C12orf63, ERC2, GPR98	3	0.211
TENM3, HYDIN	2	0.167		MGAM, DNAH10	2	0.189		PCDHAC2, MUC17, USH2A	3	0.171		TENM3, ADAMTS18, SCN5A	3	0.211
MUC17, SNCAIP	2	0.15		PCDHAC2, MROH2B	2	0.179		PCDHAC2, MGAM, HYDIN	3	0.164		TENM3, RP1, SCN5A	3	0.211
DSCAM, TNXB	2	0.2		DNAH8, DCC	2	0.179		PCDHAC2, MXRA5, USH2A	3	0.164		PCDHAC2, TENM3, PKHD1L1	3	0.211
DNAH3, MGAM	2	0.15		NLRP5, PCDHAC2	2	0.179		MUC17, PCDHAC2, FAT4	3	0.151		TENM3, ADAMTS18, ODZ3	3	0.211
ADAM18, PCDHGC5	2	0.15		DNAH8, GPR98	2	0.211		PCDHAC2, THSD7B, PCDHGC5	3	0.192		RYR1, ADAMTS18, SPHKAP	3	0.211
CHGB, PKHD1L1	2	0.15		RP1, DMBT1	2	0.189		PCDHAC2, CSMD2, USH2A	3	0.151		TENM1, ODZ1, GPR98	3	0.263
THSD7B, ADAM7	2	0.167		MUC17, FLG	2	0.158		PCDHAC2, MUC17, HYDIN	3	0.151		DNAH9, XIRP2, SCN5A	3	0.211
RP1, NEB	2	0.15		SI, XIRP2	2	0.158		DNAH8, PCDHGC5, USH2A	3	0.164		PCDHAC2, PCDHGC5, TC2N	3	0.211
MGAM, COL6A3	2	0.15		NPAP1, C15orf2	2	0.232		MROH2B, PCDHGC5, HEATR7B2	3	0.151		DMBT1, LAMA3, NOS1	3	0.211
PAPPA2, PREX2	2	0.183		PCDHAC2, DNAH9	2	0.189		PCDHAC2, SYNE1, PCDHGC5	3	0.164		ADAMTS18, TENM1, DSC1	3	0.211
THSD7B, PCDH15	2	0.15		GPR98, HYDIN	2	0.232		PCDHAC2, DNAH8, MGAM	3	0.151		CSMD2, SYNE1, AKAP6	3	0.211
RP1, CACNA1E	2	0.183		RP1, SPHKAP	2	0.179		PCDHAC2, MXRA5, PCDHGC5, MGAM	4	0.151		TENM1, PAPPA2, ODZ1	3	0.211
MYH1, PREX2	2	0.15		ABCA13, GPR98	2	0.158		PCDHAC2, PCDHGC5, USH2A, DNAH8	4	0.151		RYR1, COL21A1, KIR3DL2	3	0.211
DMBT1, FCGBP	2	0.15		DSCAM, TRANK1	2	0.158						RYR1, COL21A1, GPR98	3	0.211
RP1, ANKRD30A	2	0.15		FLG2, DNAH7	2	0.179						RYR1, COL21A1, PCDHAC2	3	0.211
RP1, MLL2	2	0.167		MYH8, GPR98	2	0.2						MUC17, DMBT1, ALPK2	3	0.211
DNAH9, NRAS	2	0.167		ANK3, DNAH7	2	0.2						TENM3, RP1, ODZ3	3	0.211
PCDHAC2, NEB	2	0.183		ANK3, BRAF	2	0.179						MYH2, DMBT1, MUC17	3	0.211
THSD7B, ZNF99	2	0.15		C6, XIRP2	2	0.158						NOS1, LAMA3, SPHKAP	3	0.211
OBSCN, RP1	2	0.183		RP1, MGAM	2	0.2						RYR1, LCT, GPR98	3	0.211
OBSCN, RYR1	2	0.15		PCDHAC2, C15orf2	2	0.179						DMBT1, LAMA3, SPHKAP	3	0.211
MROH2B, PCDH15	2	0.15		ANK3, FLG	2	0.189						ADAMTS18, SPHKAP, GPR98	3	0.211
PCDHAC2, APOB	2	0.3		MUC17, DMBT1	2	0.168						SPHKAP, SNCAIP, DSC1	3	0.211
TRPM6, GPR98	2	0.15		CSMD2, GPR98	2	0.179						TENM3, SCN5A, ODZ3	3	0.211
MUC17, MYO18B	2	0.15		PEG3, GPR98	2	0.168						TENM3, ODZ3, PKHD1L1	3	0.211
PKHD1L1, FCGBP	2	0.167		PCDH15, GPR98	2	0.2						NOS1, SPHKAP, DMBT1	3	0.211
PCDHGC5, DSG4	2	0.167		DNAH8, PCDHGC5	2	0.189						ADAMTS18, LAMA3, XIRP2	3	0.211
LRP2, MXRA5	2	0.167		THSD7B, ZFHX4	2	0.2						MUC17, TENM1, ODZ1	3	0.263
PCDHAC2, ANKRD30A	2	0.167		FAT3, XIRP2	2	0.158						PCDHAC2, SPHKAP, ODZ3	3	0.211
FAT2, MGAM	2	0.15		USH2A, STAB2	2	0.158						RP1, SCN5A, SPHKAP	3	0.211
COL4A4, MXRA5	2	0.15		FAT3, TNXB	2	0.179						PCDHAC2, RP1, SPHKAP, SCN5A	4	0.211
FCGBP, GPR98	2	0.167		FLG, GPR98	2	0.232						TENM3, PCDHAC2, ODZ3, RP1	4	0.211
SALL1, STXBP5L	2	0.15		DCC, GPR98	2	0.221						LAMA3, USH2A, GPR158, SPHKAP	4	0.211
APOB, FLG	2	0.183		SPHKAP, HYDIN	2	0.168						TENM3, SPHKAP, ADAMTS18, PKHD1L1	4	0.211
DSCAM, PTPRT	2	0.15		FAT4, GPR98	2	0.263						PCDHAC2, ADAMTS18, SCN5A, PKHD1L1	4	0.211
COL21A1, DNAH7	2	0.15		MUC17, GRIA1	2	0.158						TENM1, SPHKAP, ADAMTS18, DSC1	4	0.211
NEB, DNAH7	2	0.167		CSMD2, FAM135B	2	0.158						PCDHAC2, TENM3, ADAMTS18, SCN5A	4	0.211
RP1, FLG	2	0.233		PCDHAC2, DMBT1	2	0.179						PCDHAC2, RP1, ADAMTS18, SCN5A	4	0.211
PCDHAC2, NPAP1	2	0.15		DNAH9, USH2A	2	0.158						RP1, SPHKAP, SCN5A, PKHD1L1	4	0.211
MXRA5, DNAH7	2	0.15		AHNAK, USH2A	2	0.168						SPHKAP, ADAMTS18, SCN5A, PKHD1L1	4	0.211
DNAH8, PREX2	2	0.183		PTPRT, XIRP2	2	0.2						TENM3, RP1, ADAMTS18, PKHD1L1	4	0.211
DNAH9, MXRA5	2	0.167		DSCAM, SPHKAP	2	0.179						TENM3, PCDHAC2, SPHKAP, ADAMTS18	4	0.211
DNAH3, PCDHGC5	2	0.233		PCDHAC2, TNXB	2	0.2						PCDHAC2, RP1, ODZ3, SCN5A	4	0.211
FAT3, MYH4	2	0.183		XIRP2, STAB2	2	0.179						PCDHAC2, SPHKAP, ODZ3, SCN5A	4	0.211
TCRA, APOB	2	0.167		ZFHX4, MYH4	2	0.158						PCDHAC2, RP1, ODZ3, PKHD1L1	4	0.211
LRP2, HEATR7B2	2	0.183		PCDHGC5, PKHD1L1	2	0.158						TENM3, PCDHAC2, SPHKAP, RP1	4	0.211
SCN11A, COL7A1	2	0.183		PTPRD, USH2A	2	0.158						TENM1, SPHKAP, ODZ1, ADAMTS18	4	0.211
PCDHGC5, FMN2	2	0.183		DSP, XIRP2	2	0.158						DNAH3, ALPK2, DMBT1, MUC17	4	0.211
RP1, PAPPA	2	0.15		SYNE1, SPHKAP	2	0.168						TENM3, ODZ3, SCN5A, PKHD1L1	4	0.211
LRP2, NRAS	2	0.15		ZFHX4, ASTN1	2	0.168						DMBT1, SPHKAP, NOS1, DSC1	4	0.211
CSMD2, DNAH9	2	0.233		PTPRT, USH2A	2	0.2						TENM3, PCDHAC2, ODZ3, ADAMTS18	4	0.211
MYO18B, DNAH8	2	0.217		MECOM, XIRP2	2	0.168						MYH2, RGPD3, TENM1, ODZ1	4	0.211
PTPRT, HEATR7B2	2	0.15		MUC17, SPTA1	2	0.179						SPHKAP, ODZ3, ADAMTS18, SCN5A	4	0.211
MYH2, PCDHAC2	2	0.183		FAM135B, HYDIN	2	0.158						RP1, ADAMTS18, SCN5A, PKHD1L1	4	0.211
RP1, TSHZ2	2	0.167		SPHKAP, DNAH10	2	0.158						TENM1, ODZ1, SNCAIP, NRAS	4	0.211
SYNE1, RP1L1	2	0.15		DNAH8, APOB	2	0.189						DMBT1, LAMA3, NOS1, SPHKAP	4	0.211
TSHZ2, TRPM6	2	0.15		TPTE, APOB	2	0.168						TENM1, ODZ1, GPR98, ADAM28	4	0.211
PCDHAC2, DSP	2	0.2		RP1, PCDHGC5	2	0.168						PCDHAC2, TENM3, SCN5A, PKHD1L1	4	0.211
CNGB3, PCDHGC5	2	0.15		MUC17, ASXL3	2	0.179						COL4A5, C1orf173, DSG3, XIRP2	4	0.211
SALL1, APOB	2	0.15		THSD7B, SPTA1	2	0.179						PCDHAC2, RP1, SCN5A, TENM3	4	0.211
PCDHAC2, PAPPA	2	0.15		DNAH3, DNAH8	2	0.158						COL4A5, DSG3, UGT2B4, XIRP2	4	0.211
FAT3, FLG	2	0.15		UNC13C, GPR98	2	0.189						TENM3, PCDHAC2, ADAMTS18, PKHD1L1	4	0.211
MYH2, RP1	2	0.15		PCDHGC5, C15orf2	2	0.211						DMBT1, TENM1, ODZ1, SCN11A	4	0.211
PCDHAC2, TSHZ2	2	0.183		MUC17, FAT4	2	0.179						UGT2B4, C1orf173, DSG3, COL4A5	4	0.211
TPTE, MXRA5	2	0.15		PCDHAC2, ODZ1	2	0.168						SPHKAP, ODZ3, SCN5A, PKHD1L1	4	0.211
XIRP2, PCDH15	2	0.167		ASXL3, FAM135B	2	0.168						PCDHAC2, ODZ3, SCN5A, PKHD1L1	4	0.211
PCDHGC5, CACNA1E	2	0.233		USH2A, GPR98	2	0.2						RP1, SPHKAP, ADAMTS18, SCN5A	4	0.211
DNAH8, PKHD1L1	2	0.183		ZFHX4, ANK3	2	0.2						RP1, ODZ3, ADAMTS18, PKHD1L1	4	0.211
PCDHAC2, PDE1A	2	0.167		THSD7B, DSCAM	2	0.158						TENM3, RP1, ODZ3, ADAMTS18	4	0.211
FAT3, CDH6	2	0.15		DSG3, GPR98	2	0.158						PCDHAC2, RP1, SPHKAP, PKHD1L1	4	0.211
NRAS, GPR98	2	0.167		ZFHX4, DNAH17	2	0.158						TENM3, RP1, ADAMTS18, PCDHAC2	4	0.211
PCDHAC2, CACNA1I	2	0.15		ZFHX4, SPAG17	2	0.158						TENM3, ODZ3, ADAMTS18, SCN5A	4	0.211
ADAMTS18, PCDHGC5	2	0.15		MROH2B, USH2A	2	0.2						TENM3, PCDHAC2, SPHKAP, ODZ3	4	0.211
LRP2, ZNF536	2	0.15		LRP2, GPR98	2	0.158						TENM3, RP1, SPHKAP, SCN5A	4	0.211
THSD7B, RNF17	2	0.15		CSMD2, ASXL3	2	0.168						ODZ3, ADAMTS18, SCN5A, PKHD1L1	4	0.211
DNAH8, TNXB	2	0.15		PCDHGC5, XIRP2	2	0.232						RP1, ODZ3, ADAMTS18, SCN5A	4	0.211
CSMD2, PEG3	2	0.15		COL3A1, DNAH7	2	0.158						SPHKAP, GPR98, RYR1, ADAMTS18	4	0.211
DNAH9, FCGBP	2	0.15		ASTN1, XIRP2	2	0.158						TENM3, RP1, SPHKAP, ADAMTS18	4	0.211
COL5A1, TNXB	2	0.167		BRAF, FLG	2	0.179						RP1, SPHKAP, ODZ3, ADAMTS18	4	0.211
SPHKAP, HEATR7B2	2	0.15		MROH2B, FAT4	2	0.168						PCDHAC2, RP1, SPHKAP, ADAMTS18	4	0.211
MUC17, DNAH8	2	0.2		RYR1, GPR98	2	0.189						RP1, SPHKAP, ODZ3, SCN5A	4	0.211
AHNAK2, PKHD1L1	2	0.167		NLRP11, GPR98	2	0.158						RP1, ODZ3, SCN5A, PKHD1L1	4	0.211
RYR1, DNAH3	2	0.15		DSP, FAT4	2	0.158						RP1, TENM1, PCDHGC5, ODZ1	4	0.211
MGAM, SALL1	2	0.15		TRANK1, FAT4	2	0.179						SPHKAP, ADAMTS18, LAMA3, XIRP2	4	0.211
PCDHAC2, PLCE1	2	0.15		MGAM, USH2A	2	0.211						RP1, PCDHAC2, ODZ3, ADAMTS18	4	0.211
PCDHAC2, ZFHX4	2	0.167		DNAH9, PCDHGC5	2	0.189						PCDHAC2, ODZ3, ADAMTS18, PKHD1L1	4	0.211
PDE1A, PCDHGC5	2	0.15		KCNB2, ZFHX4	2	0.189						DNAH9, USH2A, LAMA3, GPR158	4	0.211
RP1, GPR98	2	0.267		ADAMTS20, ANK3	2	0.158						RP1, TENM3, ODZ3, PKHD1L1	4	0.211
FAT3, DMBT1	2	0.183		ST18, XIRP2	2	0.189						SPHKAP, ALPK2, MUC17, DSC1	4	0.211
COL5A1, APOB	2	0.15		COL11A1, XIRP2	2	0.158						TENM3, ODZ3, ADAMTS18, PKHD1L1	4	0.211
APOB, GPR98	2	0.233		PCDHGC5, GPR112	2	0.158						PCDHAC2, SPHKAP, SCN5A, PKHD1L1	4	0.211
TCRA, DNAH3	2	0.15		SPTA1, TNXB	2	0.189						PCDHAC2, RYR1, GPR98, COL21A1	4	0.211
THSD7B, APOB	2	0.183		MUC17, PRB2	2	0.158						DNAH9, USH2A, GPR158, SPHKAP	4	0.211
PCDHGC5, COL7A1	2	0.167		PCDHAC2, DSCAM	2	0.179						TENM3, SPHKAP, ODZ3, ADAMTS18	4	0.211
APOB, CACNA1E	2	0.15		KCNB2, FAM135B	2	0.158						RP1, SPHKAP, ODZ3, PKHD1L1	4	0.211
FAT3, DNAH7	2	0.15		DSCAM, ZFHX4	2	0.179						PCDHAC2, SPHKAP, ODZ3, PKHD1L1	4	0.211
SCN5A, PKHD1L1	2	0.15		SCN5A, PCDHGC5	2	0.168						C12orf63, THSD7B, GPR98, ERC2	4	0.211
MYO18B, NRAS	2	0.167		MECOM, ANK3	2	0.158						TENM3, ADAMTS18, SCN5A, PKHD1L1	4	0.211
MLL2, MXRA5	2	0.15		ASXL3, PCDHGC5	2	0.179						RP1, SPHKAP, ADAMTS18, PKHD1L1	4	0.211
THSD7B, ASXL3	2	0.183		SPTA1, MYH2	2	0.189						SPHKAP, ODZ3, ADAMTS18, PKHD1L1	4	0.211
ZNF99, PKHD1L1	2	0.183		FLG, FAM135B	2	0.2						PCDHAC2, SPHKAP, ADAMTS18, PKHD1L1	4	0.211
CSMD2, DNAH10	2	0.15		TENM1, DNAH7	2	0.168						TENM3, SPHKAP, SCN5A, PKHD1L1	4	0.211
CSMD2, COL5A3	2	0.167		PCDHGC5, SNCAIP	2	0.158						DMBT1, LAMA3, SPHKAP, DSC1	4	0.211
CSMD2, HEATR7B2	2	0.183		THSD7B, MROH2B	2	0.158						NOS1, LAMA3, SPHKAP, DSC1	4	0.211
OBSCN, FLG	2	0.2		MYH2, PTPRD	2	0.158						RP1, TENM3, SCN5A, PKHD1L1	4	0.211
THSD7B, MLL2	2	0.15		MUC17, PTPRB	2	0.158						TENM3, PCDHAC2, ODZ3, PKHD1L1	4	0.211
C12orf63, MXRA5	2	0.15		ANKRD30A, FAM135B	2	0.158						PTPRT, PREX2, SNCAIP, DSC1	4	0.211
PCDHAC2, DNAH7	2	0.267		PTPRB, FAT4	2	0.158						RP1, TENM3, ODZ3, SCN5A	4	0.211
PCDHAC2, TACC2	2	0.167		MYH2, DSCAM	2	0.168						SPHKAP, DNAH9, LAMA3, GPR158	4	0.211
PCDHAC2, CNTN4	2	0.167		MECOM, FAT4	2	0.168						DMBT1, LAMA3, NOS1, DSC1	4	0.211
ZNF831, HYDIN	2	0.167		CD163, XIRP2	2	0.189						SPHKAP, ODZ1, ADAMTS18, DSC1	4	0.211
PCDHAC2, DNAH3	2	0.217		FLG, PKHD1L1	2	0.168						PCDHAC2, PCDHGC5, TC2N, CACNA1E	4	0.211
UNC13C, HEATR7B2	2	0.167		CSMD2, GPR112	2	0.158						TENM3, SPHKAP, ODZ3, PKHD1L1	4	0.211
XIRP2, GPR98	2	0.2		ZFHX4, XIRP2	2	0.221						TENM1, ALPK2, ODZ1, MUC17	4	0.211
APOB, CFH	2	0.15		XIRP1, FAM135B	2	0.158						UGT2B4, C1orf173, COL4A5, XIRP2	4	0.211
OBSCN, DNAH9	2	0.183		DMBT1, FLG	2	0.168						MYH2, TENM1, ODZ1, MUC17	4	0.211
PTPRT, PCDHGC5	2	0.2		MUC17, ZFHX4	2	0.168						PCDHAC2, SPHKAP, ODZ3, ADAMTS18	4	0.211
PCDHAC2, STK31	2	0.15		DSCAM, TENM1	2	0.168						TENM3, RP1, SPHKAP, ODZ3	4	0.211
MUC17, MLL2	2	0.15		KCNB2, ST18	2	0.158						TENM3, PCDHAC2, SPHKAP, SCN5A	4	0.211
RP1, DNAH7	2	0.183		RP1L1, GPR98	2	0.158						RP1, PCDHAC2, SPHKAP, ODZ3	4	0.211
PCDHAC2, FGFR2	2	0.15		THSD7B, MGAM	2	0.168						LAMA3, USH2A, DNAH9, SPHKAP	4	0.211
MXRA5, HEATR7B2	2	0.2		PTPRT, APOB	2	0.189						TENM1, ODZ1, ADAMTS18, DSC1	4	0.211
PCDHAC2, MGAM	2	0.283		DNAH8, FAM135B	2	0.158						TENM3, SPHKAP, ODZ3, SCN5A	4	0.211
DNAH8, UNC13C	2	0.15		THSD7B, SPHKAP	2	0.179						RP1, TENM3, PCDHAC2, PKHD1L1	4	0.211
RP1, DNAH3	2	0.183		FAT3, PCDHGC5	2	0.2						TENM3, RP1, ADAMTS18, SCN5A	4	0.211
MUC17, MXRA5	2	0.183		MYH2, ANK3	2	0.189						UGT2B4, C1orf173, DSG3, XIRP2	4	0.211
DCC, XIRP2	2	0.183		ASXL3, ANK3	2	0.2						PCDHAC2, ODZ3, ADAMTS18, SCN5A	4	0.211
SCN11A, DNAH7	2	0.15		CSMD2, ANK3	2	0.168						RP1, PCDHAC2, ADAMTS18, PKHD1L1	4	0.211
THSD7B, CNGB3	2	0.15		ABCA12, DNAH7	2	0.158						PCDHAC2, CSMD2, AKAP6, SYNE1	4	0.211
FAT3, CRB1	2	0.167		ASTN1, FAT4	2	0.168						TENM3, PCDHAC2, ODZ3, SCN5A	4	0.211
PAPPA2, ZNF536	2	0.15		ANK3, TRANK1	2	0.158						PCDHAC2, SPHKAP, ADAMTS18, SCN5A	4	0.211
DNAH8, NRAS	2	0.167		TNXB, GPR98	2	0.189						TENM3, SPHKAP, ADAMTS18, SCN5A	4	0.211
PCDHAC2, CTNND2	2	0.15		NEB, USH2A	2	0.158						RP1, TENM3, SPHKAP, PKHD1L1	4	0.211
GRIN2A, PCDHGC5	2	0.183		APOB, PCDHGC5	2	0.168						RP1, PCDHAC2, SCN5A, PKHD1L1	4	0.211
LRP2, PREX2	2	0.15		ADAMTS20, GPR98	2	0.158						PCDHAC2, TENM3, SPHKAP, PKHD1L1	4	0.211
RP1, MGAM	2	0.267		DNAH8, FAT4	2	0.2						TENM1, ODZ1, GPR98, PDE1C	4	0.211
MXRA5, HYDIN	2	0.15		DNAH8, XIRP2	2	0.211						TENM1, SPHKAP, ODZ1, DSC1	4	0.211
TNR, GPR98	2	0.167		RYR1, DMBT1	2	0.158						PCDHGC5, RYR1, CACNA1E, PCSK5	4	0.211
RP1, SLCO1B3	2	0.167		THSD7B, USH2A	2	0.179						TENM3, PCDHAC2, SPHKAP, SCN5A, PKHD1L1	5	0.211
PCDHAC2, CRB1	2	0.2		THSD7B, TNXB	2	0.168						PCDHAC2, TENM3, SPHKAP, ODZ3, ADAMTS18	5	0.211
PKHD1L1, PCDH15	2	0.167		PIK3C2G, GPR98	2	0.158						TENM3, SPHKAP, ODZ3, SCN5A, PKHD1L1	5	0.211
PCDHGC5, PAPPA	2	0.167		THSD7B, FAT4	2	0.179						RP1, PCDHAC2, SPHKAP, ODZ3, SCN5A	5	0.211
C12orf63, PCDHGC5	2	0.167		XIRP2, HYDIN	2	0.2						PCDHAC2, SPHKAP, ODZ3, ADAMTS18, PKHD1L1	5	0.211
COL4A4, FLG	2	0.167		KCNB2, DSCAM	2	0.158						RP1, PCDHAC2, SPHKAP, ODZ3, PKHD1L1	5	0.211
COL21A1, SALL1	2	0.15		DNAH7, FAM135B	2	0.2						RP1, TENM3, SPHKAP, ADAMTS18, PKHD1L1	5	0.211
PCDHGC5, HYDIN	2	0.217		THSD7B, FLG	2	0.158						RP1, TENM3, ODZ3, ADAMTS18, PKHD1L1	5	0.211
TPTE, SCAND3	2	0.15		DNAH8, DNAH7	2	0.211						RP1, PCDHAC2, TENM3, ADAMTS18, PKHD1L1	5	0.211
MGAM, TAF1L	2	0.15		MROH2B, MGAM	2	0.179						PCDHAC2, SPHKAP, ADAMTS18, SCN5A, PKHD1L1	5	0.211
CSMD2, SVEP1	2	0.167		MUC17, APOB	2	0.179						RP1, PCDHAC2, TENM3, ODZ3, ADAMTS18	5	0.211
MUC17, PCDHGC5	2	0.217		RP1, FAT3	2	0.158						RP1, PCDHAC2, SPHKAP, SCN5A, PKHD1L1	5	0.211
APOB, CRB1	2	0.167		UNC13C, FAT4	2	0.168						RP1, SPHKAP, ODZ3, ADAMTS18, PKHD1L1	5	0.211
CSMD2, COL7A1	2	0.15		PCDHAC2, SI	2	0.158						TENM3, PCDHAC2, ADAMTS18, SCN5A, PKHD1L1	5	0.211
PCDHAC2, COL4A4	2	0.2		SPTA1, KCNB2	2	0.158						PCDHAC2, SPHKAP, ODZ3, ADAMTS18, SCN5A	5	0.211
CSMD2, HYDIN	2	0.167		TPTE, ANK3	2	0.158						RP1, TENM3, PCDHAC2, SPHKAP, SCN5A	5	0.211
PAPPA2, XIRP2	2	0.167		DSCAM, FLG	2	0.189						RP1, PCDHAC2, TENM3, ODZ3, PKHD1L1	5	0.211
NRAS, ZNF99	2	0.15		DSCAM, MROH2B	2	0.168						SPHKAP, ODZ3, ADAMTS18, SCN5A, PKHD1L1	5	0.211
CPAMD8, PCDHGC5	2	0.15		SPTA1, ZNF804A	2	0.158						TENM3, SPHKAP, ODZ3, ADAMTS18, PKHD1L1	5	0.211
OBSCN, CACNA1E	2	0.167		DNAH8, DNAH9	2	0.168						RP1, PCDHAC2, TENM3, SPHKAP, ADAMTS18	5	0.211
CSMD2, ANO4	2	0.15		TPTE, DNAH7	2	0.158						PCDHAC2, TENM3, SPHKAP, ODZ3, PKHD1L1	5	0.211
PREX2, MXRA5	2	0.167		USH2A, FAT4	2	0.232						RP1, SPHKAP, ODZ3, ADAMTS18, SCN5A	5	0.211
PCDHAC2, FCGBP	2	0.217		MGAM, STAB2	2	0.158						RP1, TENM3, PCDHAC2, SCN5A, PKHD1L1	5	0.211
PCDHAC2, NLRP8	2	0.15		MGAM, MYH4	2	0.158						PCDHAC2, TENM3, ODZ3, ADAMTS18, PKHD1L1	5	0.211
SLC9C2, PCDHAC2	2	0.15		MYH2, MGAM	2	0.2						TENM3, PCDHAC2, SPHKAP, ADAMTS18, SCN5A	5	0.211
RP1, THSD7B	2	0.217		XIRP2, HEATR7B2	2	0.189						DSC1, TENM1, SPHKAP, ODZ1, ADAMTS18	5	0.211
ODZ3, PCDHGC5	2	0.183		RP1, XIRP2	2	0.2						PCDHAC2, ODZ3, ADAMTS18, SCN5A, PKHD1L1	5	0.211
OBSCN, CRB1	2	0.167		DNAH7, BRAF	2	0.2						TENM3, ODZ3, ADAMTS18, SCN5A, PKHD1L1	5	0.211
PCDHAC2, C6	2	0.183		PCDHAC2, ST18	2	0.158						PCDHAC2, TENM3, ODZ3, SCN5A, PKHD1L1	5	0.211
ANKRD30A, PCDHGC5	2	0.15		RYR1, ANK3	2	0.179						TENM3, SPHKAP, ADAMTS18, SCN5A, PKHD1L1	5	0.211
ARPP21, PKHD1L1	2	0.167		SPHKAP, ZNF804A	2	0.158						RP1, PCDHAC2, ODZ3, SCN5A, PKHD1L1	5	0.211
ERC2, C6	2	0.15		TPTE, FAT4	2	0.2						RP1, TENM3, PCDHAC2, ADAMTS18, SCN5A	5	0.211
DMBT1, HEATR7B2	2	0.167		PCDHAC2, XIRP2	2	0.295						RP1, TENM3, SPHKAP, ODZ3, PKHD1L1	5	0.211
DMBT1, MYH4	2	0.167		DNAH3, BRAF	2	0.179						TENM3, PCDHAC2, SPHKAP, ODZ3, SCN5A	5	0.211
CSMD2, ZNF536	2	0.167		DNAH7, FLG	2	0.189						LAMA3, USH2A, DNAH9, GPR158, SPHKAP	5	0.211
MYO18B, PREX2	2	0.167		APOB, FAT4	2	0.211						RP1, TENM3, ADAMTS18, SCN5A, PKHD1L1	5	0.211
AHNAK2, DNAH9	2	0.183		TENM1, MGAM	2	0.158						RP1, ODZ3, ADAMTS18, SCN5A, PKHD1L1	5	0.211
GRM8, PCDHGC5	2	0.167		C6, FAT4	2	0.179						RP1, PCDHAC2, SPHKAP, ODZ3, ADAMTS18	5	0.211
PCDHAC2, MUC3A	2	0.167		MYH2, DNAH9	2	0.158						RP1, PCDHAC2, SPHKAP, ADAMTS18, SCN5A	5	0.211
PLCB1, MGAM	2	0.15		PTPRD, XIRP2	2	0.168						RP1, SPHKAP, ODZ3, SCN5A, PKHD1L1	5	0.211
PCDHAC2, COL12A1	2	0.167		TPTE, ASXL3	2	0.158						RP1, PCDHAC2, SPHKAP, ADAMTS18, PKHD1L1	5	0.211
SCN5A, APOB	2	0.15		SCN10A, FAT4	2	0.189						RP1, TENM3, SPHKAP, ADAMTS18, SCN5A	5	0.211
PLCB4, PKHD1L1	2	0.183		DNAH10, FAT4	2	0.189						RP1, PCDHAC2, ADAMTS18, SCN5A, PKHD1L1	5	0.211
PCDHAC2, LPA	2	0.167		PREX2, PCDHGC5	2	0.168						RP1, PCDHAC2, TENM3, ODZ3, SCN5A	5	0.211
abParts, PCDHGC5	2	0.15		MUC17, GPR98	2	0.2						UGT2B4, COL4A5, C1orf173, DSG3, XIRP2	5	0.211
CSMD2, PCDHAC2	2	0.333		MECOM, USH2A	2	0.158						TENM3, PCDHAC2, ODZ3, ADAMTS18, SCN5A	5	0.211
PCDHAC2, COL2A1	2	0.167		ASXL3, SPHKAP	2	0.158						RP1, PCDHAC2, TENM3, SPHKAP, ODZ3	5	0.211
CRB1, FMN2	2	0.15		PCDHGC5, UNC13C	2	0.168						RP1, TENM3, ODZ3, ADAMTS18, SCN5A	5	0.211
ZDBF2, APOB	2	0.15		DNAH7, FAT4	2	0.221						NOS1, LAMA3, DSC1, DMBT1, SPHKAP	5	0.211
MORC1, APOB	2	0.15		ZFHX4, DNAH8	2	0.168						RP1, TENM3, SPHKAP, ODZ3, SCN5A	5	0.211
DNAH7, HEATR7B2	2	0.167		FAT2, XIRP2	2	0.158						TENM3, SPHKAP, ODZ3, ADAMTS18, SCN5A	5	0.211
CSMD2, ZDBF2	2	0.167		APOB, DNAH7	2	0.2						RP1, TENM3, SPHKAP, ODZ3, ADAMTS18	5	0.211
NEB, FLG	2	0.167		MYH2, USH2A	2	0.168						RP1, TENM3, SPHKAP, SCN5A, PKHD1L1	5	0.211
TPTE, PCDHGC5	2	0.167		SCN5A, DNAH7	2	0.179						PCDHAC2, SPHKAP, ODZ3, SCN5A, PKHD1L1	5	0.211
SALL1, XIRP2	2	0.183		ZFHX4, GPR98	2	0.232						RP1, PCDHAC2, ODZ3, ADAMTS18, PKHD1L1	5	0.211
PAPPA2, DNAH7	2	0.167		ASXL3, DNAH9	2	0.158						PCDHAC2, TENM3, SPHKAP, ADAMTS18, PKHD1L1	5	0.211
PCDHAC2, SCAND3	2	0.15		MYH2, FAT4	2	0.2						RP1, PCDHAC2, TENM3, SPHKAP, PKHD1L1	5	0.211
ZNF831, CSMD2	2	0.15		MECOM, PCDHAC2	2	0.189						RP1, PCDHAC2, ODZ3, ADAMTS18, SCN5A	5	0.211
ADAM7, MXRA5	2	0.167		DNAH9, APOB	2	0.158						RP1, TENM3, ODZ3, SCN5A, PKHD1L1	5	0.211
CSMD2, FAT3	2	0.25		RP1, BRAF	2	0.179						RP1, SPHKAP, ADAMTS18, SCN5A, PKHD1L1	5	0.211
MROH2B, ODZ3	2	0.15		TLL1, FAT4	2	0.158						RP1, TENM3, PCDHAC2, ADAMTS18, SCN5A, PKHD1L1	6	0.211
ZFHX4, PCDHGC5	2	0.15		DNAH9, ST18	2	0.158						RP1, PCDHAC2, SPHKAP, ODZ3, ADAMTS18, SCN5A	6	0.211
LRP2, COL5A3	2	0.15		PCDHGC5, FAM135B	2	0.189						RP1, PCDHAC2, SPHKAP, ADAMTS18, SCN5A, PKHD1L1	6	0.211
PCDHAC2, STAB1	2	0.15		UNC79, XIRP2	2	0.179						RP1, SPHKAP, ODZ3, ADAMTS18, SCN5A, PKHD1L1	6	0.211
MTUS2, LAMA3	2	0.15		ANK3, NEB	2	0.158						TENM3, SPHKAP, ODZ3, ADAMTS18, SCN5A, PKHD1L1	6	0.211
MROH2B, NLRP8	2	0.15		MYH2, BRAF	2	0.189						RP1, PCDHAC2, ODZ3, ADAMTS18, SCN5A, PKHD1L1	6	0.211
THSD7B, DNAH7	2	0.15		CYP2C19, PCDHGC5	2	0.158						TENM3, PCDHAC2, SPHKAP, ODZ3, ADAMTS18, SCN5A	6	0.211
THSD7B, PAPPA2	2	0.167		ANK3, APOB	2	0.158						RP1, PCDHAC2, SPHKAP, ODZ3, ADAMTS18, PKHD1L1	6	0.211
RYR1, MXRA5	2	0.15		DNAH3, XIRP2	2	0.2						PCDHAC2, SPHKAP, ODZ3, ADAMTS18, SCN5A, PKHD1L1	6	0.211
FAT3, MTUS2	2	0.15		ZFHX4, GRIN2A	2	0.179						RP1, TENM3, PCDHAC2, ODZ3, SCN5A, PKHD1L1	6	0.211
PCDHGC5, BRAF	2	0.2		MGAM, GPR98	2	0.189						PCDHAC2, TENM3, ODZ3, ADAMTS18, SCN5A, PKHD1L1	6	0.211
MGAM, TRHDE	2	0.15		THSD7B, ANK3	2	0.211						RP1, TENM3, PCDHAC2, SPHKAP, ODZ3, PKHD1L1	6	0.211
MROH2B, COL4A4	2	0.167		RP1, ANK3	2	0.189						RP1, TENM3, ODZ3, ADAMTS18, SCN5A, PKHD1L1	6	0.211
FLG, XIRP2	2	0.167		CSMD2, KCNB2	2	0.158						RP1, PCDHAC2, TENM3, ODZ3, ADAMTS18, PKHD1L1	6	0.211
ZNF99, HEATR7B2	2	0.15		PTPRT, TNXB	2	0.179						RP1, TENM3, SPHKAP, ODZ3, ADAMTS18, SCN5A	6	0.211
TPTE, MGAM	2	0.15		SPHKAP, PTPRB	2	0.158						RP1, TENM3, PCDHAC2, SPHKAP, ODZ3, SCN5A	6	0.211
MGAM, C15orf2	2	0.15		TENM1, BRAF	2	0.158						RP1, TENM3, PCDHAC2, ODZ3, ADAMTS18, SCN5A	6	0.211
SVEP1, DNAH7	2	0.15		C15orf2, GPR98	2	0.168						RP1, PCDHAC2, TENM3, SPHKAP, SCN5A, PKHD1L1	6	0.211
PAPPA2, PTPRT	2	0.167		FLG2, GPR98	2	0.211						RP1, TENM3, PCDHAC2, SPHKAP, ODZ3, ADAMTS18	6	0.211
MUC17, DSCAM	2	0.15		TNXB, PCDHGC5	2	0.211						PCDHAC2, TENM3, SPHKAP, ADAMTS18, SCN5A, PKHD1L1	6	0.211
ADAM7, DNAH8	2	0.15		PCDHGC5, USH2A	2	0.221						RP1, TENM3, SPHKAP, ADAMTS18, SCN5A, PKHD1L1	6	0.211
ZDBF2, TCHHL1	2	0.15		DNAH10, XIRP2	2	0.168						RP1, PCDHAC2, SPHKAP, ODZ3, SCN5A, PKHD1L1	6	0.211
OBSCN, PCDH15	2	0.167		SPHKAP, ST18	2	0.158						TENM3, PCDHAC2, SPHKAP, ODZ3, ADAMTS18, PKHD1L1	6	0.211
PCDHGC5, FAT4	2	0.15		PCDHAC2, XIRP1	2	0.158						RP1, PCDHAC2, TENM3, SPHKAP, ADAMTS18, SCN5A	6	0.211
SH3RF2, MXRA5	2	0.15		PTPRT, FAM135B	2	0.158						RP1, TENM3, SPHKAP, ODZ3, ADAMTS18, PKHD1L1	6	0.211
PCDHAC2, ERBB4	2	0.2		TNXB, DNAH10	2	0.158						RP1, PCDHAC2, TENM3, SPHKAP, ADAMTS18, PKHD1L1	6	0.211
MGAM, ANK3	2	0.183		FAT3, TPTE	2	0.168						RP1, TENM3, SPHKAP, ODZ3, SCN5A, PKHD1L1	6	0.211
PCDHAC2, CD163	2	0.2		MXRA5, GPR98	2	0.158						PCDHAC2, TENM3, SPHKAP, ODZ3, SCN5A, PKHD1L1	6	0.211
DSCAM, ZNF99	2	0.167		PTPRD, DNAH7	2	0.158						RP1, TENM3, PCDHAC2, SPHKAP, ODZ3, ADAMTS18, SCN5A	7	0.211
THSD7B, DNAH8	2	0.15		DNAH8, HYDIN	2	0.168						PCDHAC2, TENM3, SPHKAP, ODZ3, ADAMTS18, SCN5A, PKHD1L1	7	0.211
PCDHGC5, FCGBP	2	0.183		MUC17, XIRP2	2	0.211						RP1, TENM3, SPHKAP, ODZ3, ADAMTS18, SCN5A, PKHD1L1	7	0.211
MUC17, HEATR7B2	2	0.183		ZNF804A, GPR98	2	0.179						RP1, PCDHAC2, TENM3, SPHKAP, ODZ3, SCN5A, PKHD1L1	7	0.211
PLCB1, PCDHGC5	2	0.183		ANKRD30A, FAT4	2	0.168						RP1, PCDHAC2, SPHKAP, ODZ3, ADAMTS18, SCN5A, PKHD1L1	7	0.211
COL5A3, PREX2	2	0.167		ANK3, PCDHGC5	2	0.232						RP1, PCDHAC2, TENM3, SPHKAP, ADAMTS18, SCN5A, PKHD1L1	7	0.211
PCDHAC2, ZNF536	2	0.15		ST18, GPR98	2	0.2						RP1, TENM3, PCDHAC2, SPHKAP, ODZ3, ADAMTS18, PKHD1L1	7	0.211
COL4A4, PKHD1L1	2	0.167		APOB, FAM135B	2	0.168						RP1, PCDHAC2, TENM3, ODZ3, ADAMTS18, SCN5A, PKHD1L1	7	0.211
MGAM, DNAH9	2	0.217		SPTA1, HYDIN	2	0.189						RP1, PCDHAC2, TENM3, SPHKAP, ODZ3, ADAMTS18, SCN5A, PKHD1L1	8	0.211
LRP2, RYR1	2	0.15		MYH2, FLG2	2	0.179
PDE1A, GPR98	2	0.15		TPTE, FAM135B	2	0.158
MGAM, DNAH7	2	0.167		ANK3, XIRP2	2	0.221
MGAM, PAPPA2	2	0.167		COL4A4, GPR98	2	0.179
PCDHAC2, FMN2	2	0.2		DNAH10, BRAF	2	0.179
CD163, PCDHGC5	2	0.183		PCDHAC2, STAB2	2	0.158
MGAM, COL4A4	2	0.15		KCNB2, DCC	2	0.168
DMBT1, XIRP2	2	0.15		MYH2, DNAH8	2	0.179
DNAH3, DNAH9	2	0.183		FAT3, DSCAM	2	0.158
THSD7B, COL21A1	2	0.183		DNAH3, USH2A	2	0.189
CSMD2, MXRA5	2	0.15		TENM3, ODZ3	2	0.168
ERC2, PCDHGC5	2	0.167		FAT4, STAB2	2	0.158
RP1, RGPD4	2	0.183		ANK3, CACNA1E	2	0.158
DSCAM, NRAS	2	0.15		PTPRT, BRAF	2	0.168
MXRA5, APOB	2	0.233		SPHKAP, GPR98	2	0.232
PCDHAC2, SLCO1B3	2	0.183		TENM1, PTPRT	2	0.158
RP1, ZDBF2	2	0.15		ARMC4, ANK3	2	0.158
TSHZ2, DSP	2	0.167		PTPRT, FLG	2	0.168
DSCAM, COL7A1	2	0.15		SPTA1, APOB	2	0.179
PCDHAC2, UNC79	2	0.183		DCC, ST18	2	0.158
DMBT1, DSP	2	0.167		DNAH7, SCN1A	2	0.158
COL21A1, DSP	2	0.167		FLG2, DNAH8	2	0.168
RP1, CFTR	2	0.15		NEB, PEG3	2	0.158
MLL2, PCDH15	2	0.167		PCDHAC2, KCNB2	2	0.158
ASXL3, XIRP2	2	0.15		PCDHAC2, UNC13C	2	0.179
STAB1, PCDHGC5	2	0.15		AHNAK, XIRP2	2	0.179
MUC17, DNAH10	2	0.15		SPHKAP, TRANK1	2	0.158
RP1, UNC79	2	0.15		PCDHAC2, HEATR7B2	2	0.189
KEL, PCDHGC5	2	0.15		ZFHX4, MGAM	2	0.2
MROH2B, NRAS	2	0.167		PCDHAC2, ZNF804A	2	0.158
PCDHAC2, CFTR	2	0.15		PKHD1L1, FAT4	2	0.158
PCDHAC2, UGT3A1	2	0.15		PCDHAC2, DNAH8	2	0.2
DMBT1, DNAH9	2	0.2		MGAM, ARMC4	2	0.158
APOB, PCDH15	2	0.15		RYR1, XIRP2	2	0.168
NPAP1, PKHD1L1	2	0.15		DMBT1, SPHKAP	2	0.158
SNCAIP, FLG	2	0.15		MGAM, PCDH15	2	0.158
MGAM, MXRA5	2	0.2		NBEA, GPR98	2	0.158
COL21A1, PCDHB4	2	0.15		DMBT1, PCDHGC5	2	0.179
PCDHAC2, PCDH18	2	0.2		THSD7B, GPR112	2	0.158
PLCB4, PCDHGC5	2	0.167		SPHKAP, FLG	2	0.189
PREX2, C15orf2	2	0.15		COL3A1, GPR98	2	0.168
OBSCN, FCGBP	2	0.15		ZFHX4, ABCA12	2	0.158
NPAP1, XIRP2	2	0.15		RYR1, PCDHGC5	2	0.168
MGAM, COL2A1	2	0.167		PCDHAC2, GRM3	2	0.158
CSMD2, TSHZ2	2	0.167		MARCO, DNAH7	2	0.158
PCDHGC5, USP29	2	0.15		DSCAM, HYDIN	2	0.179
PCDHGC5, TMEM132B	2	0.15		CSMD2, MGAM	2	0.179
CSMD2, TCHHL1	2	0.15		PCDHAC2, HYDIN	2	0.2
MROH2B, XIRP2	2	0.15		ARMC4, XIRP2	2	0.158
DSCAM, MORC1	2	0.167		PCDHAC2, PCDHGC5	2	0.295
DNAH9, DSP	2	0.2		DMBT1, ZFHX4	2	0.189
ODZ3, HYDIN	2	0.15		DMBT1, MGAM	2	0.168
SSPO, PCDHGC5	2	0.167		ANK3, FAT4	2	0.242
PCDHGC5, NBPF1	2	0.15		PCDHAC2, UGT1A1	2	0.158
DNAH8, ODZ3	2	0.167		ANKRD30A, SPHKAP	2	0.168
SCN11A, HYDIN	2	0.167		PCDHGC5, ST18	2	0.179
PCDHAC2, NRAS	2	0.267		ANK3, TNXB	2	0.189
SI, PCDHGC5	2	0.15		MYH2, DNAH3	2	0.158
PCDHAC2, CACNA2D3	2	0.167		FAT3, HYDIN	2	0.189
PCDHGC5, DPYD	2	0.15		KCNB2, DNAH7	2	0.2
CSMD2, AHNAK	2	0.15		SPHKAP, FAT4	2	0.242
F8, PCDHGC5	2	0.15		ASXL3, ST18	2	0.158
DNAH3, CNTN4	2	0.15		MGAM, ZNF804A	2	0.168
RP1, DSCAM	2	0.2		DMBT1, GPR98	2	0.179
MORC1, PCDHGC5	2	0.2		DNAH3, TENM1	2	0.158
MLL2, FLG	2	0.167		DNAH10, PCDH15	2	0.158
RP1, FLT1	2	0.15		MYH2, ST18	2	0.168
PSG3, FLG	2	0.15		THSD7B, CSMD2	2	0.158
THSD7B, ERBB4	2	0.217		DSCAM, PCDHGC5	2	0.221
MYO18B, CRB1	2	0.15		NEB, PCDHGC5	2	0.158
ANK3, PCDHGC5	2	0.25		TPTE, XIRP2	2	0.2
C12orf63, FAT3	2	0.2		SPHKAP, FAM135B	2	0.179
PTPRT, SH3RF2	2	0.15		CSMD2, APOB	2	0.179
COL21A1, PCDHGC5	2	0.2		THSD7B, DCC	2	0.158
PCDHAC2, ABCB1	2	0.167		FAT3, GPR98	2	0.221
RP1, APOB	2	0.2		BRAF, FAT4	2	0.221
PCDHAC2, DOCK3	2	0.167		DNAH9, SPHKAP	2	0.158
SALL1, PKHD1L1	2	0.15		ARMC4, GPR98	2	0.158
PCDHAC2, MYH4	2	0.2		RP1, PCDHAC2	2	0.221
MGAM, ODZ3	2	0.167		BRAF, USH2A	2	0.179
NEB, HEATR7B2	2	0.15		DNAH8, USH2A	2	0.189
PCDHGC5, CNTN4	2	0.167		SPHKAP, PCDH15	2	0.179
PREX2, FLG	2	0.183		TLL1, GPR98	2	0.168
C12orf63, PCDHAC2	2	0.15		FAT3, ANK3	2	0.168
SCN11A, PAPPA2	2	0.15		MROH2B, HEATR7B2	2	0.263
DSCAM, PREX2	2	0.167		FAT3, ZFHX4	2	0.189
COL7A1, RGPD4	2	0.15		TENM3, GPR98	2	0.158
SCN11A, BRAF	2	0.15		XIRP2, FAM135B	2	0.221
FER1L6, PCDHGC5	2	0.15		PCDHAC2, FAT2	2	0.158
THSD7B, TRPM6	2	0.15		FLG2, ANK3	2	0.158
PCDHAC2, PEG3	2	0.217		KCNB2, MROH2B	2	0.158
PCDHAC2, SLIT2	2	0.2		CSMD2, BRAF	2	0.158
MROH2B, COL6A3	2	0.15		DNAH9, GPR98	2	0.2
RP1, C12orf63	2	0.183		PCDHGC5, DSP	2	0.168
FAT3, RP1L1	2	0.167		MGAM, ANK3	2	0.2
MGAM, COL5A1	2	0.15		FAT3, USH2A	2	0.168
ADAM7, DNAH10	2	0.15		USH2A, HEATR7B2	2	0.189
MROH2B, UNC13C	2	0.167		SPTA1, TENM1	2	0.168
COL21A1, DNAH3	2	0.15		MYH2, DNAH7	2	0.2
MUC17, PKHD1L1	2	0.183		PTPRT, GPR98	2	0.232
MUC17, PAPPA2	2	0.2		MECOM, CSMD2	2	0.168
PCDHAC2, PSG4	2	0.167		PCDHAC2, USH2A	2	0.242
SALL1, PREX2	2	0.167		THSD7B, PCDH15	2	0.158
MGAM, COL7A1	2	0.15		PCDHAC2, ASXL3	2	0.179
MLL2, BRAF	2	0.15		XIRP2, PKHD1L1	2	0.179
SCN11A, DNAH8	2	0.183		PCDHGC5, ODZ1	2	0.168
PCDHGC5, ERBB4	2	0.15		NPAP1, GPR98	2	0.189
ANK3, C6	2	0.15		PCDHAC2, ANK3	2	0.242
ADAM7, PCDHGC5	2	0.217		PCDHAC2, SCN5A	2	0.179
PCDHAC2, COL5A3	2	0.2		TPTE, GPR98	2	0.179
FAT3, DSP	2	0.167		ZNF804A, FAT4	2	0.158
CSMD2, CASR	2	0.15		BAI3, FAT4	2	0.158
OBSCN, UBR4	2	0.15		FLG, PCDH15	2	0.158
MUC17, COL4A4	2	0.15		CSMD2, ADAMTS20	2	0.158
ERC2, GPR98	2	0.167		MUC17, DNAH3	2	0.158
EPHA6, MGAM	2	0.15		GPR112, HYDIN	2	0.158
DNAH7, XIRP2	2	0.2		TLL1, XIRP2	2	0.158
PCDHAC2, KCNH7	2	0.183		KCNB2, ANK3	2	0.168
MUC17, OBSCN	2	0.15		CACNA1E, GPR98	2	0.168
TENM3, RP1	2	0.167		MUC17, MGAM	2	0.2
MGAM, ASXL3	2	0.183		FAT4, PCDH15	2	0.168
FER1L6, DNAH3	2	0.15		MECOM, PCDHGC5	2	0.168
PCDHAC2, CDH6	2	0.15		THSD7B, PCDHAC2	2	0.179
RYR1, FAT3	2	0.15		FLG2, PCDHGC5	2	0.179
PCDHGC5, HEATR7B2	2	0.25		DNAH10, DNAH7	2	0.179
RYR1, HEATR7B2	2	0.15		MUC17, PTPRT	2	0.179
FAT2, PCDHGC5	2	0.15		MGAM, FAM135B	2	0.168
MGAM, PTPRT	2	0.15		PCDHAC2, ARMC4	2	0.179
MGAM, UNC13C	2	0.15		THSD7B, GRIN2A	2	0.158
PCDHAC2, RP1L1	2	0.167		DNAH8, ST18	2	0.158
TENM3, CNGB3	2	0.15		ANKRD30A, MGAM	2	0.168
TENM3, PCDHAC2	2	0.15		TNXB, DNAH7	2	0.189
PCDHAC2, FREM2	2	0.2		DNAH7, USH2A	2	0.221
THSD7B, SVEP1	2	0.183		CSMD2, MYH1	2	0.179
RP1, DPYD	2	0.167		MUC17, MROH2B	2	0.168
OBSCN, MGAM	2	0.2		TENM1, USH2A	2	0.158
DNAH2, PCDHAC2	2	0.183		DNAH10, GPR98	2	0.2
DNAH9, UNC13C	2	0.167		SPTA1, GPR112	2	0.158
THSD7B, FREM2	2	0.15		FAT2, USH2A	2	0.158
PAPPA2, GRIN2A	2	0.15		FAT4, HYDIN	2	0.179
MGAM, SNCAIP	2	0.167		DNAH7, SPAG17	2	0.158
PCDHAC2, RELN	2	0.2		MGAM, C6	2	0.158
RYR1, PCDHAC2	2	0.167		SNCAIP, GPR98	2	0.158
FER1L6, APOB	2	0.15		ZNF831, ANK3	2	0.158
MXRA5, XIRP2	2	0.217		PCDHAC2, TPTE	2	0.158
MUC17, UNC13C	2	0.15		DNAH3, SPHKAP	2	0.158
CSMD2, ANK2	2	0.15		DNAH7, PTPRB	2	0.179
SPHKAP, PKHD1L1	2	0.167		DNAH9, DNAH7	2	0.189
PAPPA2, NRAS	2	0.183		FAT3, FLG2	2	0.158
DNAH8, NLRP8	2	0.15		ANK3, FAM135B	2	0.189
TCRA, PCDHAC2	2	0.183		MROH2B, DNAH7	2	0.168
MROH2B, SH3RF2	2	0.167		MUC17, ANK3	2	0.2
SH3RF2, FLG	2	0.15		ASXL3, TNXB	2	0.168
PCDHGC5, PEG3	2	0.183		ASXL3, USH2A	2	0.179
THSD7B, PEG3	2	0.15		CD163, ANK3	2	0.158
PAPPA2, GPR112	2	0.15		HDAC9, DNAH7	2	0.168
CSMD2, ASXL3	2	0.167		TNXB, USH2A	2	0.2
APOB, DNAH10	2	0.183		SPTA1, USH2A	2	0.168
COL4A4, PREX2	2	0.15		NEB, FAM135B	2	0.168
PREX2, STXBP5L	2	0.15		XIRP2, USH2A	2	0.253
ADAM18, DCC	2	0.15		PREX2, USH2A	2	0.158
CSMD2, SCN5A	2	0.15		PTPRT, ANK3	2	0.158
CFH, GPR98	2	0.167		MGAM, PCDHGC5	2	0.2
OBSCN, MROH2B	2	0.217		SCN10A, GPR98	2	0.189
DNAH3, FLG	2	0.15		ZFHX4, SCN5A	2	0.158
COL5A3, XIRP2	2	0.15		APOB, HYDIN	2	0.179
PCDHAC2, FLNC	2	0.167		MYH2, PTPRB	2	0.168
ATP10D, PCDHGC5	2	0.15		UNC13C, BRAF	2	0.158
MGAM, TRPM6	2	0.167		PCDHAC2, PTPRB	2	0.158
PAPPA2, DNAH10	2	0.15		ST18, USH2A	2	0.158
MGAM, FLG	2	0.25		MGAM, XIRP2	2	0.232
FAT3, MGAM	2	0.183		PCDHAC2, PTPRD	2	0.158
SYNE1, PCDHGC5	2	0.15		CASR, FAT4	2	0.158
MUC17, CSMD2	2	0.167		CSMD2, DMBT1	2	0.168
MROH2B, APOB	2	0.183		ANK3, GPR98	2	0.242
CSMD2, TNR	2	0.15		TENM1, DNAH8	2	0.158
MYO18B, APOB	2	0.167		RP1, SPTA1	2	0.189
MGAM, DSP	2	0.167		KCNB2, BRAF	2	0.179
SPHKAP, COL4A4	2	0.15		SPTA1, DCC	2	0.158
FAT3, ZNF99	2	0.167		ANK3, ST18	2	0.168
RP1, COL4A4	2	0.15		KCNB2, SPHKAP	2	0.168
THSD7B, HYDIN	2	0.183		CSMD2, PCDHGC5	2	0.189
DMBT1, PREX2	2	0.167		ADAM18, GPR98	2	0.168
MXRA5, BRAF	2	0.15		RYR1, DNAH7	2	0.189
RP1, XIRP2	2	0.167		SPHKAP, DCC	2	0.179
CRB1, XIRP2	2	0.15		ANK3, DCC	2	0.158
DSCAM, MGAM	2	0.2		MYH2, PCDHGC5	2	0.232
TENM3, THSD7B	2	0.15		PCDHGC5, GPR98	2	0.274
MUC17, GPR98	2	0.183		MGAM, ROS1	2	0.158
LRP2, C12orf63	2	0.15		DSCAM, FLG2	2	0.158
MGAM, DNAH10	2	0.167		DNAH7, TRANK1	2	0.158
PCDHAC2, MROH2B	2	0.267		ZFHX4, APOB	2	0.179
MLL2, DMBT1	2	0.15		PTPRT, HYDIN	2	0.189
SALL1, PCDHGC5	2	0.183		MUC17, RP1	2	0.158
PAPPA2, TNXB	2	0.167		MUC17, SPHKAP	2	0.158
PCDHAC2, ZNF99	2	0.217		KCNB2, DNAH9	2	0.158
THSD7B, TNR	2	0.183		DNAH10, FLG	2	0.158
CSMD2, SALL1	2	0.15		SPHKAP, XIRP2	2	0.253
DNAH8, SNCAIP	2	0.15		MROH2B, GPR98	2	0.2
RP1, C6	2	0.167		PTPRT, FAT4	2	0.179
DNAH8, GPR98	2	0.217		MUC17, FAM135B	2	0.179
MUC17, FLG	2	0.2		ANK3, FCGBP	2	0.158
NPAP1, C15orf2	2	0.217		TACC2, GPR98	2	0.158
PCDHAC2, DNAH9	2	0.283		PCDHAC2, MLL2	2	0.158
GPR98, HYDIN	2	0.183		ANK3, DNAH9	2	0.2
RP1, ANK3	2	0.183		ANK3, SCN5A	2	0.158
ABCA13, PCDHGC5	2	0.15		ANK3, XIRP2, ST18	3	0.168
DSCAM, SVEP1	2	0.15		TPTE, XIRP2, USH2A	3	0.158
CSMD2, EPHA6	2	0.15		MYH2, SPHKAP, FAT4	3	0.168
MLL2, PCDHGC5	2	0.217		DNAH8, PCDHGC5, FAT4	3	0.158
MYO18B, PCDHGC5	2	0.183		DSCAM, PCDHGC5, USH2A	3	0.158
PCDHAC2, GRIN2A	2	0.183		PCDHAC2, DNAH7, USH2A	3	0.168
CSMD2, TPTE	2	0.167		PCDHAC2, DNAH8, FAT4	3	0.179
RP1, NLRP8	2	0.167		MYH2, SPHKAP, PCDHGC5	3	0.158
FAT3, DNAH9	2	0.183		MYH2, NPAP1, C15orf2	3	0.168
SVEP1, GPR98	2	0.167		MGAM, SPHKAP, APOB	3	0.158
COL5A1, PTPRT	2	0.15		DSCAM, FLG, GPR98	3	0.158
CSMD2, NRAS	2	0.167		ANK3, XIRP2, SPHKAP	3	0.168
PCDHAC2, GRM8	2	0.15		SPHKAP, APOB, GPR98	3	0.168
PCDHAC2, ARPP21	2	0.15		MYH2, PCDHGC5, GPR98	3	0.168
ZNF831, RP1	2	0.167		ZFHX4, DNAH7, USH2A	3	0.168
ZNF831, CACNA1E	2	0.15		USH2A, DNAH7, XIRP2	3	0.168
STXBP5L, XIRP2	2	0.167		PCDHAC2, XIRP2, FAM135B	3	0.168
ZNF831, PKHD1L1	2	0.15		MYH2, XIRP2, GPR98	3	0.179
DNAH10, BRAF	2	0.15		ANK3, DNAH7, XIRP2	3	0.158
TENM3, MROH2B	2	0.15		DNAH7, USH2A, GPR98	3	0.158
SPHKAP, FLG	2	0.15		DNAH8, DCC, GPR98	3	0.158
MUC17, DMBT1	2	0.167		TNXB, USH2A, FAT4	3	0.158
CSMD2, GPR98	2	0.217		PCDHAC2, PCDHGC5, ODZ1	3	0.158
PCDHAC2, EPHA6	2	0.15		DMBT1, XIRP2, FAT4	3	0.168
PAPPA2, MDGA1	2	0.15		PCDHAC2, NPAP1, C15orf2	3	0.179
ZDBF2, MROH2B	2	0.183		PCDHAC2, XIRP2, GPR98	3	0.189
TSHZ2, MGAM	2	0.15		ZFHX4, ANK3, XIRP2	3	0.158
FLNB, PCDHGC5	2	0.15		THSD7B, RP1, GPR98	3	0.158
FLNB, GPR98	2	0.15		ANK3, GPR98, FAT4	3	0.2
C15orf2, XIRP2	2	0.15		PCDHAC2, APOB, FAT4	3	0.158
ADAM7, HYDIN	2	0.183		PCDHAC2, RP1, FAT4	3	0.158
THSD7B, MYO18B	2	0.15		FLG, XIRP2, GPR98	3	0.158
TACC2, PKHD1L1	2	0.167		ANK3, FAM135B, GPR98	3	0.158
RNF17, PCDHGC5	2	0.183		PCDHAC2, DNAH8, SPHKAP	3	0.158
MROH2B, SVEP1	2	0.15		DSCAM, SPHKAP, USH2A	3	0.158
PCDH15, HEATR7B2	2	0.15		DNAH8, SPHKAP, XIRP2	3	0.168
OBSCN, PREX2	2	0.167		ZFHX4, FAM135B, FLG	3	0.168
LRP2, DNAH8	2	0.15		DSCAM, HYDIN, GPR98	3	0.179
DNAH8, PCDHGC5	2	0.267		SPTA1, PCDHAC2, PCDHGC5	3	0.168
ERC2, SALL1	2	0.15		RP1, FLG, FAT4	3	0.168
TCRA, MGAM	2	0.167		MROH2B, GPR98, HEATR7B2	3	0.168
COL21A1, SCN11A	2	0.167		SPTA1, XIRP2, GPR98	3	0.179
FAT3, XIRP2	2	0.217		MYH2, RP1, XIRP2	3	0.158
COL5A1, GPR98	2	0.167		PCDHAC2, HYDIN, FAT4	3	0.158
APOB, DSP	2	0.167		SPHKAP, XIRP2, FAM135B	3	0.168
PLCB1, APOB	2	0.15		NPAP1, PCDHGC5, GPR98	3	0.158
APOB, FCGBP	2	0.15		ANK3, PCDHGC5, GPR98	3	0.179
SCN11A, MGAM	2	0.167		TPTE, XIRP2, FLG	3	0.158
FAT3, TNXB	2	0.167		SYNE1, SPHKAP, FAT4	3	0.158
FLG, GPR98	2	0.2		ZFHX4, FAM135B, FAT4	3	0.179
CACNA1E, GPR98	2	0.15		SPHKAP, XIRP2, FAT4	3	0.211
RP1, MTUS2	2	0.167		PCDHAC2, C15orf2, PCDHGC5	3	0.158
MYH8, PCDHGC5	2	0.183		MGAM, FLG, FAT4	3	0.158
PCDHAC2, DMBT1	2	0.233		DNAH3, DNAH7, USH2A	3	0.158
COL4A4, APOB	2	0.15		RP1, ANK3, GPR98	3	0.179
CSMD2, MLL2	2	0.167		TENM1, ODZ1, FAT4	3	0.158
MXRA5, PKHD1L1	2	0.183		PCDHAC2, ANK3, GPR98	3	0.179
RGPD4, GPR98	2	0.15		MUC17, PCDHAC2, ANK3	3	0.168
PCDHAC2, TNXB	2	0.233		ZFHX4, ANK3, FAT4	3	0.158
PCDHAC2, FAM5C	2	0.183		TPTE, SPHKAP, XIRP2	3	0.168
THSD7B, CR1	2	0.15		SPTA1, PCDHGC5, HYDIN	3	0.158
PCDHAC2, TLL1	2	0.167		FAT3, HYDIN, GPR98	3	0.168
PCDHGC5, PKHD1L1	2	0.3		FLG2, XIRP2, GPR98	3	0.168
VCAN, PCDHGC5	2	0.15		GPR98, FLG, FAT4	3	0.179
RP1, COL6A3	2	0.167		KCNB2, ZFHX4, GPR98	3	0.168
PCDHGC5, RELN	2	0.183		GPR98, PCDHGC5, C15orf2	3	0.158
MGAM, OR13C8	2	0.15		PCDHAC2, PTPRT, PCDHGC5	3	0.179
DNAH9, PEG3	2	0.183		ANK3, XIRP2, GPR98	3	0.179
DSP, XIRP2	2	0.15		KCNB2, DNAH9, GPR98	3	0.158
OBSCN, TPTE	2	0.15		ZFHX4, FLG, FAT4	3	0.158
TSHZ2, ERBB4	2	0.15		PCDHAC2, ZFHX4, FAT4	3	0.158
CSMD2, RPTN	2	0.15		DNAH8, SPHKAP, FAT4	3	0.168
PAPPA2, GPR98	2	0.2		MGAM, DNAH10, FAT4	3	0.158
SCN11A, GPR98	2	0.15		PCDHAC2, SPHKAP, XIRP2	3	0.168
RP1L1, FLG	2	0.15		ANK3, XIRP2, USH2A	3	0.179
CD163, HEATR7B2	2	0.15		MYH2, SPTA1, GPR98	3	0.179
MGAM, NLRP8	2	0.15		DSCAM, DNAH8, GPR98	3	0.158
RYR1, TNXB	2	0.167		PCDHAC2, DNAH8, USH2A	3	0.158
PCDHAC2, PCDHB4	2	0.15		APOB, XIRP2, FAT4	3	0.168
MUC17, PREX2	2	0.183		PCDHAC2, PCDHGC5, FAT4	3	0.2
ERBB4, HEATR7B2	2	0.167		ZFHX4, MGAM, FAT4	3	0.158
DNAH8, APOB	2	0.183		XIRP2, ST18, FAT4	3	0.168
PCDHAC2, TNR	2	0.2		ZFHX4, MGAM, DNAH9	3	0.168
TPTE, APOB	2	0.167		SPTA1, APOB, GPR98	3	0.158
DNAH8, NEB	2	0.15		PCDHAC2, XIRP2, FAT4	3	0.189
RP1, PCDHGC5	2	0.283		ZFHX4, DNAH9, GPR98	3	0.158
MUC17, ASXL3	2	0.167		RP1, SPHKAP, GPR98	3	0.168
PCDHAC2, SCN9A	2	0.15		DMBT1, ANK3, GPR98	3	0.158
CSMD2, COL12A1	2	0.167		ZFHX4, SPHKAP, GPR98	3	0.158
UNC13C, PCDH15	2	0.15		MGAM, DNAH9, ANK3	3	0.158
DNAH9, HEATR7B2	2	0.183		ZFHX4, PCDHGC5, FAT4	3	0.168
RYR1, SCN11A	2	0.15		NPAP1, PCDHGC5, C15orf2	3	0.211
OBSCN, PAPPA2	2	0.183		SPHKAP, DNAH7, GPR98	3	0.158
SCN11A, FLG	2	0.15		DNAH8, DNAH7, USH2A	3	0.158
CSMD2, DSCAM	2	0.2		RP1, SPHKAP, FAT4	3	0.158
CSMD2, PREX2	2	0.2		MUC17, DNAH8, ANK3	3	0.158
CSMD2, STXBP5L	2	0.15		PCDHAC2, PCDHGC5, USH2A	3	0.168
CACNA1E, FLG	2	0.15		DNAH7, FLG, GPR98	3	0.158
AHNAK2, PCDHGC5	2	0.2		DNAH8, HYDIN, GPR98	3	0.168
ABCB1, HEATR7B2	2	0.15		MGAM, ANK3, FAT4	3	0.158
MROH2B, ANK3	2	0.15		PCDHAC2, FLG2, PCDHGC5	3	0.158
CFB, PCDHGC5	2	0.167		RP1, ANK3, FAT4	3	0.168
ZDBF2, FLG	2	0.15		THSD7B, PCDH15, GPR98	3	0.158
THSD7B, MXRA5	2	0.217		MROH2B, BRAF, HEATR7B2	3	0.179
FAT3, COL7A1	2	0.15		DNAH9, PCDHGC5, ANK3	3	0.168
PAPPA2, HYDIN	2	0.167		SPHKAP, DNAH7, XIRP2	3	0.168
THSD7B, DSCAM	2	0.183		PCDHAC2, DNAH8, DNAH7	3	0.158
PCDHAC2, LAMA3	2	0.15		DNAH8, ST18, GPR98	3	0.158
ADAM18, CSMD2	2	0.167		MYH2, DNAH8, XIRP2	3	0.158
PCDHAC2, TRIOBP	2	0.167		GPR98, USH2A, FAT4	3	0.168
MLL2, APOB	2	0.15		ASXL3, SPHKAP, FAT4	3	0.158
TP53, FLG	2	0.167		DSCAM, GPR98, DNAH3	3	0.179
RP1, SCN11A	2	0.167		SPHKAP, XIRP2, FLG	3	0.179
MYO18B, DNAH7	2	0.15		MGAM, DNAH7, FAT4	3	0.168
ZNF99, CD163L1	2	0.15		DNAH8, PCDHGC5, GPR98	3	0.189
OBSCN, DSCAM	2	0.15		FAT4, APOB, GPR98	3	0.158
SPHKAP, GPR98	2	0.15		DNAH8, XIRP2, GPR98	3	0.168
SCN10A, PKHD1L1	2	0.15		SPHKAP, GPR98, PCDH15	3	0.168
TENM3, PKHD1L1	2	0.15		DSCAM, PCDHGC5, GPR98	3	0.189
LRP2, GPR98	2	0.15		PCDHAC2, DNAH8, XIRP2	3	0.179
COL5A3, PKHD1L1	2	0.183		THSD7B, FAT4, GPR98	3	0.179
DSCAM, DNAH8	2	0.15		USH2A, XIRP2, FAT4	3	0.189
PAPPA2, DSP	2	0.15		TNXB, XIRP2, FAT4	3	0.158
ZNF831, PCDHGC5	2	0.183		PCDHAC2, APOB, XIRP2	3	0.189
CSMD2, KIR3DL2	2	0.167		PCDHAC2, PTPRT, DNAH7	3	0.179
PCDHGC5, XIRP2	2	0.233		PCDHAC2, ANK3, FAT4	3	0.2
CSMD2, DNAH3	2	0.15		ZFHX4, SPHKAP, FAT4	3	0.168
MGAM, MYO18B	2	0.167		PCDHAC2, MGAM, PCDHGC5	3	0.179
PLCH1, PCDHGC5	2	0.15		DNAH7, USH2A, FAT4	3	0.168
BRAF, FLG	2	0.2		XIRP2, FAM135B, FAT4	3	0.179
PAPPA2, FLG	2	0.167		SPTA1, DNAH8, GPR98	3	0.168
FAT3, PAPPA2	2	0.183		MYH2, PCDHGC5, XIRP2	3	0.179
THSD7B, C12orf63	2	0.15		ZFHX4, PTPRT, DNAH7	3	0.158
PCDHGC5, FAM5C	2	0.167		XIRP2, FAM135B, USH2A	3	0.158
RP1, TMEM132B	2	0.167		PCDHGC5, ST18, FAT4	3	0.158
THSD7B, KCNH7	2	0.167		GPR98, PCDHGC5, HYDIN	3	0.179
PCDHAC2, CHGB	2	0.167		MROH2B, ANK3, USH2A	3	0.158
MUC17, COL21A1	2	0.15		DSCAM, SPHKAP, XIRP2	3	0.158
CSMD2, TMEM132B	2	0.15		DNAH8, SPHKAP, GPR98	3	0.158
PCDH18, APOB	2	0.167		DNAH8, ANK3, PCDHGC5	3	0.158
LRP2, MROH2B	2	0.183		MYH2, HYDIN, GPR98	3	0.158
TCRA, COL21A1	2	0.15		ZFHX4, NEB, DNAH7	3	0.158
MXRA5, DNAH10	2	0.167		DNAH8, XIRP2, FAT4	3	0.179
LRP2, TRPM6	2	0.15		PCDHAC2, MROH2B, HEATR7B2	3	0.179
TCRA, CSMD2	2	0.15		MYH2, DNAH7, HYDIN	3	0.158
WBP7, PCDHGC5	2	0.15		KCNB2, FAT4, GPR98	3	0.179
SRCAP, PCDHAC2	2	0.167		DNAH7, PCDHGC5, HYDIN	3	0.179
PCDHGC5, LPA	2	0.15		ANK3, XIRP2, FAT4	3	0.2
DMBT1, ZNF99	2	0.15		PCDHAC2, MYH2, MGAM	3	0.168
PCDHAC2, MYO18B	2	0.167		RYR1, ANK3, FAT4	3	0.158
THSD7B, TSHZ2	2	0.15		ZFHX4, DMBT1, FAT4	3	0.179
ERC2, SPHKAP	2	0.15		DSCAM, ZFHX4, GPR98	3	0.168
MGAM, TNXB	2	0.183		SPHKAP, FLG, FAT4	3	0.168
MGAM, USH2A	2	0.15		ZFHX4, PCDHGC5, GPR98	3	0.168
DNAH9, PCDHGC5	2	0.267		MGAM, DNAH7, XIRP2	3	0.168
CNGB3, GPR98	2	0.15		PCDHAC2, TENM1, PCDHGC5	3	0.168
RP1, PAPPA2	2	0.167		DSCAM, FAT4, GPR98	3	0.158
PCDHAC2, ABCA13	2	0.15		PCDHAC2, TENM1, FAT4	3	0.158
MROH2B, FMN2	2	0.183		DNAH7, PCDHGC5, GPR98	3	0.211
CSMD2, COL4A5	2	0.15		PCDHAC2, FAT4, GPR98	3	0.2
PCDHGC5, GPR112	2	0.15		DNAH3, DNAH7, XIRP2	3	0.158
PCDHAC2, DSCAM	2	0.25		PCDHAC2, PCDHGC5, DNAH7	3	0.189
TRPM6, PCDHGC5	2	0.15		PCDHGC5, ST18, GPR98	3	0.168
RP1, MYH4	2	0.167		DNAH8, DNAH7, FAT4	3	0.158
SCN5A, PCDHGC5	2	0.2		FAT3, PTPRT, PCDHGC5	3	0.158
ANK2, BRAF	2	0.15		PCDHAC2, MYH2, ANK3	3	0.158
DNAH9, FLG	2	0.183		PCDHGC5, USH2A, DNAH7	3	0.158
MUC17, HYDIN	2	0.183		DSCAM, TENM1, GPR98	3	0.158
PTCHD2, PCDHGC5	2	0.15		SPHKAP, PCDHGC5, GPR98	3	0.158
RP1, PREX2	2	0.2		SPHKAP, USH2A, FAT4	3	0.158
ASXL3, PCDHGC5	2	0.15		TPTE, SPHKAP, FAT4	3	0.168
OBSCN, C12orf63	2	0.15		SPTA1, PCDHAC2, XIRP2	3	0.168
GRIN2B, FLG	2	0.15		MYH2, DSCAM, GPR98	3	0.158
SCN11A, MYO18B	2	0.15		DNAH8, PCDHGC5, XIRP2	3	0.158
MROH2B, CD163	2	0.15		MGAM, XIRP2, USH2A	3	0.158
COL5A1, PCDHGC5	2	0.183		PCDHGC5, XIRP2, GPR98	3	0.179
PCDHAC2, PRUNE2	2	0.183		RP1, XIRP2, FAT4	3	0.158
DSCAM, APOB	2	0.15		ZFHX4, ANK3, GPR98	3	0.158
PCDHAC2, MYH8	2	0.167		PCDHGC5, USH2A, GPR98	3	0.158
SALL1, CDH6	2	0.15		PCDHAC2, DNAH8, PCDHGC5	3	0.168
MGAM, FMN2	2	0.167		PCDHAC2, FLG2, GPR98	3	0.168
COL21A1, GPR98	2	0.15		MUC17, DNAH8, FAT4	3	0.158
FAT3, SYNE1	2	0.15		MGAM, DNAH8, GPR98	3	0.158
SH3RF2, PREX2	2	0.15		FAT4, PCDHGC5, DNAH7	3	0.158
MTUS2, FLG	2	0.15		KCNB2, DCC, GPR98	3	0.158
PCDHGC5, UBR4	2	0.15		ZFHX4, XIRP2, USH2A	3	0.168
SCN11A, PKHD1L1	2	0.15		ANK3, FLG, FAT4	3	0.168
CRB1, DSP	2	0.15		DNAH7, XIRP2, GPR98	3	0.168
C12orf63, GPR98	2	0.15		ANK3, USH2A, FAT4	3	0.168
APOB, HEATR7B2	2	0.183		GPR98, ST18, FAT4	3	0.179
CSMD2, ZNF99	2	0.183		ZFHX4, DNAH7, FAM135B	3	0.168
PCDHAC2, RNF17	2	0.183		SPHKAP, HYDIN, GPR98	3	0.158
CRB1, PCDHGC5	2	0.217		KCNB2, XIRP2, FAT4	3	0.158
PCDHGC5, SNCAIP	2	0.167		SPHKAP, DNAH7, USH2A	3	0.158
MTUS2, MXRA5	2	0.15		SPTA1, SPHKAP, APOB	3	0.158
TNXB, FLG	2	0.183		MYH2, ZFHX4, PCDHGC5	3	0.158
THSD7B, MROH2B	2	0.2		MGAM, SPHKAP, XIRP2	3	0.158
RP1, DSP	2	0.183		ZFHX4, DNAH9, XIRP2	3	0.158
PCDHAC2, SH3RF2	2	0.167		MGAM, DNAH7, GPR98	3	0.158
ANK3, USH2A	2	0.15		ZFHX4, XIRP2, FAT4	3	0.168
PCDHAC2, ZFHX3	2	0.15		FAT4, XIRP2, GPR98	3	0.189
DNAH9, TNXB	2	0.15		MECOM, PCDHAC2, PCDHGC5	3	0.158
PCDHGC5, C15orf2	2	0.183		KCNB2, ANK3, GPR98	3	0.158
DMBT1, MROH2B	2	0.167		NPAP1, C15orf2, GPR98	3	0.168
CRB1, FAM5C	2	0.15		THSD7B, SPHKAP, GPR98	3	0.158
ADAM18, PKHD1L1	2	0.15		PCDHAC2, FLG, FAT4	3	0.158
PCDHAC2, RPTN	2	0.167		FAT4, ANK3, SPHKAP	3	0.189
CSMD2, TRPM6	2	0.15		MYH2, FAT4, GPR98	3	0.168
CSMD2, MYO18B	2	0.15		PCDHAC2, FAM135B, FAT4	3	0.158
CSMD2, MROH2B	2	0.183		PCDHAC2, MGAM, GPR98	3	0.158
PKHD1L1, FLG	2	0.2		THSD7B, ZFHX4, GPR98	3	0.168
FAT3, COL5A3	2	0.167		RYR1, PCDHAC2, PCDHGC5	3	0.158
EPHA6, PCDHGC5	2	0.217		TPTE, GPR98, FAT4	3	0.158
CSMD2, GPR112	2	0.15		PCDHAC2, USH2A, FAT4	3	0.189
TENM3, PCDHGC5	2	0.183		PCDHAC2, DNAH7, GPR98	3	0.179
ADAM7, ASXL3	2	0.15		BRAF, DNAH7, GPR98	3	0.158
RYR1, RP1	2	0.167		SPTA1, PCDHGC5, GPR98	3	0.168
DMBT1, FLG	2	0.183		MYH2, DNAH7, XIRP2	3	0.168
MROH2B, CRB1	2	0.2		ZFHX4, FAM135B, GPR98	3	0.179
ADAM7, GPR98	2	0.15		MUC17, TNXB, PCDHGC5	3	0.158
RP1L1, GPR98	2	0.15		DSCAM, USH2A, GPR98	3	0.168
RP1L1, PCDHGC5	2	0.15		ADAM18, SPTA1, GPR98	3	0.158
SALL1, GPR98	2	0.15		PCDHAC2, XIRP2, HEATR7B2	3	0.158
PCDHAC2, CNGB3	2	0.2		PTPRT, PCDHGC5, GPR98	3	0.179
PCDHGC5, MDGA1	2	0.15		MROH2B, PCDHGC5, HEATR7B2	3	0.168
CSMD2, C6	2	0.15		SPTA1, SPHKAP, GPR98	3	0.179
MYH2, DNAH9	2	0.15		DNAH8, ANK3, XIRP2	3	0.179
THSD7B, MGAM	2	0.183		ANK3, DNAH9, GPR98	3	0.168
PTPRT, APOB	2	0.167		DNAH7, XIRP2, FAT4	3	0.168
PCDHGC5, CFH	2	0.167		FAT4, FAM135B, GPR98	3	0.168
MLL2, HEATR7B2	2	0.15		PCDHAC2, TENM1, GPR98	3	0.158
DNAH2, RP1	2	0.15		RP1, MGAM, FAT4	3	0.158
THSD7B, SPHKAP	2	0.167		DNAH3, XIRP2, ZFHX4	3	0.158
TENM3, HEATR7B2	2	0.15		DSCAM, TENM1, DNAH7	3	0.158
PREX2, DSP	2	0.183		RP1, DMBT1, FAT4	3	0.158
MUC17, THSD7B	2	0.167		ZFHX4, DNAH7, HYDIN	3	0.158
CACNA1E, HYDIN	2	0.183		SPTA1, PTPRT, XIRP2	3	0.158
RP1, EPHA6	2	0.15		MUC17, XIRP2, FAT4	3	0.158
PAPPA2, DNAH8	2	0.2		DSCAM, DNAH8, USH2A	3	0.158
CSMD2, ANK3	2	0.183		SPTA1, PTPRT, GPR98	3	0.158
ZAN, PCDHGC5	2	0.167		PCDHAC2, PCDHGC5, GPR98	3	0.221
ZNF831, MGAM	2	0.15		DMBT1, FLG, FAT4	3	0.168
COL21A1, XIRP2	2	0.15		FAT3, PCDHGC5, GPR98	3	0.158
DNAH7, PKHD1L1	2	0.217		SPTA1, PCDH15, GPR98	3	0.158
COL22A1, PCDHGC5	2	0.15		TENM1, PCDHGC5, ODZ1	3	0.168
DSCAM, HEATR7B2	2	0.167		SPTA1, TNXB, XIRP2	3	0.168
RP1, FER1L6	2	0.15		PCDHAC2, DNAH3, XIRP2	3	0.158
MROH2B, TCHHL1	2	0.15		PCDHAC2, MYH2, PCDHGC5	3	0.189
MLL2, MROH2B	2	0.15		PCDHAC2, PTPRT, GPR98	3	0.168
TNXB, GPR98	2	0.183		PCDHAC2, MGAM, XIRP2	3	0.189
TPTE, C6	2	0.15		MYH2, PCDHGC5, FAT4	3	0.158
FAT3, PCDHGC5	2	0.233		MGAM, APOB, FAT4	3	0.158
APOB, PCDHGC5	2	0.267		FLG, FAM135B, GPR98	3	0.168
THSD7B, DSP	2	0.167		TPTE, XIRP2, FAT4	3	0.179
FLNC, PCDHGC5	2	0.15		THSD7B, TRANK1, GPR98	3	0.158
DNAH9, PKHD1L1	2	0.233		FAT3, PCDHGC5, HYDIN	3	0.158
DNAH8, XIRP2	2	0.15		SPTA1, HYDIN, GPR98	3	0.168
COL4A4, DNAH7	2	0.15		MUC17, PCDHAC2, CSMD2	3	0.158
THSD7B, TNXB	2	0.183		ANK3, PCDHGC5, FAT4	3	0.158
ANK3, ZNF99	2	0.15		THSD7B, PCDHGC5, GPR98	3	0.168
RP1, ZNF99	2	0.15		DNAH3, DNAH7, GPR98	3	0.158
SLCO1B3, MXRA5	2	0.15		MYH2, NPAP1, PCDHGC5	3	0.158
COL5A1, HEATR7B2	2	0.15		ZFHX4, MGAM, XIRP2	3	0.158
XIRP2, HYDIN	2	0.15		RYR1, DNAH7, GPR98	3	0.158
OBSCN, USH2A	2	0.167		ZFHX4, XIRP2, FAM135B	3	0.158
TCRA, PREX2	2	0.167		PCDHAC2, DNAH9, ANK3	3	0.158
MYO18B, TNXB	2	0.167		GPR98, PCDHGC5, FAT4	3	0.179
PAPPA2, FCGBP	2	0.15		DNAH8, APOB, GPR98	3	0.168
DNAH3, DSP	2	0.217		ZFHX4, ST18, GPR98	3	0.168
MROH2B, MGAM	2	0.217		SPTA1, MYH2, XIRP2	3	0.158
MGAM, HEATR7B2	2	0.217		MECOM, XIRP2, FAT4	3	0.158
MTUS2, PKHD1L1	2	0.15		PCDHAC2, SPHKAP, FAT4	3	0.168
RYR1, UNC13C	2	0.15		SPHKAP, APOB, XIRP2	3	0.168
CSMD2, DSP	2	0.167		SPHKAP, FAM135B, FAT4	3	0.158
RP1, MROH2B	2	0.217		MGAM, DNAH9, FAT4	3	0.158
CSMD2, RP1L1	2	0.167		MUC17, DNAH7, XIRP2	3	0.158
THSD7B, BRAF	2	0.167		DSCAM, DNAH7, USH2A	3	0.168
ASXL3, HYDIN	2	0.15		MYH2, FLG2, GPR98	3	0.158
OBSCN, HEATR7B2	2	0.217		MUC17, PCDHAC2, MGAM	3	0.168
TRPM6, HEATR7B2	2	0.15		MUC17, ANK3, XIRP2	3	0.158
CSMD2, FCGBP	2	0.183		DNAH8, FAT4, GPR98	3	0.168
RP1, TRPM6	2	0.15		RP1, GPR98, FAT4	3	0.179
CSMD2, RGPD4	2	0.15		ZFHX4, SPHKAP, XIRP2	3	0.168
USH2A, PKHD1L1	2	0.15		PCDHAC2, USH2A, HYDIN	3	0.158
PCDHAC2, SI	2	0.15		HYDIN, DNAH7, GPR98	3	0.179
UGT1A1, DNAH7	2	0.15		PCDHAC2, MGAM, SPHKAP	3	0.158
PCDHAC2, SPHKAP	2	0.217		ZFHX4, SPHKAP, NEB	3	0.158
SCN5A, CRB1	2	0.15		KCNB2, SPHKAP, GPR98	3	0.158
PCDHAC2, TRPM6	2	0.183		ZFHX4, GPR98, FAT4	3	0.189
PAPPA2, PCDHGC5	2	0.25		PTPRT, DNAH7, GPR98	3	0.168
PCDHAC2, CFH	2	0.15		MUC17, DNAH8, XIRP2	3	0.158
PREX2, XIRP2	2	0.183		SPHKAP, NEB, GPR98	3	0.158
PCDHAC2, FAT4	2	0.167		PCDHAC2, TENM1, ODZ1	3	0.168
SCN11A, APOB	2	0.183		PCDHAC2, USH2A, GPR98	3	0.158
THSD7B, SCAND3	2	0.167		MGAM, SPHKAP, GPR98	3	0.158
DSCAM, MROH2B	2	0.167		MUC17, ANK3, FAT4	3	0.158
PKHD1L1, GPR98	2	0.183		SPTA1, SPHKAP, XIRP2	3	0.158
RP1, CSMD2	2	0.217		SPHKAP, ST18, FAT4	3	0.158
TPTE, DNAH10	2	0.15		PCDHAC2, DSCAM, GPR98	3	0.168
MAGEC1, PCDHGC5	2	0.15		DCC, XIRP2, FAT4	3	0.158
SCN11A, NEB	2	0.167		DNAH8, USH2A, XIRP2	3	0.168
DSCAM, DSP	2	0.15		PCDHAC2, FLG2, XIRP2	3	0.168
RPTN, SCN11A	2	0.15		APOB, DCC, GPR98	3	0.158
ERC2, APOB	2	0.15		ZFHX4, DNAH7, GPR98	3	0.189
CSMD2, SH3RF2	2	0.15		PCDHAC2, ANK3, PCDHGC5	3	0.189
DMBT1, PKHD1L1	2	0.217		KCNB2, ANK3, FAT4	3	0.158
THSD7B, NRAS	2	0.183		PCDHAC2, PTPRT, XIRP2	3	0.168
TCRA, MXRA5	2	0.167		SPTA1, USH2A, XIRP2	3	0.158
MGAM, STAB2	2	0.15		SPHKAP, XIRP2, GPR98	3	0.179
COL4A4, PCDHGC5	2	0.183		FAT3, DNAH7, GPR98	3	0.168
FAT3, MYH1	2	0.15		PCDHAC2, MYH2, DNAH7	3	0.158
SVEP1, PKHD1L1	2	0.183		PCDHAC2, USH2A, XIRP2	3	0.189
RYR1, DNAH9	2	0.15		MYH2, SPHKAP, GPR98	3	0.179
COL6A3, DNAH9	2	0.15		DNAH9, PCDHGC5, GPR98	3	0.158
OBSCN, APOB	2	0.183		APOB, DNAH7, XIRP2	3	0.168
ADAM7, PKHD1L1	2	0.167		FAT3, PCDHAC2, PCDHGC5	3	0.168
ADAM7, PAPPA2	2	0.15		ZFHX4, GPR98, HYDIN	3	0.158
AHNAK2, MGAM	2	0.15		MGAM, PCDHGC5, FAT4	3	0.158
XIRP2, HEATR7B2	2	0.15		PCDHAC2, MGAM, FAT4	3	0.179
RP1, DNAH9	2	0.267		SPTA1, XIRP2, HYDIN	3	0.158
SVEP1, MXRA5	2	0.167		PTPRT, HYDIN, GPR98	3	0.168
OBSCN, PKHD1L1	2	0.217		DNAH8, APOB, XIRP2	3	0.158
BRAF, DNAH7	2	0.167		PCDHAC2, MUC17, FAT4	3	0.158
THSD7B, ODZ3	2	0.15		DNAH8, DNAH9, GPR98	3	0.158
RP1, TNXB	2	0.167		APOB, XIRP2, USH2A	3	0.158
MUC17, LRP2	2	0.15		DNAH7, FAM135B, FAT4	3	0.158
PCDHGC5, RGPD4	2	0.167		PCDHAC2, PCDHGC5, XIRP2	3	0.2
MROH2B, RGPD4	2	0.167		SPHKAP, XIRP2, USH2A	3	0.168
PCDHAC2, XIRP2	2	0.283		MYH2, PCDHGC5, DNAH7	3	0.158
LRP2, UNC13C	2	0.183		TNXB, USH2A, XIRP2	3	0.168
TENM3, MGAM	2	0.167		ANK3, GPR98, SPHKAP	3	0.168
RP1, TMC5	2	0.15		DSCAM, DNAH8, XIRP2	3	0.158
DNAH7, FLG	2	0.217		FAT3, PTPRT, HYDIN	3	0.158
MXRA5, ERBB4	2	0.183		RP1, PCDHAC2, XIRP2	3	0.168
MGAM, MORC1	2	0.15		MUC17, XIRP2, USH2A	3	0.168
ZDBF2, MGAM	2	0.167		MUC17, TNXB, XIRP2	3	0.158
THSD7B, COL22A1	2	0.183		RP1, PCDHAC2, PCDHGC5	3	0.168
CD163, FLG	2	0.15		MGAM, USH2A, FAT4	3	0.158
COL2A1, HEATR7B2	2	0.15		RP1, SPTA1, GPR98	3	0.158
MGAM, DNAH8	2	0.233		DNAH8, ANK3, GPR98	3	0.168
PCDHAC2, COL21A1	2	0.2		PCDHAC2, SPTA1, GPR98	3	0.168
RP1L1, COL7A1	2	0.15		PCDHAC2, FLG, GPR98	3	0.158
LRP2, APOB	2	0.15		FAT4, DNAH7, GPR98	3	0.179
PCDHAC2, MYOCD	2	0.167		MYH2, SPHKAP, XIRP2	3	0.158
PREX2, PCDHGC5	2	0.267		MGAM, DNAH8, FAT4	3	0.158
MUC17, PCDH15	2	0.15		ANK3, DNAH7, GPR98	3	0.179
SVEP1, PCDHGC5	2	0.183		USH2A, FLG, FAT4	3	0.158
RP1, CYP2C19	2	0.15		SPHKAP, GPR98, FAT4	3	0.2
PCDHGC5, UNC13C	2	0.2		MUC17, PCDHAC2, TNXB	3	0.168
RP1, TNR	2	0.15		FAT3, PTPRT, GPR98	3	0.168
FAT3, MXRA5	2	0.167		MYH2, DNAH8, GPR98	3	0.168
MXRA5, FLG	2	0.167		TENM1, PCDHGC5, GPR98	3	0.158
PCDHAC2, EVPL	2	0.15		DSCAM, XIRP2, GPR98	3	0.158
MXRA5, FMN2	2	0.15		PCDHAC2, PCDHGC5, HYDIN	3	0.168
APOB, DNAH7	2	0.2		MGAM, ANK3, PCDHGC5	3	0.158
SCN5A, DNAH7	2	0.167		ZFHX4, NEB, FAM135B	3	0.158
TENM3, OBSCN	2	0.15		ANK3, DNAH7, FAT4	3	0.168
OBSCN, SPHKAP	2	0.15		MUC17, PCDHAC2, PCDHGC5	3	0.168
PCDHAC2, MED12L	2	0.15		PCDHAC2, TNXB, XIRP2	3	0.158
OBSCN, EPHA6	2	0.15		MUC17, PCDHAC2, DMBT1	3	0.158
MYOCD, PCDHGC5	2	0.15		PCDHAC2, DNAH3, DNAH7	3	0.168
MGAM, CACNA1E	2	0.183		MGAM, FAM135B, XIRP2	3	0.158
PCDHAC2, MECOM	2	0.167		MYH2, ANK3, XIRP2	3	0.158
THSD7B, PKHD1L1	2	0.233		FAT4, GPR98, PCDH15	3	0.158
DNAH9, APOB	2	0.183		PCDHAC2, SPTA1, FAT4	3	0.158
CSMD2, TNXB	2	0.183		RP1, PCDHGC5, GPR98	3	0.158
NUP210L, PCDHGC5	2	0.15		DSCAM, BRAF, GPR98	3	0.158
CSMD2, XDH	2	0.15		PCDHAC2, DNAH7, FAT4	3	0.168
FMN2, GPR98	2	0.167		PCDHAC2, NPAP1, PCDHGC5	3	0.158
LRP2, RP1	2	0.183		DNAH8, DNAH7, XIRP2	3	0.168
RP1, BRAF	2	0.233		DSCAM, DNAH7, PCDHGC5	3	0.158
RYR1, COL21A1	2	0.183		RP1, PCDHAC2, ANK3	3	0.158
DNAH8, C6	2	0.167		ZFHX4, SPHKAP, DNAH7	3	0.168
MGAM, ERBB4	2	0.15		ANK3, ST18, GPR98	3	0.158
NRAS, TRIOBP	2	0.15		SPHKAP, APOB, FAT4	3	0.158
PTPRT, PKHD1L1	2	0.167		DSCAM, NPAP1, GPR98	3	0.158
FAT3, NRAS	2	0.167		MYH2, XIRP2, FAT4	3	0.179
CSMD2, PCDH15	2	0.167		FLG, FAM135B, FAT4	3	0.158
MTUS2, PCDHGC5	2	0.183		FLG2, PCDHGC5, GPR98	3	0.168
FAT3, TNR	2	0.15		MGAM, GPR98, FAT4	3	0.179
DNAH8, CRB1	2	0.15		DSCAM, DNAH7, DNAH3	3	0.168
NRAS, SLIT2	2	0.167		DNAH8, PCDHGC5, DNAH7	3	0.158
ANK3, HEATR7B2	2	0.15		PCDHGC5, XIRP2, FAT4	3	0.168
LRP2, PCDHGC5	2	0.183		MROH2B, XIRP2, HEATR7B2	3	0.179
TCRA, HEATR7B2	2	0.167		MGAM, XIRP2, FLG	3	0.158
MGAM, NRAS	2	0.183		ZFHX4, DNAH7, FAT4	3	0.179
APOB, FAM5C	2	0.15		ZFHX4, DNAH7, XIRP2	3	0.179
MGAM, GPR98	2	0.233		PCDHAC2, MYH2, FAT4	3	0.158
MUC17, DNAH9	2	0.15		ZFHX4, FLG, GPR98	3	0.158
STAB2, GPR98	2	0.15		PCDHAC2, MGAM, USH2A	3	0.168
PCDHGC5, TAF1L	2	0.15		SCN5A, PCDHGC5, DNAH7	3	0.158
CSMD2, SYNE1	2	0.167		APOB, XIRP2, GPR98	3	0.158
PCDHAC2, PLCB4	2	0.233		PCDHAC2, DNAH7, XIRP2	3	0.2
PTPRT, TNXB	2	0.2		MROH2B, USH2A, HEATR7B2	3	0.179
OBSCN, XIRP2	2	0.167		SPHKAP, PCDHGC5, XIRP2	3	0.158
FER1L6, MXRA5	2	0.15		PCDHGC5, USH2A, HYDIN	3	0.168
ZNF831, PAPPA2	2	0.15		ARMC4, GPR98, FAT4	3	0.158
DMBT1, BRAF	2	0.15		MYH2, C15orf2, PCDHGC5	3	0.158
MROH2B, ZNF99	2	0.15		MGAM, XIRP2, FAT4	3	0.168
TNXB, PCDHGC5	2	0.217		PCDHAC2, SPHKAP, GPR98	3	0.158
ADAMTS18, DNAH9	2	0.167		DNAH8, USH2A, FAT4	3	0.168
PCDHGC5, USH2A	2	0.183		SPTA1, PCDHGC5, XIRP2	3	0.158
PCDHAC2, COL7A1	2	0.15		PCDHAC2, APOB, DNAH7	3	0.158
DNAH10, XIRP2	2	0.167		PCDHAC2, ZFHX4, USH2A	3	0.158
MROH2B, ERBB4	2	0.167		SPHKAP, DNAH7, FAT4	3	0.168
COL5A3, CRB1	2	0.15		PCDHAC2, MGAM, ANK3	3	0.179
FAT3, MROH2B	2	0.167		MGAM, SPHKAP, FAT4	3	0.158
ASXL3, MXRA5	2	0.167		PCDHAC2, DNAH8, APOB	3	0.158
PCDHAC2, ZNF676	2	0.167		FLG2, DNAH7, GPR98	3	0.168
MTUS2, PREX2	2	0.15		DNAH7, FAM135B, GPR98	3	0.168
RP1, ZNF536	2	0.167		SPHKAP, PCDHGC5, FAT4	3	0.158
DMBT1, PCDHGC5	2	0.233		MUC17, CSMD2, MYH1	3	0.158
TNXB, NEB	2	0.15		DSCAM, DNAH3, ZFHX4	3	0.158
DNAH8, HEATR7B2	2	0.15		PCDHAC2, XIRP2, HYDIN	3	0.158
MGAM, SVEP1	2	0.167		MYH2, DNAH7, GPR98	3	0.179
MXRA5, GPR98	2	0.217		DNAH8, DNAH7, GPR98	3	0.168
DNAH8, HYDIN	2	0.167		PCDHAC2, ZFHX4, PTPRT	3	0.158
MUC17, XIRP2	2	0.15		TENM1, ODZ1, GPR98	3	0.168
COL2A1, APOB	2	0.15		SPHKAP, NEB, FAT4	3	0.158
MXRA5, CACNA1E	2	0.15		PCDHAC2, RP1, GPR98	3	0.179
BRAF, HYDIN	2	0.167		PCDHAC2, MGAM, DNAH7	3	0.189
PCDHAC2, MUC5B	2	0.15		PTPRT, DNAH7, PCDHGC5	3	0.158
RP1, ODZ3	2	0.167		DNAH3, DNAH7, ZFHX4	3	0.168
PCDHAC2, ERC2	2	0.2		PCDHAC2, DNAH8, ANK3	3	0.158
DNAH8, CDH6	2	0.15		MYH2, PCDHAC2, XIRP2	3	0.2
MLL2, CACNA1E	2	0.167		ZFHX4, NEB, GPR98	3	0.158
DNAH3, GRIN2A	2	0.15		ZNF804A, XIRP2, GPR98	3	0.158
SPHKAP, PCDHGC5	2	0.167		ZFHX4, MGAM, DNAH7	3	0.168
COL5A3, GPR98	2	0.15		DNAH8, ANK3, USH2A	3	0.158
PTPRT, DNAH9	2	0.15		SPTA1, ANK3, GPR98	3	0.168
PCDHAC2, PAPPA2	2	0.233		PCDHAC2, DMBT1, PCDHGC5	3	0.158
FAM47C, PCDHAC2	2	0.15		DNAH8, ANK3, DNAH7	3	0.158
RP1, FAM135B	2	0.15		PCDHAC2, PTPRT, FAT4	3	0.158
PCDHAC2, ODZ3	2	0.15		PCDHAC2, ZFHX4, XIRP2	3	0.179
C12orf63, CSMD2	2	0.183		DNAH9, GPR98, FAT4	3	0.168
MROH2B, PAPPA2	2	0.183		XIRP2, FLG, FAT4	3	0.189
MROH2B, MXRA5	2	0.2		ASXL3, APOB, FAT4	3	0.168
TCRA, CRB1	2	0.15		ANK3, FAM135B, FAT4	3	0.168
APOB, MYOCD	2	0.15		PCDHAC2, TNXB, PCDHGC5	3	0.168
RPTN, PCDHGC5	2	0.15		PCDHAC2, MGAM, DNAH9	3	0.168
ASXL3, DNAH8	2	0.167		FAT3, DNAH7, HYDIN	3	0.158
PCDHAC2, SNCAIP	2	0.2		PCDHAC2, PTPRT, USH2A	3	0.158
SLCO1B3, PREX2	2	0.15		PCDHAC2, ARMC4, PCDHGC5	3	0.158
PCDHAC2, PREX2	2	0.283		PCDHAC2, DNAH9, XIRP2	3	0.158
RP1, ABCA13	2	0.15		DNAH3, PCDHGC5, GPR98	3	0.158
MROH2B, FCGBP	2	0.167		ANK3, TNXB, GPR98	3	0.158
PCDHGC5, TNR	2	0.15		DCC, DNAH7, GPR98	3	0.179
DNAH9, ODZ3	2	0.167		PCDHAC2, DNAH7, HYDIN	3	0.158
BRAF, GPR98	2	0.2		DSCAM, DNAH7, GPR98	3	0.179
THSD7B, DMBT1	2	0.15		ST18, XIRP2, GPR98	3	0.168
FAT3, DSCAM	2	0.15		MUC17, PCDHAC2, DNAH7	3	0.168
FAT3, PREX2	2	0.167		DNAH8, ANK3, FAT4	3	0.179
CSMD2, NEBL	2	0.15		KCNB2, DNAH7, GPR98	3	0.168
APOB, PKHD1L1	2	0.2		SPTA1, XIRP2, FAT4	3	0.168
FAT3, STXBP5L	2	0.15		PCDHAC2, ANK3, XIRP2	3	0.179
RP1, PKHD1L1	2	0.233		PCDHAC2, PCDHGC5, DSP	3	0.158
TENM3, ODZ3	2	0.217		DSCAM, DNAH8, DNAH7	3	0.179
CRB1, GPR98	2	0.167		PCDHAC2, MGAM, APOB	3	0.168
FAT3, TRHDE	2	0.15		SPHKAP, DCC, FAT4	3	0.158
PCDHAC2, XDH	2	0.167		SPTA1, SPHKAP, FAT4	3	0.158
RPTN, MGAM	2	0.15		PCDHAC2, DSCAM, PCDHGC5	3	0.158
PTPRT, BRAF	2	0.15		SPHKAP, ST18, GPR98	3	0.158
ABCB1, GPR98	2	0.15		SPHKAP, DCC, GPR98	3	0.168
ZNF99, PCDHGC5	2	0.2		PCDHAC2, ZFHX4, MGAM	3	0.168
MLL2, DNAH9	2	0.15		MGAM, APOB, XIRP2	3	0.168
ADAM7, SNCAIP	2	0.167		PCDHAC2, MYH2, GPR98	3	0.158
DNAH9, CACNA1E	2	0.167		THSD7B, SPTA1, GPR98	3	0.158
PCDHAC2, STXBP5L	2	0.183		PCDHAC2, ZFHX4, DNAH7	3	0.168
RP1, SYNE1	2	0.15		MUC17, PCDHAC2, USH2A	3	0.158
TENM3, DSP	2	0.15		MUC17, PCDHAC2, XIRP2	3	0.179
PTPRT, FLG	2	0.167		SPTA1, MYH2, DNAH8	3	0.158
RP1, PEG3	2	0.15		DNAH8, SPHKAP, USH2A	3	0.158
OBSCN, NLRP8	2	0.15		THSD7B, ANK3, GPR98	3	0.179
SPTA1, APOB	2	0.15		GPR98, DCC, FAT4	3	0.158
LRP2, FCGBP	2	0.15		SPTA1, GPR98, FAT4	3	0.168
RP1, SVEP1	2	0.183		PCDHAC2, DNAH8, GPR98	3	0.168
MROH2B, CACNA1E	2	0.167		PCDHAC2, MGAM, DNAH8	3	0.158
OBSCN, STAB2	2	0.15		PCDHAC2, SPHKAP, GPR98, FAT4	4	0.158
PCDH18, PCDHGC5	2	0.183		PCDHAC2, DNAH7, GPR98, PCDHGC5	4	0.168
MGAM, RP1L1	2	0.15		DNAH7, PCDHGC5, GPR98, HYDIN	4	0.158
CPAMD8, PTPRT	2	0.15		MYH2, NPAP1, PCDHGC5, C15orf2	4	0.158
ADAMTS18, PREX2	2	0.15		PCDHGC5, GPR98, DNAH8, DNAH7	4	0.158
FAT3, DNAH8	2	0.167		PCDHAC2, RP1, FAT4, GPR98	4	0.158
RP1, RNF17	2	0.15		PCDHAC2, FAT4, DNAH8, XIRP2	4	0.158
PCDHAC2, HEATR7B2	2	0.267		PCDHAC2, GPR98, FAT4, XIRP2	4	0.158
OBSCN, PCDHGC5	2	0.25		RP1, SPHKAP, GPR98, FAT4	4	0.158
CSMD2, ADAM7	2	0.15		XIRP2, FAT4, GPR98, ST18	4	0.158
PCDHAC2, DCC	2	0.167		PCDHAC2, GPR98, MGAM, FAT4	4	0.158
OBSCN, FMN2	2	0.167		SPHKAP, FAT4, GPR98, XIRP2	4	0.168
APOB, XIRP2	2	0.217		PCDHAC2, ANK3, FAT4, GPR98	4	0.168
PCDHAC2, MDGA1	2	0.167		PCDHAC2, PCDHGC5, GPR98, DNAH8	4	0.168
RP1, HEATR7B2	2	0.217		SPHKAP, FAT4, GPR98, ST18	4	0.158
HEATR7B2, HYDIN	2	0.15		RP1, PCDHAC2, ANK3, GPR98	4	0.158
DNAH8, DNAH9	2	0.217		PCDHGC5, GPR98, DSCAM, DNAH7	4	0.158
RP1, DOCK3	2	0.15		ANK3, PCDHGC5, GPR98, DNAH8	4	0.158
SCN11A, MXRA5	2	0.15		PCDHGC5, FAT4, GPR98, ST18	4	0.158
PCDHAC2, DNAH8	2	0.267		DNAH3, DNAH7, GPR98, DSCAM	4	0.158
MYH1, DNAH7	2	0.15		PCDHAC2, PCDHGC5, FAT4, DNAH8	4	0.158
DSP, CNTN4	2	0.167		SPHKAP, FLG, FAT4, XIRP2	4	0.158
PREX2, XDH	2	0.15		PCDHAC2, ANK3, FAT4, XIRP2	4	0.168
LRP2, CSMD2	2	0.217		ANK3, XIRP2, GPR98, ST18	4	0.158
THSD7B, FLG	2	0.15		RP1, ANK3, FAT4, GPR98	4	0.168
PCDHAC2, C15orf2	2	0.15		PCDHAC2, PCDHGC5, FAT4, GPR98	4	0.168
TCRA, PTPRT	2	0.183		PCDHAC2, PCDHGC5, FAT4, MGAM	4	0.158
COL22A1, APOB	2	0.15		ANK3, USH2A, FAT4, XIRP2	4	0.158
DSCAM, MYH4	2	0.15		PCDHAC2, PCDHGC5, GPR98, XIRP2	4	0.168
MGAM, DCC	2	0.167		PCDHAC2, PCDHGC5, FAT4, XIRP2	4	0.158
OBSCN, ASXL3	2	0.15		SPTA1, SPHKAP, GPR98, FAT4	4	0.158
PKHD1L1, DSP	2	0.183		PCDHAC2, RP1, PCDHGC5, GPR98	4	0.158
TCRA, XIRP2	2	0.167		PCDHAC2, PCDHGC5, FAT4, DNAH7	4	0.158
MGAM, PCDH15	2	0.183		MYH2, SPHKAP, FAT4, XIRP2	4	0.158
OBSCN, UNC13C	2	0.2		PCDHAC2, ANK3, PCDHGC5, GPR98	4	0.158
TCRA, PCDHGC5	2	0.183		PCDHAC2, ANK3, PCDHGC5, FAT4	4	0.158
COL21A1, MROH2B	2	0.167		PCDHGC5, FAT4, DNAH8, GPR98	4	0.158
RP1, RP1L1	2	0.167		SPHKAP, FAT4, DNAH8, XIRP2	4	0.158
CSMD2, UNC79	2	0.167		MYH2, SPHKAP, FAT4, GPR98	4	0.158
PCDH18, PKHD1L1	2	0.183		PCDHAC2, ANK3, FAT4, DNAH8	4	0.158
DNAH3, APOB	2	0.167		NPAP1, PCDHGC5, GPR98, C15orf2	4	0.158
FAT3, DCC	2	0.15		MYH2, SPTA1, GPR98, DNAH8	4	0.158
ANK3, FLG	2	0.2		ANK3, FAT4, XIRP2, SPHKAP	4	0.168
ERC2, ASXL3	2	0.15		FAT4, ZFHX4, GPR98, FAM135B	4	0.158
RYR1, PCDHGC5	2	0.183		PCDHAC2, NPAP1, PCDHGC5, C15orf2	4	0.158
TCRA, NEB	2	0.15		PCDHGC5, GPR98, DNAH8, XIRP2	4	0.158
PREX2, FCGBP	2	0.183		PCDHAC2, TENM1, PCDHGC5, ODZ1	4	0.158
DSCAM, DNAH9	2	0.15		DNAH7, FAT4, ZFHX4, GPR98	4	0.158
TSHZ2, PCDHGC5	2	0.183		DNAH7, FAT4, MGAM, GPR98	4	0.158
NLRP8, FLG	2	0.15		PCDHAC2, DNAH7, MGAM, XIRP2	4	0.158
MUC17, TPTE	2	0.15		MYH2, PCDHAC2, PCDHGC5, XIRP2	4	0.158
PCDHAC2, CACNA1E	2	0.2		ANK3, FAT4, DNAH8, XIRP2	4	0.168
DSCAM, HYDIN	2	0.167		PCDHAC2, PCDHGC5, GPR98, DSCAM	4	0.158
CSMD2, MGAM	2	0.233		PCDHAC2, FAT4, DNAH8, GPR98	4	0.158
PCDHAC2, HYDIN	2	0.217		ANK3, FAT4, GPR98, SPHKAP	4	0.168
CSMD2, PCDHGC5	2	0.25		PCDHAC2, PTPRT, PCDHGC5, GPR98	4	0.158
LRP2, MTUS2	2	0.15		TPTE, SPHKAP, FAT4, XIRP2	4	0.158
PCDHAC2, abParts	2	0.15		ANK3, FAT4, GPR98, XIRP2	4	0.168
MLL2, UNC13C	2	0.167		FAM135B, GPR98, ZFHX4, FLG	4	0.158
FLG, FMN2	2	0.167		DNAH8, FAT4, PCDHAC2, PCDHGC5, GPR98	5	0.158
MUC17, BRAF	2	0.183
MUC17, GRIN2A	2	0.15
MTUS2, SLCO1B3	2	0.15
DMBT1, MGAM	2	0.15
ADAM18, PTPRT	2	0.15
OBSCN, THSD7B	2	0.167
MROH2B, HYDIN	2	0.15
RP1, SNCAIP	2	0.167
FAT3, HYDIN	2	0.15
PCDHGC5, ACSM2B	2	0.15
DNAH3, DMBT1	2	0.167
DSCAM, KCNH7	2	0.15
PCDHAC2, ZDBF2	2	0.167
KCNH7, PCDHGC5	2	0.167
PCDHAC2, CDH18	2	0.15
DMBT1, GPR98	2	0.167
PREX2, PKHD1L1	2	0.233
MGAM, CDH6	2	0.15
PREX2, CNTN4	2	0.15
SRCAP, PCDHGC5	2	0.15
OBSCN, CSMD2	2	0.217
PCDHAC2, NEBL	2	0.15
DNAH10, GPR98	2	0.167
DMBT1, UNC13C	2	0.15
THSD7B, CSMD2	2	0.183
DNAH10, PCDHGC5	2	0.2
DSCAM, PCDHGC5	2	0.233
PREX2, CRB1	2	0.183
EPHA3, PCDHGC5	2	0.15
TPTE, XIRP2	2	0.167
LRP2, SYNE1	2	0.167
DNAH9, CRB1	2	0.15
OBSCN, GPR98	2	0.217
COL21A1, HEATR7B2	2	0.167
CSMD2, APOB	2	0.15
FREM2, PREX2	2	0.15
PAPPA2, APOB	2	0.183
DNAH8, DPYD	2	0.15
MROH2B, TRPM6	2	0.15
SH3RF2, PCDHGC5	2	0.167
COL21A1, APOB	2	0.183
APOB, NEB	2	0.15
MROH2B, FLG	2	0.217
COL5A1, FLG	2	0.167
FAT3, GPR98	2	0.217
DOCK3, GPR98	2	0.15
ACSM2B, PKHD1L1	2	0.15
RP1, FAT3	2	0.233
APOB, COL7A1	2	0.167
SPHKAP, DNAH9	2	0.15
PCDHAC2, SCN10A	2	0.183
RP1, PCDHAC2	2	0.35
TNXB, BRAF	2	0.15
BRAF, USH2A	2	0.15
DMBT1, HYDIN	2	0.167
MROH2B, NEB	2	0.15
PCDHAC2, PSG3	2	0.15
PAPPA2, MYO18B	2	0.183
TPTE, DNAH9	2	0.15
CSMD2, FLG	2	0.15
MROH2B, HEATR7B2	2	0.317
CD163, COL4A4	2	0.15
MUC17, DSP	2	0.15
THSD7B, MYOCD	2	0.15
RP1, MYH1	2	0.15
ZNF831, PCDHAC2	2	0.233
CSMD2, CDH6	2	0.15
THSD7B, RP1L1	2	0.15
CSMD2, BRAF	2	0.167
SCN11A, SNCAIP	2	0.15
DNAH9, GPR98	2	0.167
PCDHAC2, PCDHGC5	2	0.383
PREX2, NEB	2	0.183
PCDHGC5, DSP	2	0.233
RP1, CACNA1S	2	0.15
PCDHAC2, FRAS1	2	0.15
PCDHGC5, CDH6	2	0.183
DNAH3, PREX2	2	0.167
CACNA1E, HEATR7B2	2	0.167
MYOCD, XIRP2	2	0.15
COL5A3, PCDHGC5	2	0.2
RYR1, MLL2	2	0.167
MGAM, PREX2	2	0.167
DOCK3, PCDHGC5	2	0.15
PTPRT, GPR98	2	0.167
OBSCN, BRAF	2	0.15
PCDHGC5, GPR98	2	0.267
NRAS, PKHD1L1	2	0.217
PKHD1L1, FMN2	2	0.15
HEATR7B2, FMN2	2	0.183
PCDHAC2, USH2A	2	0.167
RGPD4, FLG	2	0.167
THSD7B, GPR98	2	0.167
PCDHAC2, ASXL3	2	0.217
PKHD1L1, XIRP2	2	0.2
CFTR, PCDHGC5	2	0.2
DNAH3, PKHD1L1	2	0.2
PCDHAC2, ANK3	2	0.217
NPAP1, PREX2	2	0.15
PCDHAC2, SCN5A	2	0.217
TPTE, GPR98	2	0.15
OBSCN, ZDBF2	2	0.15
CRB1, ERBB4	2	0.15
UNC13C, FLG	2	0.167
RP1, ASXL3	2	0.15
MGAM, RELN	2	0.15
PCDHAC2, SCN2A	2	0.167
MGAM, PKHD1L1	2	0.183
CSMD2, SCN11A	2	0.167
PLCB1, NEB	2	0.15
MUC17, DNAH3	2	0.167
MROH2B, PREX2	2	0.2
RP1, MXRA5	2	0.217
ERC2, DNAH8	2	0.15
TNXB, HEATR7B2	2	0.15
PCDHAC2, CYP2C19	2	0.167
PREX2, FMN2	2	0.167
TLL1, XIRP2	2	0.167
ASXL3, PREX2	2	0.15
PCDHAC2, PCDH15	2	0.233
MXRA5, DSP	2	0.167
RP1, MORC1	2	0.15
MUC17, MGAM	2	0.217
COL6A3, FLG	2	0.2
COL6A3, HEATR7B2	2	0.15
SLC15A2, PCDHGC5	2	0.15
DMBT1, TMEM132B	2	0.15
ADAMTS18, PKHD1L1	2	0.167
THSD7B, HEATR7B2	2	0.2
THSD7B, PCDHAC2	2	0.333
DNAH9, ANK3	2	0.183
SVEP1, HEATR7B2	2	0.15
FLG2, PCDHGC5	2	0.15
COL21A1, DSCAM	2	0.167
PREX2, HEATR7B2	2	0.2
PRUNE2, PCDHGC5	2	0.183
ZDBF2, GPR98	2	0.15
TRPM6, PKHD1L1	2	0.167
MLL2, DNAH3	2	0.167
ZNF99, XIRP2	2	0.167
MROH2B, PKHD1L1	2	0.183
RP1, RELN	2	0.167
COL5A1, PKHD1L1	2	0.15
COL3A1, XIRP2	2	0.15
THSD7B, GRIN2A	2	0.15
MYT1L, PCDHGC5	2	0.15
MYOM3, PCDHGC5	2	0.167
ANKRD30A, MGAM	2	0.183
PCDHAC2, NBPF1	2	0.15
CSMD2, PAPPA2	2	0.183
COL21A1, PKHD1L1	2	0.183
RGPD4, HEATR7B2	2	0.167
MUC17, MROH2B	2	0.183
RP1, PLCB4	2	0.15
C12orf63, DNAH9	2	0.167
C15orf2, PKHD1L1	2	0.15
CSMD2, PKHD1L1	2	0.217
PREX2, PEG3	2	0.167
PCDHAC2, USP29	2	0.167
CRB1, PKHD1L1	2	0.15
THSD7B, XIRP2	2	0.15
MGAM, C6	2	0.167
COL6A3, PKHD1L1	2	0.167
C6, GPR98	2	0.2
THSD7B, PREX2	2	0.15
RP1, COL7A1	2	0.183
RP1, TPTE	2	0.15
RP1, FAM5C	2	0.15
TNXB, PKHD1L1	2	0.167
MUC17, RP1	2	0.183
OBSCN, COL21A1	2	0.15
RP1, TP53	2	0.15
LRP2, DMBT1	2	0.167
COL2A1, XIRP2	2	0.15
PCDHAC2, PXDNL	2	0.15
ZDBF2, PCDHGC5	2	0.167
OBSCN, DNAH3	2	0.15
PCDHAC2, TPTE	2	0.167
NEB, PCDHGC5	2	0.183
LRP2, FAT3	2	0.183
DNAH9, DNAH7	2	0.167
PKHD1L1, HYDIN	2	0.183
PCDHAC2, COL6A3	2	0.2
PKHD1L1, CDH6	2	0.15
ADAM18, THSD7B	2	0.15
COL21A1, USH2A	2	0.15
COL5A1, MXRA5	2	0.15
MGAM, PLCB4	2	0.167
MXRA5, PCDHGC5	2	0.267
MROH2B, DNAH7	2	0.167
PAPPA2, HEATR7B2	2	0.183
COL5A3, PAPPA2	2	0.15
MUC17, SCN11A	2	0.2
LRP2, PCDHAC2	2	0.233
TSHZ2, PKHD1L1	2	0.15
KCNB2, DNAH9	2	0.15
CSMD2, NEB	2	0.15
SLCO1B3, PCDHGC5	2	0.167
CSMD2, COL21A1	2	0.15
MLL2, PKHD1L1	2	0.15
RP1, ERBB4	2	0.167
SRCAP, MROH2B	2	0.15
ODZ3, HEATR7B2	2	0.15
CFTR, PKHD1L1	2	0.167
USH2A, XIRP2	2	0.15
ZNF99, GPR98	2	0.15
CSMD2, TLL1	2	0.167
NRAS, PCDHGC5	2	0.217
DNAH3, MTUS2	2	0.15
ODZ3, DSP	2	0.15
ZAN, PKHD1L1	2	0.167
MGAM, PCDHGC5	2	0.283
PRUNE2, GPR98	2	0.15
ZNF99, DNAH7	2	0.167
DNAH3, MXRA5	2	0.183
DMBT1, MTUS2	2	0.15
PCDHAC2, PLCB1	2	0.167
SRCAP, HEATR7B2	2	0.15
MUC17, APOB	2	0.2
MYH4, PKHD1L1	2	0.15
SCN10A, GPR98	2	0.15
MYH8, DSP	2	0.15
PTPRT, COL7A1	2	0.15
RP1, CDH9	2	0.15
APOB, BRAF	2	0.217
ZDBF2, UNC13C	2	0.15
APOB, HYDIN	2	0.15
HTT, PCDHGC5	2	0.15
MLL2, WBP7	2	0.167
LRP2, DNAH9	2	0.217
RP1, UNC13C	2	0.167
PCDHAC2, RFX6	2	0.15
OBSCN, ADAM7	2	0.167
PKHD1L1, STAB2	2	0.15
DNAH8, DSP	2	0.15
MGAM, NPAP1	2	0.15
TCRA, FLG	2	0.167
CSMD2, PLCB4	2	0.15
CR1, PCDHGC5	2	0.167
PLCB1, GPR98	2	0.15
ERC2, MXRA5	2	0.15
ANK3, PKHD1L1	2	0.2
MGAM, XIRP2	2	0.183
CSMD2, DMBT1	2	0.183
MXRA5, SNCAIP	2	0.15
MXRA5, CRB1	2	0.183
OBSCN, MXRA5	2	0.167
MTUS2, BRAF	2	0.15
ANK3, GPR98	2	0.2
OBSCN, DNAH8	2	0.15
SCN11A, PREX2	2	0.167
CSMD2, CACNA1I	2	0.15
PCDHGC5, MYH4	2	0.183
PKHD1L1, TMEM132B	2	0.167
APOB, PEG3	2	0.15
PREX2, APOB	2	0.217
FAT3, HEATR7B2	2	0.167
TCHHL1, DNAH7	2	0.15
THSD7B, CD163	2	0.15
ADAM7, MGAM	2	0.183
TCRA, PAPPA2	2	0.15
LRP2, SCN5A	2	0.15
MUC17, ZDBF2	2	0.15
BRAF, PKHD1L1	2	0.167
PCDHAC2, ANK2	2	0.2
PAPPA2, PKHD1L1	2	0.2
DNAH9, MYH4	2	0.15
CSMD2, CTNND2	2	0.15
RP1, DMBT1	2	0.233
PCDHGC5, PCDH15	2	0.217
APOB, RGPD4	2	0.15
RP1, CNGB3	2	0.167
PLCB1, MXRA5	2	0.15
PCDHGC5, C6	2	0.2
SCN11A, TNXB	2	0.167
TCRA, SH3RF2	2	0.183
DNAH8, DNAH7	2	0.167
SCN11A, XIRP2	2	0.15
OBSCN, RGPD4	2	0.15
CSMD2, FMN2	2	0.15
OBSCN, C6	2	0.15
THSD7B, DNAH9	2	0.2
PCDHGC5, NLRP8	2	0.167
SYNE1, DNAH9	2	0.15
LRP2, THSD7B	2	0.183
ANK3, XIRP2	2	0.15
APOB, FMN2	2	0.167
PCDHAC2, CPAMD8	2	0.15
ADAM7, APOB	2	0.15
RP1, HYDIN	2	0.217
CRB1, HEATR7B2	2	0.2
GRIN2A, TNXB	2	0.167
SLC9A4, PCDHGC5	2	0.15
THSD7B, DNAH3	2	0.183
PLCB1, PREX2	2	0.15
COL21A1, MGAM	2	0.167
CD163, BRAF	2	0.167
OBSCN, DMBT1	2	0.183
TACC2, GPR98	2	0.183
PCDHAC2, MLL2	2	0.2
SLIT2, GPR98	2	0.15
DMBT1, CACNA1E	2	0.15
SAMD9, PCDHGC5	2	0.15
CSMD2, UNC13C	2	0.167
CSMD2, PTPRT	2	0.167
PREX2, DNAH7	2	0.2
DNAH3, APOB, DSP	3	0.15
OBSCN, RP1, PCDHGC5	3	0.167
PTPRT, PCDHGC5, PKHD1L1	3	0.15
PCDHAC2, XIRP2, PCDH15	3	0.15
OBSCN, MROH2B, APOB	3	0.167
PCDHAC2, DNAH9, PKHD1L1	3	0.217
TCRA, DNAH3, DSP	3	0.15
PCDHAC2, DSCAM, PKHD1L1	3	0.15
CSMD2, MGAM, PCDHGC5	3	0.183
MYH8, PCDHGC5, DSP	3	0.15
TENM3, ODZ3, PCDHGC5	3	0.183
MROH2B, PCDHGC5, RGPD4	3	0.15
PCDHAC2, MTUS2, PCDHGC5	3	0.167
COL5A1, SH3RF2, HEATR7B2	3	0.15
C12orf63, RP1, MXRA5	3	0.15
PCDHAC2, HTT, PCDHGC5	3	0.15
PCDHAC2, XIRP2, GPR98	3	0.183
DMBT1, PKHD1L1, DSP	3	0.15
THSD7B, COL21A1, PCDHAC2	3	0.15
PCDHAC2, DNAH7, ZNF99	3	0.15
PCDHAC2, THSD7B, COL22A1	3	0.15
CSMD2, SYNE1, LRP2	3	0.15
C12orf63, FAT3, LRP2	3	0.15
AHNAK2, PCDHGC5, PKHD1L1	3	0.167
PCDHAC2, UNC13C, PKHD1L1	3	0.167
PREX2, PKHD1L1, DSP	3	0.15
DNAH9, PCDHGC5, HEATR7B2	3	0.167
ERC2, APOB, PCDHGC5	3	0.15
PCDHAC2, SALL1, PCDHGC5	3	0.15
COL21A1, APOB, HEATR7B2	3	0.15
TCRA, PCDHAC2, SH3RF2	3	0.15
NEB, PREX2, PCDHGC5	3	0.167
RP1, MGAM, HEATR7B2	3	0.167
MUC17, DNAH8, PCDHGC5	3	0.15
PCDHAC2, CSMD2, UNC13C	3	0.15
PCDHAC2, ERBB4, HEATR7B2	3	0.15
FAT3, CSMD2, FCGBP	3	0.15
PCDHAC2, PCDHGC5, PKHD1L1	3	0.25
THSD7B, PCDHAC2, COL4A4	3	0.167
PCDHAC2, PLCB4, PKHD1L1	3	0.167
THSD7B, FAT3, MXRA5	3	0.15
PCDHAC2, DMBT1, HEATR7B2	3	0.15
TCRA, PTPRT, SH3RF2	3	0.15
RP1, CRB1, HEATR7B2	3	0.15
PCDHAC2, DNAH3, THSD7B	3	0.167
RP1, MXRA5, HEATR7B2	3	0.167
RP1, HYDIN, GPR98	3	0.15
NRAS, PCDHGC5, PKHD1L1	3	0.15
PCDHAC2, APOB, MXRA5	3	0.2
MROH2B, PKHD1L1, HEATR7B2	3	0.183
THSD7B, RP1, PCDHGC5	3	0.167
PCDHAC2, PCDHGC5, FAT4	3	0.15
MGAM, PCDHGC5, FLG	3	0.167
PAPPA2, CRB1, DNAH8	3	0.15
THSD7B, PCDHAC2, HYDIN	3	0.167
RP1, DMBT1, PKHD1L1	3	0.15
PCDHAC2, PCDHGC5, FLG	3	0.167
RP1, MGAM, SNCAIP	3	0.15
RP1, FLG, HEATR7B2	3	0.15
RP1, DNAH8, MGAM	3	0.183
DNAH8, PREX2, PCDHGC5	3	0.167
OBSCN, LRP2, CSMD2	3	0.15
CSMD2, PCDHAC2, TRPM6	3	0.15
PCDHAC2, COL5A1, SH3RF2	3	0.15
FAT3, SCN11A, PCDHGC5	3	0.15
DSCAM, MORC1, PCDHGC5	3	0.15
DNAH3, MGAM, DSP	3	0.15
PCDHAC2, SPHKAP, PREX2	3	0.15
RP1, PCDHAC2, NEB	3	0.15
PCDHAC2, PCDHGC5, USH2A	3	0.15
PCDHAC2, THSD7B, HEATR7B2	3	0.183
RP1, PKHD1L1, HYDIN	3	0.15
PCDHAC2, MROH2B, GPR98	3	0.183
PCDHAC2, PKHD1L1, HYDIN	3	0.167
ANK3, PCDHGC5, DNAH9	3	0.15
LRP2, PCDHGC5, PKHD1L1	3	0.15
CSMD2, CACNA1E, PCDHGC5	3	0.15
FMN2, FLG, HEATR7B2	3	0.15
DNAH9, CRB1, PCDHGC5	3	0.15
PCDHAC2, PREX2, DSP	3	0.167
CSMD2, PCDHAC2, ZDBF2	3	0.167
MROH2B, MXRA5, HEATR7B2	3	0.2
DNAH9, PREX2, PCDHGC5	3	0.167
FAT3, CRB1, PCDHGC5	3	0.15
LRP2, DMBT1, DNAH9	3	0.167
[truncated: 1,926 more rows]

## Sheet: STAD
FMGS identified in STAD.
Stage I				Stage II				Stage III				Stage IV
FMGS	Size	Support		FMGS	Size	Support		FMGS	Size	Support		FMGS	Size	Support
AKAP9	1	0.148		ARID1A	1	0.31		ARID1A	1	0.25		MYLK	1	0.158
ARID1A	1	0.352		LRP2	1	0.124		ABCA13	1	0.119		ARID1A	1	0.289
CR1	1	0.13		FBN1	1	0.106		MUC6	1	0.188		TDRD6	1	0.158
LRP2	1	0.185		MUC6	1	0.177		NAV3	1	0.119		TNKS1BP1	1	0.158
NPAP1	1	0.111		NAV3	1	0.106		CUBN	1	0.113		CUBN	1	0.184
MAP2	1	0.167		HDLBP	1	0.115		SACS	1	0.181		DNAH7	1	0.184
MUC6	1	0.185		CUBN	1	0.15		RANBP2	1	0.1		SACS	1	0.237
ESRP1	1	0.148		EDNRB	1	0.124		DOCK3	1	0.1		COL11A1	1	0.184
UNC13B	1	0.13		SACS	1	0.124		OBSCN	1	0.156		OBSCN	1	0.158
SEC16A	1	0.111		CACNA1D	1	0.115		ERBB4	1	0.113		DYSF	1	0.184
OCA2	1	0.111		TENM3	1	0.124		KCNH8	1	0.1		TRIM51	1	0.158
ZBED4	1	0.111		WDFY3	1	0.106		TP53	1	0.512		EIF4G3	1	0.158
DNAH3	1	0.278		COL11A1	1	0.168		LAMA1	1	0.125		TP53	1	0.395
NCKAP5	1	0.167		SRCAP	1	0.115		KRAS	1	0.119		UNC79	1	0.158
CTNNB1	1	0.111		ERBB4	1	0.133		MUC17	1	0.156		MUC6	1	0.184
SACS	1	0.111		DOPEY2	1	0.106		NALCN	1	0.1		TTK	1	0.158
RANBP2	1	0.148		SCN1A	1	0.115		PCDH10	1	0.106		SYNE1	1	0.368
CACNA1D	1	0.13		TP53	1	0.54		SYNE1	1	0.219		SYNE2	1	0.237
SIGLEC1	1	0.13		MYCBP2	1	0.142		SYNE2	1	0.113		COL14A1	1	0.184
SAMD9L	1	0.111		LAMA1	1	0.168		USH2A	1	0.119		ASCC3	1	0.158
C3	1	0.111		ABCB5	1	0.106		FRG1B	1	0.131		CENPF	1	0.158
HLA-B	1	0.148		CELSR3	1	0.159		RYR1	1	0.1		USH2A	1	0.158
HSPG2	1	0.148		MUC17	1	0.177		AHNAK2	1	0.125		AFF2	1	0.184
KIAA1549	1	0.13		UNC79	1	0.106		IGSF10	1	0.125		RYR1	1	0.184
KLHL26	1	0.111		NALCN	1	0.133		TCHH	1	0.106		AHNAK2	1	0.263
SRCAP	1	0.185		TDRD6	1	0.106		XIRP2	1	0.125		JMJD1C	1	0.184
APC	1	0.204		TTK	1	0.124		GLI3	1	0.138		PPFIA2	1	0.211
ERBB4	1	0.13		FMN2	1	0.124		LRRK2	1	0.163		ADAMTS14	1	0.158
ITIH5	1	0.111		PCDH10	1	0.159		NBPF10	1	0.125		PTPRM	1	0.158
SRRM2	1	0.13		SYNE1	1	0.301		MAGEC1	1	0.1		SORBS2	1	0.184
NOTCH2	1	0.13		SYNE2	1	0.106		RP1L1	1	0.125		XIRP2	1	0.158
TP53	1	0.5		COL4A1	1	0.106		MDN1	1	0.119		DYNC1H1	1	0.158
CUL9	1	0.111		ZNF536	1	0.133		PCDHAC2	1	0.225		SPTA1	1	0.211
DCHS1	1	0.167		FAM135B	1	0.124		SDK1	1	0.125		TRPM3	1	0.158
KCNH7	1	0.111		KLF3	1	0.106		RNF43	1	0.125		MYH10	1	0.158
ACVR2A	1	0.185		USH2A	1	0.15		AHNAK	1	0.1		ASTN2	1	0.158
KRAS	1	0.13		ZNF804A	1	0.115		MACF1	1	0.131		ROBO4	1	0.158
CELSR3	1	0.111		FRG1B	1	0.106		DMD	1	0.131		PCDHAC2	1	0.368
ROS1	1	0.111		RYR1	1	0.159		PCDHGC5	1	0.188		SDK1	1	0.184
MYCBP2	1	0.13		AHNAK2	1	0.142		HMCN1	1	0.15		ZNF804B	1	0.158
MUC17	1	0.148		COL6A3	1	0.15		DST	1	0.15		RNF43	1	0.158
CCDC108	1	0.111		UTRN	1	0.106		RP1	1	0.1		GPR98	1	0.211
C12orf51	1	0.13		SSPO	1	0.133		MLL2	1	0.15		DMD	1	0.211
CHD4	1	0.167		ZC3H13	1	0.133		CACNA1E	1	0.1		PCDHGC5	1	0.211
PCDHAC2	1	0.296		TCHH	1	0.133		ANK3	1	0.106		HMCN1	1	0.237
ADAMTS5	1	0.13		XIRP2	1	0.142		FAT3	1	0.144		DST	1	0.158
FMN2	1	0.13		KCNH5	1	0.106		TAF1L	1	0.106		MLL2	1	0.211
TENM3	1	0.204		GLI3	1	0.142		PTPRT	1	0.119		ANK3	1	0.184
PCDH10	1	0.13		LRRK2	1	0.142		CDH23	1	0.1		FAT3	1	0.211
CDH23	1	0.185		FBN3	1	0.115		MLL3	1	0.144		MKI67	1	0.158
MYH14	1	0.111		MLL	1	0.106		ZNF521	1	0.106		SALL1	1	0.158
SYNE2	1	0.167		NBPF10	1	0.106		CDH1	1	0.1		LRBA	1	0.158
KIAA1024	1	0.111		SPTA1	1	0.195		COL12A1	1	0.138		PTPRT	1	0.158
MIA3	1	0.111		MDN1	1	0.115		CMYA5	1	0.1		BSN	1	0.158
ASH1L	1	0.111		ASTN2	1	0.115		GPR98	1	0.1		LRRC7	1	0.158
TRPA1	1	0.111		AKAP9	1	0.124		PLXNA4	1	0.1		DSCAM	1	0.211
ZNF536	1	0.148		GPR158	1	0.106		DNAH9	1	0.113		CELSR1	1	0.158
ASCC3	1	0.111		MACF1	1	0.115		PCDH15	1	0.181		SLITRK2	1	0.158
CFH	1	0.185		PCDHAC2	1	0.345		BZRAP1	1	0.113		AKAP13	1	0.184
ACACB	1	0.167		SDK1	1	0.106		PIK3CA	1	0.163		MLL3	1	0.237
IQGAP1	1	0.13		ZNF804B	1	0.115		DNAH10	1	0.1		HIVEP3	1	0.158
MUC5B	1	0.148		RNF43	1	0.124		DCHS2	1	0.1		DNAH8	1	0.184
C2CD3	1	0.13		CREBBP	1	0.106		APOB	1	0.1		FAM5C	1	0.184
NALCN	1	0.111		EP400	1	0.124		NEB	1	0.106		COL12A1	1	0.184
HECTD4	1	0.111		AHNAK	1	0.106		KIAA1109	1	0.106		MTUS1	1	0.158
RYR1	1	0.111		FAT1	1	0.133		PLEC	1	0.119		PLXNA4	1	0.158
AHNAK2	1	0.13		HSPG2	1	0.133		BCLAF1	1	0.106		DNAH9	1	0.184
ZNF99	1	0.111		SMAD4	1	0.124		SPTA1	1	0.156		DOPEY1	1	0.158
SGK223	1	0.148		PCDHA11	1	0.115		NBEA	1	0.163		PCDH15	1	0.184
PRKCQ	1	0.111		DMD	1	0.124		MUC5B	1	0.119		FCGBP	1	0.184
ZDBF2	1	0.13		PCDHGC5	1	0.319		VPS13B	1	0.1		CACNA1B	1	0.211
PARD3B	1	0.111		HMCN1	1	0.204		SCN3A	1	0.106		THSD7B	1	0.158
HYDIN	1	0.13		OBSCN	1	0.248		ABCA12	1	0.113		PTPRZ1	1	0.263
BCL9	1	0.111		RP1	1	0.142		ZFHX4	1	0.175		FREM2	1	0.158
PAX9	1	0.13		MLL2	1	0.212		TG	1	0.106		TENM4	1	0.158
XIRP2	1	0.185		CACNA1E	1	0.133		NRXN1	1	0.1		HERC2	1	0.184
PKHD1L1	1	0.13		GTF3C1	1	0.106		FAT4	1	0.212		DNAH3	1	0.184
LMAN1	1	0.148		DYSF	1	0.115		FLG	1	0.175		SLITRK5	1	0.158
ANK3	1	0.167		PDZD2	1	0.124		FREM2	1	0.106		CAMTA2	1	0.158
FRMD4A	1	0.111		SPEN	1	0.124		TRIOBP	1	0.1		TMC2	1	0.158
DNAH2	1	0.111		JARID2	1	0.106		PRKDC	1	0.106		KIAA1109	1	0.158
GLI3	1	0.167		PDE10A	1	0.106		LYST	1	0.1		LAMA2	1	0.184
LRRK2	1	0.148		DNAH7	1	0.195		STAB1	1	0.113		C18orf34	1	0.158
ELTD1	1	0.111		PAPPA2	1	0.106		REV3L	1	0.106		TPTE	1	0.184
NIPBL	1	0.111		THSD1	1	0.115		ADCY8	1	0.106		ZNF366	1	0.158
TAF1L	1	0.111		TRPA1	1	0.133		SLITRK5	1	0.106		NBEA	1	0.184
MAGEC1	1	0.111		ZNF43	1	0.124		ABCC9	1	0.125		MUC5B	1	0.158
FRG1B	1	0.204		PREX2	1	0.204		PCDHAC2, PCDHGC5	2	0.106		CHD4	1	0.211
MLL	1	0.111		BIRC6	1	0.115		TP53, PCDHGC5	2	0.1		VPS13B	1	0.211
DYNC1H1	1	0.148		COL12A1	1	0.142		SYNE1, TP53	2	0.125		PKHD1	1	0.211
FRAS1	1	0.111		CMYA5	1	0.124		PIK3CA, ARID1A	2	0.106		ZFHX4	1	0.158
SPTA1	1	0.222		DNAH17	1	0.133		SPTA1, TP53	2	0.106		PXDN	1	0.158
BCLAF1	1	0.111		GPR98	1	0.15		TP53, PCDH15	2	0.119		TG	1	0.184
AHNAK	1	0.167		PLXNA4	1	0.115		ARID1A, PCDHGC5	2	0.106		FAT4	1	0.237
ZFP64	1	0.111		IMPG2	1	0.115		TP53, MUC6	2	0.119		MYCBP2	1	0.184
TRIM51	1	0.13		PCDH15	1	0.142		PCDHAC2, SYNE1	2	0.106		SORCS1	1	0.158
MCM3AP	1	0.111		XYLT2	1	0.124		MLL2, ARID1A	2	0.1		FLG	1	0.263
C1QTNF5	1	0.148		ARID2	1	0.115		TP53, SACS	2	0.106		FAT2	1	0.184
MYLK	1	0.111		CSMD2	1	0.133		TP53, FAT4	2	0.106		DLC1	1	0.158
PREX2	1	0.13		PIK3CA	1	0.23		NBEA, TP53	2	0.1		CDH10	1	0.158
TRIOBP	1	0.13		DIDO1	1	0.106		ARID1A, SACS	2	0.1		DOCK4	1	0.158
GOLGA3	1	0.111		VPS13A	1	0.106		TP53, LRRK2	2	0.1		PEG3	1	0.184
EPPK1	1	0.148		ANK2	1	0.159		ZFHX4, ARID1A	2	0.1		TIE1	1	0.158
SDK1	1	0.13		HUWE1	1	0.115		PCDHAC2, TP53	2	0.119		DNHD1	1	0.158
OBSL1	1	0.111		GRIA2	1	0.106						MYOM3	1	0.158
CTNNA3	1	0.111		ZFHX3	1	0.133						USP34	1	0.184
RNF43	1	0.241		DNAH10	1	0.106						APC	1	0.158
RABGAP1	1	0.111		SCAF4	1	0.106						HTT	1	0.158
USH2A	1	0.241		MUC5B	1	0.133						SYNE1, MTUS1	2	0.158
DLC1	1	0.111		BZRAP1	1	0.159						PCDHAC2, SYNE2	2	0.158
HGF	1	0.111		DCHS2	1	0.115						PCDHAC2, TRIM51	2	0.158
UTRN	1	0.111		POLQ	1	0.106						UNC79, BSN	2	0.158
SPTBN1	1	0.111		APOB	1	0.159						AHNAK2, DMD	2	0.158
PXDNL	1	0.13		MYH11	1	0.106						MLL3, TIE1	2	0.158
CNTN6	1	0.148		KIF2B	1	0.106						MLL3, SYNE1	2	0.184
ASXL3	1	0.111		NEB	1	0.124						SYNE1, ROBO4	2	0.158
RERE	1	0.13		ASPM	1	0.115						OBSCN, PCDHGC5	2	0.158
PDE4DIP	1	0.13		TRIO	1	0.124						MYH10, SYNE2	2	0.158
FN1	1	0.111		PLEC	1	0.15						SYNE1, DSCAM	2	0.184
SSPO	1	0.148		DNAH8	1	0.124						FAT3, VPS13B	2	0.158
ATP8B1	1	0.111		TRPS1	1	0.168						MLL3, USP34	2	0.184
MACF1	1	0.148		DMBT1	1	0.115						PCDHAC2, DNAH7	2	0.158
PCDHA11	1	0.111		CHD7	1	0.115						PCDHAC2, ARID1A	2	0.211
ERCC6	1	0.13		NBEA	1	0.115						PCDHAC2, UNC79	2	0.158
DMD	1	0.148		TPO	1	0.106						SYNE2, DNAH7	2	0.158
PCDHGC5	1	0.296		CACNA1C	1	0.115						MLL3, AHNAK2	2	0.158
HMCN1	1	0.37		TRRAP	1	0.142						MLL3, ARID1A	2	0.184
COL5A1	1	0.13		SETBP1	1	0.106						SYNE1, SORBS2	2	0.158
GPATCH8	1	0.111		FLT4	1	0.115						PCDHAC2, FAT4	2	0.158
SYNE1	1	0.315		ODZ1	1	0.115						MLL3, VPS13B	2	0.158
WDR72	1	0.111		TNXB	1	0.115						ARID1A, DNAH9	2	0.184
ATP10A	1	0.185		SPEG	1	0.106						SYNE1, HMCN1	2	0.158
C5orf42	1	0.13		TLE2	1	0.115						TTK, ARID1A	2	0.158
KIAA1109	1	0.13		RNF213	1	0.133						SYNE1, MUC6	2	0.158
PTPRT	1	0.185		PCDH17	1	0.124						DNAH9, USP34	2	0.158
OBSCN	1	0.278		HRNR	1	0.115						PCDHAC2, DNAH9	2	0.158
MLL2	1	0.259		ROBO2	1	0.106						PCDHAC2, CENPF	2	0.158
ODZ4	1	0.148		TG	1	0.168						HMCN1, FAT4	2	0.158
EPB41L3	1	0.13		NRXN1	1	0.186						ARID1A, PTPRZ1	2	0.184
FSCN3	1	0.111		FAT4	1	0.212						MLL3, BSN	2	0.158
CACNA1E	1	0.13		RELN	1	0.115						SYNE1, AHNAK2	2	0.184
MYH9	1	0.167		ZFHX4	1	0.177						PTPRZ1, JMJD1C	2	0.158
NEFM	1	0.167		FLG	1	0.248						PCDHAC2, SYNE1	2	0.184
DOCK3	1	0.148		PXDN	1	0.159						PCDHAC2, MLL3	2	0.184
MAP2K7	1	0.13		ODZ3	1	0.15						ARID1A, DYSF	2	0.158
NCOA6	1	0.111		FAT3	1	0.15						TRIM51, PCDHGC5	2	0.158
UNC13C	1	0.111		FAT2	1	0.186						FLG, PTPRZ1	2	0.184
ZMIZ1	1	0.148		UNC13C	1	0.115						SYNE1, TP53	2	0.184
KCNT2	1	0.111		REV3L	1	0.115						ASCC3, MLL3	2	0.158
SPEN	1	0.167		PEG3	1	0.106						USP34, DYSF	2	0.158
MKI67	1	0.167		ADCY8	1	0.106						HMCN1, AKAP13	2	0.158
SPTBN4	1	0.111		RIMS1	1	0.115						TTK, FAT3	2	0.158
JARID2	1	0.13		FLNC	1	0.106						ARID1A, ANK3	2	0.158
NPAT	1	0.13		PGM5	1	0.106						PCDHAC2, CACNA1B	2	0.158
LRP12	1	0.148		RIMS2	1	0.124						HMCN1, TP53	2	0.158
KIAA0100	1	0.13		SCN10A	1	0.106						PCDHAC2, PTPRZ1	2	0.158
UBR5	1	0.204		DNAH9	1	0.15						MLL3, SORBS2	2	0.158
MXRA5	1	0.148		PSME4	1	0.115						PKHD1, ARID1A	2	0.158
DNAH7	1	0.204		BRCA2	1	0.106						SYNE1, TDRD6	2	0.158
PAPPA2	1	0.111		TECTA	1	0.133						FAT3, ARID1A	2	0.158
BAI3	1	0.13		USP34	1	0.106						FAT3, MLL3	2	0.184
GNAS	1	0.148		APC	1	0.142						MLL3, ANK3	2	0.184
PPP1R3A	1	0.13		DCLK1	1	0.133						TP53, FAT4	2	0.158
CELSR2	1	0.148		MLL2, PLEC	2	0.133						CAMTA2, ROBO4	2	0.158
BSN	1	0.13		PIK3CA, PCDHGC5	2	0.115						PCDHAC2, GPR98	2	0.158
TONSL	1	0.111		TTK, MLL2	2	0.106						ASCC3, SYNE1	2	0.158
TSHZ2	1	0.148		TENM3, ODZ3	2	0.124						PCDHAC2, COL14A1	2	0.158
TEAD2	1	0.111		SYNE1, ODZ3	2	0.106						DNAH7, KIAA1109	2	0.158
CELSR1	1	0.167		MLL2, FAT4	2	0.115						PCDHAC2, COL12A1	2	0.158
ZNF43	1	0.13		OBSCN, PCDHGC5	2	0.124						SYNE1, SYNE2	2	0.184
CTNND2	1	0.13		OBSCN, HMCN1	2	0.106						SYNE1, USP34	2	0.158
MLL3	1	0.241		MLL2, XYLT2	2	0.115						SYNE2, USP34	2	0.158
FLG2	1	0.13		SYNE1, THSD1	2	0.106						SYNE1, ANK3	2	0.158
TNRC6A	1	0.13		SPEN, SYNE1	2	0.115						PCDHAC2, KIAA1109	2	0.158
DNAH8	1	0.148		PCDHAC2, FLG	2	0.159						MLL3, CACNA1B	2	0.158
PDZD2	1	0.13		OBSCN, PLEC	2	0.106						MLL3, DYNC1H1	2	0.158
TRPV4	1	0.111		SYNE1, CHD7	2	0.106						MYH10, PCDHAC2	2	0.158
SIPA1L2	1	0.167		SYNE1, MLL2	2	0.15						CENPF, BSN	2	0.158
KALRN	1	0.148		MLL2, BRCA2	2	0.106						ARID1A, SACS	2	0.158
COL12A1	1	0.204		PCDHAC2, FAT4	2	0.142						USP34, DNAH7	2	0.184
CACNA1C	1	0.13		SYNE1, HMCN1	2	0.115						TIE1, PCDHGC5	2	0.158
GOLGB1	1	0.167		PCDHAC2, DMD	2	0.106						ASCC3, SORBS2	2	0.158
HDAC4	1	0.13		PCDHAC2, PREX2	2	0.106						FAT3, USP34	2	0.158
CMYA5	1	0.111		PCDHAC2, DNAH9	2	0.106						FAT3, DNAH7	2	0.158
DNAH17	1	0.111		OBSCN, MLL2	2	0.15						ANK3, DNAH7	2	0.158
GPR98	1	0.185		ARID1A, HSPG2	2	0.106						MLL3, HERC2	2	0.158
PLXNA4	1	0.111		SYNE1, FLG	2	0.115						OBSCN, TIE1	2	0.158
MTOR	1	0.13		PCDHAC2, SYNE1	2	0.168						RYR1, PCDHAC2	2	0.158
NOTCH1	1	0.148		ARID1A, RNF213	2	0.115						SYNE1, ARID1A	2	0.158
PTPRS	1	0.148		PCDHAC2, ARID1A	2	0.168						ARID1A, SYNE2	2	0.158
ZC3H18	1	0.111		OBSCN, XYLT2	2	0.106						FAT3, DOPEY1	2	0.158
PSD	1	0.13		MLL2, ZC3H13	2	0.106						MLL3, DNAH7	2	0.184
PCDH15	1	0.241		MLL2, PCDHGC5	2	0.15						TTK, USP34	2	0.158
PCNXL2	1	0.111		SYNE1, TP53	2	0.159						MLL3, KIAA1109	2	0.158
FANCM	1	0.111		SPTA1, SYNE1	2	0.115						TTK, SYNE2	2	0.158
MED13	1	0.111		ARID1A, PCDHGC5	2	0.15						AHNAK2, ARID1A	2	0.158
DENND3	1	0.111		HMCN1, TP53	2	0.115						FAT3, PCDHGC5	2	0.158
ERBB3	1	0.148		ARID1A, TP53	2	0.115						PCDHAC2, BSN	2	0.158
BZRAP1	1	0.167		MLL2, PGM5	2	0.106						CUBN, SYNE2	2	0.158
PGM5	1	0.148		TP53, FLG	2	0.168						HERC2, VPS13B	2	0.158
CSMD2	1	0.222		PCDHAC2, FLT4	2	0.106						TTK, DNAH7	2	0.158
PALM2-AKAP2	1	0.111		HMCN1, PCDHGC5	2	0.106						MLL3, DOPEY1	2	0.158
TNRC6C	1	0.111		TTK, PCDHAC2	2	0.115						ANK3, USP34	2	0.158
FBN3	1	0.111		PCDHAC2, CELSR3	2	0.106						MLL3, PCDHGC5	2	0.158
PCDHB8	1	0.111		SYNE1, ARID1A	2	0.177						TTK, MLL3	2	0.158
MYH2	1	0.13		PCDHAC2, TP53	2	0.195						OBSCN, PCDHAC2	2	0.158
PEAK1	1	0.111		PCDHAC2, CSMD2	2	0.106						DNAH8, SACS	2	0.158
GABBR1	1	0.111		PCDHAC2, FAT2	2	0.142						SYNE1, PKHD1	2	0.158
SPECC1	1	0.111		OBSCN, SYNE1	2	0.133						SYNE1, FAT4	2	0.158
NBAS	1	0.111		TP53, PCDHGC5	2	0.186						PKHD1, PTPRZ1	2	0.158
ZBTB20	1	0.13		PCDHAC2, TG	2	0.106						MLL3, SYNE2	2	0.158
ANK2	1	0.111		SPTA1, TP53	2	0.115						PCDHAC2, PCDHGC5	2	0.184
DOCK2	1	0.111		FAT2, TP53	2	0.106						PCDHAC2, HMCN1	2	0.158
ZFHX3	1	0.13		MLL2, CELSR3	2	0.115						PCDHAC2, USP34	2	0.158
TENM4	1	0.111		ODZ3, TRRAP	2	0.106						PCDHAC2, FAT3	2	0.158
DNAH10	1	0.13		TP53, NRXN1	2	0.133						MLL3, DNAH3	2	0.158
CASZ1	1	0.111		OBSCN, FAT4	2	0.142						ARID1A, USP34	2	0.184
HERC2	1	0.185		TP53, DNAH7	2	0.133						DNAH9, PTPRZ1	2	0.158
UBR4	1	0.111		SYNE1, CELSR3	2	0.106						SYNE2, VPS13B	2	0.158
DST	1	0.13		SYNE1, ANK2	2	0.115						SYNE1, DNAH9	2	0.158
ADAMTS18	1	0.13		OBSCN, ARID1A	2	0.142						ARID1A, CACNA1B	2	0.158
XYLT2	1	0.13		SYNE1, APOB	2	0.106						MLL3, UNC79	2	0.158
ZNF462	1	0.13		MLL2, PIK3CA	2	0.115						SYNE1, C18orf34	2	0.158
KIAA0430	1	0.111		ARID1A, HMCN1	2	0.106						OBSCN, FAT3	2	0.158
VPS13C	1	0.111		TP53, COL12A1	2	0.106						ARID1A, CHD4	2	0.158
SLITRK1	1	0.185		ARID1A, XYLT2	2	0.106						SACS, PTPRZ1	2	0.158
DCHS2	1	0.111		MUC17, ARID1A	2	0.106						PCDHAC2, TIE1	2	0.158
POLQ	1	0.111		PCDHAC2, COL11A1	2	0.106						HMCN1, PTPRZ1	2	0.158
DYNC2H1	1	0.167		PCDHAC2, OBSCN	2	0.168						UNC79, CENPF	2	0.158
APOB	1	0.148		SYNE1, FAT4	2	0.106						MLL2, ARID1A	2	0.158
BTBD7	1	0.13		SYNE1, TG	2	0.106						SYNE1, DNAH7	2	0.158
ABCA5	1	0.111		OBSCN, CELSR3	2	0.115						PCDHAC2, ADAMTS14	2	0.158
RPL22	1	0.167		APOB, FAT4	2	0.106						MLL3, DNAH9	2	0.158
KIF2B	1	0.13		PCDHAC2, PIK3CA	2	0.142						MLL3, CENPF	2	0.158
NEB	1	0.167		PCDHAC2, PCDHGC5	2	0.195						FAT3, SYNE2	2	0.158
PIK3CA	1	0.111		PCDHAC2, HMCN1	2	0.142						TP53, PTPRZ1	2	0.158
TRIO	1	0.185		PIK3CA, ARID1A	2	0.142						HMCN1, PEG3	2	0.158
SYCP2	1	0.111		SYNE1, DNAH9	2	0.106						PCDHAC2, DYSF	2	0.158
ODZ3	1	0.185		PREX2, TP53	2	0.142						ARID1A, KIAA1109	2	0.158
ZDHHC8	1	0.111		ARID1A, CELSR3	2	0.106						SYNE1, DNAH3	2	0.158
CTNNA2	1	0.111		PCDHAC2, TECTA	2	0.106						ARID1A, DNAH7	2	0.184
NPHP3	1	0.13		MLL2, RNF213	2	0.115						USP34, KIAA1109	2	0.158
PLEC	1	0.204		OBSCN, SSPO	2	0.106						SYNE1, PTPRZ1	2	0.158
SRPR	1	0.111		PCDHGC5, FAT4	2	0.106						DNAH7, DYSF	2	0.158
FAM47A	1	0.111		MLL2, ARID1A	2	0.177						SYNE2, COL12A1	2	0.158
LRP1	1	0.13		OBSCN, ZC3H13	2	0.106						MLL3, DYSF	2	0.158
TIAM1	1	0.13		CUBN, TP53	2	0.106						KIAA1109, DYSF	2	0.158
FCGBP	1	0.111		SYNE1, PCDHGC5	2	0.15						SYNE1, PCDHGC5	2	0.158
NBEA	1	0.148		ZFHX4, TRRAP	2	0.106						SYNE1, DMD	2	0.184
RELN	1	0.167		TP53, PXDN	2	0.106						FAT3, TIE1	2	0.158
BCORL1	1	0.13		PCDHAC2, MLL2	2	0.159						OBSCN, MLL3	2	0.158
TRRAP	1	0.111		PCDHAC2, SACS	2	0.115						DNAH9, DNAH7	2	0.158
SETBP1	1	0.148		MLL2, PSME4	2	0.106						SYNE1, CAMTA2	2	0.158
MBD6	1	0.111		OBSCN, TP53	2	0.133						SYNE1, GPR98	2	0.158
CDK12	1	0.111		SYNE1, PIK3CA	2	0.142						FAT3, HERC2	2	0.158
KIAA1324L	1	0.111		PCDHAC2, XYLT2	2	0.106						PCDHAC2, ARID1A, DNAH7	3	0.158
VPS13B	1	0.167		SPTA1, PCDHAC2	2	0.106						TTK, FAT3, USP34	3	0.158
TNXB	1	0.148		PCDHAC2, APOB	2	0.106						ASCC3, SYNE1, SORBS2	3	0.158
GPR112	1	0.13		MLL2, ARID1A, PCDHGC5	3	0.124						ARID1A, DNAH7, DYSF	3	0.158
AMPH	1	0.111		PCDHAC2, SYNE1, MLL2	3	0.124						MLL3, TTK, ARID1A	3	0.158
NRG1	1	0.111		PCDHAC2, OBSCN, TP53	3	0.106						MLL3, KIAA1109, DYSF	3	0.158
ACAN	1	0.13		PCDHAC2, SYNE1, PCDHGC5	3	0.124						OBSCN, FAT3, PCDHGC5	3	0.158
RNF213	1	0.13		PCDHAC2, ARID1A, PCDHGC5	3	0.115						SYNE2, USP34, ARID1A	3	0.158
PCDH17	1	0.167		OBSCN, MLL2, PCDHAC2	3	0.115						ARID1A, DNAH7, KIAA1109	3	0.158
BPTF	1	0.111		SYNE1, ARID1A, MLL2	3	0.124						FAT3, MLL3, SYNE2	3	0.158
MGA	1	0.167		OBSCN, PCDHAC2, PCDHGC5	3	0.115						DNAH7, DYSF, KIAA1109	3	0.158
HRNR	1	0.111		PCDHAC2, TP53, PCDHGC5	3	0.106						MLL3, SYNE1, SORBS2	3	0.158
ROBO2	1	0.204		OBSCN, MLL2, FAT4	3	0.106						MLL3, ARID1A, DNAH7	3	0.184
VPS13D	1	0.111		PCDHAC2, SYNE1, PIK3CA	3	0.115						TTK, ARID1A, DNAH7	3	0.158
NRXN1	1	0.148		PCDHAC2, TP53, FLG	3	0.115						FAT3, USP34, DNAH7	3	0.158
FAT4	1	0.259		SYNE1, ARID1A, PCDHGC5	3	0.115						ANK3, USP34, DNAH7	3	0.158
MED12L	1	0.185		PCDHAC2, MLL2, PCDHGC5	3	0.133						OBSCN, TIE1, PCDHGC5	3	0.158
GRM6	1	0.111		PCDHAC2, OBSCN, ARID1A	3	0.106						MLL3, HERC2, VPS13B	3	0.158
SIPA1L1	1	0.111		OBSCN, SYNE1, MLL2	3	0.106						FAT3, ARID1A, DNAH7	3	0.158
MAGI2	1	0.111		OBSCN, MLL2, PLEC	3	0.106						FAT3, MLL3, VPS13B	3	0.158
ZFHX4	1	0.204		MLL2, ARID1A, PIK3CA	3	0.106						MLL3, ARID1A, USP34	3	0.184
PTPRD	1	0.13		OBSCN, MLL2, ARID1A	3	0.115						MLL3, SYNE1, DNAH9	3	0.158
FLG	1	0.241		PCDHAC2, PIK3CA, ARID1A	3	0.115						OBSCN, PCDHAC2, PCDHGC5	3	0.158
PXDN	1	0.148		MLL2, ARID1A, RNF213	3	0.106						PCDHAC2, TRIM51, PCDHGC5	3	0.158
NEBL	1	0.111		PCDHAC2, SYNE1, ARID1A	3	0.124						ARID1A, USP34, DYSF	3	0.158
MYH7	1	0.13		PCDHAC2, OBSCN, FAT4	3	0.115						TTK, MLL3, SYNE2	3	0.158
FAT3	1	0.333		SYNE1, PCDHGC5, MLL2	3	0.115						PCDHAC2, ARID1A, KIAA1109	3	0.158
PLEKHA5	1	0.111		PCDHAC2, MLL2, ARID1A	3	0.133						ARID1A, SYNE2, DNAH7	3	0.158
CNTLN	1	0.148		PCDHAC2, MLL2, PCDHGC5, ARID1A	4	0.106						PCDHAC2, MLL3, ARID1A	3	0.158
PRKDC	1	0.111		PCDHAC2, MLL2, PCDHGC5, SYNE1	4	0.106						SYNE1, ARID1A, DNAH7	3	0.158
LYST	1	0.13		PCDHAC2, MLL2, SYNE1, ARID1A	4	0.106						PCDHAC2, USP34, DYSF	3	0.158
KIF26A	1	0.111										ARID1A, USP34, KIAA1109	3	0.158
SI	1	0.111										MLL3, ARID1A, KIAA1109	3	0.158
CLTCL1	1	0.111										PCDHAC2, MLL3, FAT3	3	0.158
STAB1	1	0.111										MLL3, DNAH7, DYSF	3	0.158
MLL4	1	0.13										ASCC3, MLL3, SORBS2	3	0.158
SVIL	1	0.13										PCDHAC2, DNAH7, DYSF	3	0.158
PTCHD2	1	0.111										MLL3, ARID1A, ANK3	3	0.158
HLA-C	1	0.111										TTK, SYNE2, USP34	3	0.158
HERC1	1	0.111										MLL3, PCDHAC2, TIE1	3	0.158
COL15A1	1	0.13										SYNE1, DNAH9, USP34	3	0.158
ARFGEF2	1	0.111										MLL3, SYNE1, DNAH7	3	0.158
PEG3	1	0.167										PCDHAC2, UNC79, BSN	3	0.158
NRXN3	1	0.13										PCDHAC2, CENPF, BSN	3	0.158
ATRX	1	0.111										TTK, SYNE2, DNAH7	3	0.158
DNAH9	1	0.111										USP34, KIAA1109, DYSF	3	0.158
FLNC	1	0.111										MLL3, SYNE2, USP34	3	0.158
PPIG	1	0.13										SYNE1, DNAH9, DNAH7	3	0.158
TSHZ3	1	0.111										PCDHAC2, USP34, KIAA1109	3	0.158
RIMS2	1	0.167										ARID1A, USP34, DNAH7	3	0.184
TNR	1	0.111										MLL3, ANK3, DNAH7	3	0.158
LAMA5	1	0.13										FAT3, SYNE2, USP34	3	0.158
PSME4	1	0.148										MLL3, FAT3, TIE1	3	0.158
EPHB2	1	0.111										ARID1A, ANK3, DNAH7	3	0.158
ADAMTS16	1	0.111										MLL3, PCDHAC2, USP34	3	0.158
FHOD3	1	0.111										MLL3, FAT3, USP34	3	0.158
LAMA2	1	0.13										PCDHAC2, MLL3, CACNA1B	3	0.158
PLCG1	1	0.111										TTK, ARID1A, USP34	3	0.158
ASXL1	1	0.13										ARID1A, DNAH9, USP34	3	0.158
SPEG	1	0.111										FAT3, SYNE2, DNAH7	3	0.158
SMG1	1	0.111										PCDHAC2, FAT3, TIE1	3	0.158
CTBP2	1	0.111										PCDHAC2, UNC79, MLL3	3	0.158
TECTA	1	0.111										TTK, FAT3, MLL3	3	0.158
COL22A1	1	0.167										AHNAK2, DMD, SYNE1	3	0.158
UGGT2	1	0.13										MLL3, SYNE2, DNAH7	3	0.158
PHF2	1	0.167										FAT3, MLL3, PCDHGC5	3	0.158
DCLK1	1	0.13										UNC79, BSN, CENPF	3	0.158
SCAF1	1	0.111										MLL3, USP34, DNAH7	3	0.184
HMCN1, PHF2	2	0.111										MLL3, CENPF, BSN	3	0.158
ADAMTS18, PLEC	2	0.111										PCDHAC2, HMCN1, PTPRZ1	3	0.158
OBSCN, ANK2	2	0.111										MLL3, DNAH7, KIAA1109	3	0.158
KALRN, BCL9	2	0.111										MLL3, ARID1A, SYNE2	3	0.158
MLL2, FAT4	2	0.13										SYNE2, USP34, DNAH7	3	0.158
FAT3, ATP10A	2	0.111										PCDHAC2, CENPF, MLL3	3	0.158
HERC2, CNTN6	2	0.111										SYNE1, USP34, DNAH7	3	0.158
TP53, MUC6	2	0.13										FAT3, PCDHAC2, PCDHGC5	3	0.158
DCHS1, DYNC1H1	2	0.111										SYNE1, ARID1A, USP34	3	0.158
KALRN, PCDHGC5	2	0.111										MLL3, TTK, USP34	3	0.158
OBSCN, MLL2	2	0.167										ARID1A, ANK3, USP34	3	0.158
ZFHX4, ARID1A	2	0.148										FAT3, ARID1A, USP34	3	0.158
ZMIZ1, PCDHGC5	2	0.111										MLL3, ARID1A, DNAH9	3	0.158
KALRN, DYNC1H1	2	0.111										FAT3, MLL3, DNAH7	3	0.158
ARID1A, NRXN1	2	0.111										MLL3, TIE1, PCDHGC5	3	0.158
ARID1A, CTNND2	2	0.111										PCDHAC2, MLL3, DYSF	3	0.158
FAT3, APC	2	0.13										OBSCN, PCDHAC2, TIE1	3	0.158
PCDHAC2, FAT3	2	0.148										TTK, ARID1A, SYNE2	3	0.158
ACVR2A, ROBO2	2	0.111										MLL3, USP34, DYSF	3	0.158
ARID1A, UNC13B	2	0.13										OBSCN, MLL3, PCDHGC5	3	0.158
SIPA1L2, PHF2	2	0.111										TTK, FAT3, DNAH7	3	0.158
PCDHAC2, GPR98	2	0.111										OBSCN, FAT3, TIE1	3	0.158
CELSR1, UBR5	2	0.111										MLL3, USP34, KIAA1109	3	0.158
ARID1A, GPR98	2	0.148										FAT3, MLL3, DOPEY1	3	0.158
ARID1A, ODZ3	2	0.111										FAT3, TIE1, PCDHGC5	3	0.158
SPTA1, PCDHGC5	2	0.111										MLL3, ARID1A, DYSF	3	0.158
HLA-B, ARID1A	2	0.13										USP34, DNAH7, KIAA1109	3	0.158
MLL2, PTPRS	2	0.111										ARID1A, SACS, PTPRZ1	3	0.158
PPIG, ARID1A	2	0.111										PCDHAC2, DNAH7, KIAA1109	3	0.158
ZFHX4, DNAH7	2	0.111										MLL3, TTK, DNAH7	3	0.158
NPAT, UBR5	2	0.111										PCDHAC2, UNC79, CENPF	3	0.158
PCDHAC2, ZFHX4	2	0.111										ARID1A, KIAA1109, DYSF	3	0.158
MLL2, NPAT	2	0.111										MLL3, SYNE1, ASCC3	3	0.158
PCDHAC2, HDAC4	2	0.13										FAT3, MLL3, HERC2	3	0.158
DNAH3, MKI67	2	0.111										PCDHAC2, ARID1A, DYSF	3	0.158
ARID1A, VPS13B	2	0.111										TTK, FAT3, SYNE2	3	0.158
HERC2, FAT4	2	0.111										TTK, USP34, DNAH7	3	0.158
SYNE1, PSME4	2	0.111										FAT3, ARID1A, SYNE2	3	0.158
SPEN, SYNE1	2	0.111										PCDHAC2, ARID1A, USP34	3	0.158
PCDHGC5, RPL22	2	0.111										MLL3, ANK3, USP34	3	0.158
RNF43, PKHD1L1	2	0.111										FAT3, HERC2, VPS13B	3	0.158
SRCAP, COL12A1	2	0.111										MLL3, DNAH9, DNAH7	3	0.158
PCDHAC2, OBSCN	2	0.167										ARID1A, DNAH9, DNAH7	3	0.158
HERC2, PLEC	2	0.13										PCDHAC2, TIE1, PCDHGC5	3	0.158
HMCN1, SIPA1L2	2	0.13										MLL3, SYNE1, ARID1A	3	0.158
OBSCN, COL22A1	2	0.111										PCDHAC2, MYH10, SYNE2	3	0.158
ARID1A, MLL4	2	0.111										MLL3, OBSCN, TIE1	3	0.158
ACVR2A, PCDHGC5	2	0.13										PCDHAC2, KIAA1109, DYSF	3	0.158
DNAH3, UGGT2	2	0.111										PCDHAC2, MLL3, PCDHGC5	3	0.158
SIPA1L2, PCDHGC5	2	0.13										PCDHAC2, MLL3, DNAH7	3	0.158
MLL3, TP53	2	0.111										SYNE1, ARID1A, DNAH9	3	0.158
HMCN1, PCDH15	2	0.148										MLL3, UNC79, CENPF	3	0.158
ARID1A, HMCN1	2	0.222										USP34, DNAH7, DYSF	3	0.158
DNAH3, PHF2	2	0.111										PCDHAC2, ARID1A, DNAH9	3	0.158
SIGLEC1, CELSR1	2	0.111										MLL3, PCDHAC2, BSN	3	0.158
APC, HMCN1	2	0.111										OBSCN, PCDHAC2, FAT3	3	0.158
MACF1, ROBO2	2	0.111										MLL3, FAT3, ARID1A	3	0.158
FAT3, FAT4	2	0.13										PCDHAC2, MLL3, OBSCN	3	0.158
GLI3, NRXN1	2	0.111										MLL3, SYNE1, ANK3	3	0.158
XIRP2, FAT4	2	0.13										PKHD1, ARID1A, PTPRZ1	3	0.158
OBSCN, ZFHX4	2	0.111										SYNE1, CAMTA2, ROBO4	3	0.158
ARID1A, FLG	2	0.111										MLL3, DNAH9, USP34	3	0.158
MKI67, PHF2	2	0.111										PCDHAC2, MLL3, KIAA1109	3	0.158
ARID1A, LMAN1	2	0.13										PCDHAC2, USP34, DNAH7	3	0.158
HMCN1, CELSR2	2	0.111										FAT3, MLL3, OBSCN	3	0.158
LRP2, PGM5	2	0.111										TTK, FAT3, ARID1A	3	0.158
PCDHAC2, FAT4	2	0.111										MLL3, UNC79, BSN	3	0.158
PHF2, PCDHGC5	2	0.13										ARID1A, DNAH9, PTPRZ1	3	0.158
FAT3, RELN	2	0.111										DNAH9, USP34, DNAH7	3	0.158
ARID1A, NCKAP5	2	0.111										MLL3, SYNE1, USP34	3	0.158
ARID1A, HSPG2	2	0.111										FAT3, MLL3, DNAH7, SYNE2	4	0.158
DNAH3, SLITRK1	2	0.111										OBSCN, FAT3, PCDHGC5, TIE1	4	0.158
ARID1A, RNF213	2	0.13										TTK, FAT3, SYNE2, USP34	4	0.158
ZFHX4, XYLT2	2	0.111										PCDHAC2, MLL3, FAT3, TIE1	4	0.158
LRP2, HMCN1	2	0.111										MLL3, DNAH7, ARID1A, SYNE2	4	0.158
SIGLEC1, LAMA5	2	0.111										MLL3, DNAH7, ARID1A, DNAH9	4	0.158
CSMD2, ZFHX4	2	0.111										TTK, FAT3, MLL3, USP34	4	0.158
ARID1A, APOB	2	0.111										MLL3, TTK, ARID1A, USP34	4	0.158
PCDHAC2, RELN	2	0.111										TTK, FAT3, DNAH7, SYNE2	4	0.158
RIMS2, FAT4	2	0.13										PCDHAC2, DNAH7, ARID1A, KIAA1109	4	0.158
CSMD2, DNAH7	2	0.111										PCDHAC2, DYSF, ARID1A, KIAA1109	4	0.158
OBSCN, BSN	2	0.111										PCDHAC2, FAT3, OBSCN, TIE1	4	0.158
KALRN, HMCN1	2	0.111										PCDHAC2, DNAH7, DYSF, ARID1A	4	0.158
PCDHAC2, PHF2	2	0.13										MLL3, DNAH7, SYNE2, USP34	4	0.158
OBSCN, SIGLEC1	2	0.111										PCDHAC2, DNAH7, USP34, KIAA1109	4	0.158
ARID1A, XYLT2	2	0.13										TTK, MLL3, DNAH7, SYNE2	4	0.158
SIPA1L2, RNF43	2	0.111										MLL3, SYNE2, USP34, ARID1A	4	0.158
APC, TP53	2	0.13										MLL3, ANK3, DNAH7, ARID1A	4	0.158
PCDHAC2, TP53	2	0.13										DNAH7, SYNE1, DNAH9, USP34	4	0.158
FLG, COL12A1	2	0.111										PCDHAC2, MLL3, OBSCN, FAT3	4	0.158
MLL2, AHNAK	2	0.111										MLL3, ARID1A, DNAH9, USP34	4	0.158
ZFHX4, CELSR1	2	0.111										PCDHAC2, FAT3, PCDHGC5, TIE1	4	0.158
ARID1A, ZMIZ1	2	0.13										TTK, FAT3, DNAH7, MLL3	4	0.158
TNRC6C, RNF43	2	0.111										DNAH7, DYSF, USP34, KIAA1109	4	0.158
HMCN1, APOB	2	0.13										DNAH7, ARID1A, DNAH9, USP34	4	0.158
PXDN, CELSR1	2	0.111										MLL3, ASCC3, SYNE1, SORBS2	4	0.158
SYNE1, HERC2	2	0.111										PCDHAC2, MLL3, DYSF, USP34	4	0.158
MLL2, SYNE2	2	0.111										OBSCN, FAT3, PCDHGC5, PCDHAC2	4	0.158
MLL3, UBR5	2	0.111										PCDHAC2, MLL3, BSN, UNC79	4	0.158
HMCN1, MACF1	2	0.111										MLL3, DNAH7, DYSF, KIAA1109	4	0.158
OBSCN, ANK3	2	0.111										PCDHAC2, MLL3, PCDHGC5, FAT3	4	0.158
OBSCN, SPEN	2	0.111										PCDHAC2, MLL3, DYSF, ARID1A	4	0.158
ROBO2, RPL22	2	0.111										MLL3, FAT3, ARID1A, USP34	4	0.158
NPHP3, ARID1A	2	0.111										FAT3, MLL3, SYNE2, ARID1A	4	0.158
MLL3, PLEC	2	0.148										FAT3, DNAH7, ARID1A, USP34	4	0.158
OBSCN, CELSR1	2	0.13										PCDHAC2, MLL3, BSN, CENPF	4	0.158
DNAH3, SRPR	2	0.111										MLL3, ANK3, ARID1A, USP34	4	0.158
RABGAP1, ARID1A	2	0.111										MLL3, FAT3, DNAH7, ARID1A	4	0.158
PLEC, RELN	2	0.111										MLL3, SYNE1, DNAH9, USP34	4	0.158
ARID1A, CNTN6	2	0.111										TTK, FAT3, ARID1A, USP34	4	0.158
AHNAK, PCDHGC5	2	0.13										TTK, FAT3, ARID1A, SYNE2	4	0.158
HMCN1, ROBO2	2	0.111										MLL3, DNAH7, ARID1A, KIAA1109	4	0.158
OBSCN, PCDHGC5	2	0.148										MLL3, SYNE1, ARID1A, USP34	4	0.158
ARID1A, CNTLN	2	0.13										DNAH7, SYNE2, USP34, ARID1A	4	0.158
MLL2, XYLT2	2	0.13										MLL3, SYNE1, ARID1A, DNAH9	4	0.158
HLA-C, HMCN1	2	0.111										OBSCN, FAT3, PCDHGC5, MLL3	4	0.158
LRP2, HERC2	2	0.13										MLL3, PCDHAC2, ARID1A, USP34	4	0.158
ATP10A, CELSR1	2	0.111										PCDHAC2, MLL3, ARID1A, KIAA1109	4	0.158
SRCAP, SPTBN1	2	0.111										MLL3, TTK, ARID1A, SYNE2	4	0.158
FAT3, PTPRT	2	0.13										FAT3, DNAH7, SYNE2, USP34	4	0.158
ROBO2, RNF43	2	0.13										MLL3, ARID1A, USP34, KIAA1109	4	0.158
OBSCN, PGM5	2	0.13										TTK, SYNE2, USP34, ARID1A	4	0.158
HMCN1, PLEC	2	0.111										FAT3, MLL3, SYNE2, USP34	4	0.158
RABGAP1, PCDHGC5	2	0.111										PCDHAC2, DNAH7, ARID1A, USP34	4	0.158
PCDHAC2, MED12L	2	0.111										DNAH7, ARID1A, USP34, KIAA1109	4	0.158
SEC16A, ARID1A	2	0.111										MLL3, TTK, DNAH7, ARID1A	4	0.158
ARID1A, MACF1	2	0.13										SYNE1, ARID1A, DNAH9, USP34	4	0.158
PSME4, CHD4	2	0.111										MLL3, FAT3, OBSCN, TIE1	4	0.158
LRP2, OBSCN	2	0.111										MLL3, TTK, FAT3, ARID1A	4	0.158
SRCAP, ERBB3	2	0.111										MLL3, DNAH7, SYNE1, USP34	4	0.158
ZFHX4, FAT4	2	0.13										MLL3, BSN, CENPF, UNC79	4	0.158
PCDHAC2, PTPRT	2	0.111										OBSCN, MLL3, PCDHGC5, TIE1	4	0.158
HSPG2, RPL22	2	0.111										FAT3, SYNE2, USP34, ARID1A	4	0.158
ACVR2A, RNF43	2	0.148										TTK, MLL3, SYNE2, USP34	4	0.158
ACVR2A, GPR98	2	0.111										MLL3, TTK, DNAH7, USP34	4	0.158
PCDHGC5, DNAH7	2	0.148										MLL3, PCDHAC2, OBSCN, TIE1	4	0.158
MLL3, RPL22	2	0.13										MLL3, FAT3, HERC2, VPS13B	4	0.158
PHF2, COL12A1	2	0.111										PCDHAC2, DNAH7, DYSF, KIAA1109	4	0.158
RERE, PCDHGC5	2	0.13										MLL3, DNAH7, DYSF, USP34	4	0.158
ARID1A, SIPA1L2	2	0.13										TTK, DNAH7, ARID1A, USP34	4	0.158
CSMD2, TRIO	2	0.111										PCDHAC2, DYSF, USP34, KIAA1109	4	0.158
OBSCN, HERC2	2	0.13										PCDHAC2, DNAH7, DYSF, USP34	4	0.158
ARID1A, PARD3B	2	0.111										MLL3, DNAH7, ARID1A, USP34	4	0.184
OBSCN, DNAH3	2	0.148										MLL3, DNAH7, SYNE1, ARID1A	4	0.158
PCDHAC2, UBR5	2	0.13										MLL3, DNAH7, DYSF, ARID1A	4	0.158
SRCAP, RNF43	2	0.148										MLL3, DNAH7, DNAH9, USP34	4	0.158
HMCN1, TRIO	2	0.111										TTK, DNAH7, ARID1A, SYNE2	4	0.158
ARID1A, PCDH15	2	0.13										PCDHAC2, MLL3, CENPF, UNC79	4	0.158
HMCN1, COL22A1	2	0.111										FAT3, DNAH7, ARID1A, SYNE2	4	0.158
MYH9, TP53	2	0.111										PCDHAC2, BSN, CENPF, UNC79	4	0.158
MLL3, KIAA0100	2	0.111										ANK3, DNAH7, ARID1A, USP34	4	0.158
PCDHAC2, SPTBN1	2	0.111										DNAH7, DYSF, ARID1A, KIAA1109	4	0.158
SRCAP, PKHD1L1	2	0.111										MLL3, PCDHAC2, DNAH7, KIAA1109	4	0.158
OBSCN, ARID1A	2	0.204										PCDHAC2, ARID1A, USP34, KIAA1109	4	0.158
PHF2, LMAN1	2	0.111										MLL3, DYSF, ARID1A, KIAA1109	4	0.158
ROBO2, PKHD1L1	2	0.111										MLL3, PCDHAC2, DNAH7, DYSF	4	0.158
ACVR2A, PLEC	2	0.13										FAT3, MLL3, DNAH7, USP34	4	0.158
ODZ3, RNF43	2	0.111										MLL3, ANK3, DNAH7, USP34	4	0.158
CSMD2, SYNE2	2	0.111										DNAH7, SYNE1, ARID1A, DNAH9	4	0.158
RNF43, TRIM51	2	0.111										DNAH7, SYNE1, ARID1A, USP34	4	0.158
OBSCN, CNTN6	2	0.111										MLL3, PCDHAC2, DYSF, KIAA1109	4	0.158
ARID1A, NOTCH1	2	0.148										MLL3, DYSF, USP34, KIAA1109	4	0.158
PCDHAC2, HMCN1	2	0.167										FAT3, MLL3, SYNE2, TTK	4	0.158
TP53, RIMS2	2	0.111										DNAH7, DYSF, ARID1A, USP34	4	0.158
PCDHAC2, APOB	2	0.111										MLL3, PCDHAC2, PCDHGC5, TIE1	4	0.158
MLL3, SRPR	2	0.111										TTK, FAT3, DNAH7, USP34	4	0.158
PCDHAC2, DYNC2H1	2	0.111										OBSCN, PCDHAC2, PCDHGC5, TIE1	4	0.158
DCHS1, UBR5	2	0.111										PCDHAC2, MLL3, DNAH7, ARID1A	4	0.158
ZBTB20, HERC2	2	0.111										MLL3, DYSF, ARID1A, USP34	4	0.158
ARID1A, DNAH7	2	0.13										DYSF, ARID1A, USP34, KIAA1109	4	0.158
DCHS1, RPL22	2	0.111										MLL3, DNAH7, SYNE1, DNAH9	4	0.158
ARID1A, NBEA	2	0.111										PCDHAC2, MLL3, USP34, KIAA1109	4	0.158
DNAH3, UBR5	2	0.13										TTK, FAT3, DNAH7, ARID1A	4	0.158
UBR5, RANBP2	2	0.111										MLL3, PCDHAC2, DNAH7, USP34	4	0.158
DNAH3, PCDHGC5	2	0.167										MLL3, DNAH7, USP34, KIAA1109	4	0.158
SRCAP, HMCN1	2	0.13										OBSCN, PCDHAC2, PCDHGC5, MLL3	4	0.158
ARID1A, JARID2	2	0.13										TTK, DNAH7, SYNE2, USP34	4	0.158
TRIO, PLEC	2	0.13										PCDHAC2, DYSF, ARID1A, USP34	4	0.158
OBSCN, C5orf42	2	0.111										MLL3, FAT3, PCDHGC5, TIE1	4	0.158
ARID1A, ARFGEF2	2	0.111										MLL3, PCDHAC2, PCDHGC5, FAT3, TIE1	5	0.158
PGM5, ARID1A	2	0.148										FAT3, DNAH7, ARID1A, MLL3, USP34	5	0.158
MLL3, MYCBP2	2	0.111										DNAH7, ARID1A, MLL3, ANK3, USP34	5	0.158
PCDHAC2, RNF213	2	0.111										DNAH7, ARID1A, FAT3, SYNE2, USP34	5	0.158
DNAH3, HERC2	2	0.13										FAT3, MLL3, TTK, USP34, ARID1A	5	0.158
FAT3, FLG	2	0.13										DNAH7, ARID1A, PCDHAC2, USP34, KIAA1109	5	0.158
PCDHGC5, PCDH17	2	0.111										DNAH7, ARID1A, DNAH9, SYNE1, USP34	5	0.158
FLG, USH2A	2	0.111										MLL3, DNAH7, ARID1A, PCDHAC2, KIAA1109	5	0.158
XIRP2, PCDH15	2	0.111										DNAH7, ARID1A, TTK, SYNE2, USP34	5	0.158
TNRC6A, UBR5	2	0.111										FAT3, DNAH7, MLL3, TTK, ARID1A	5	0.158
ANK3, RNF43	2	0.111										TTK, DNAH7, MLL3, SYNE2, USP34	5	0.158
DCHS1, DNAH3	2	0.13										DNAH7, DYSF, ARID1A, PCDHAC2, USP34	5	0.158
CSMD2, ATP10A	2	0.111										MLL3, DYSF, ARID1A, PCDHAC2, USP34	5	0.158
HMCN1, DNAH7	2	0.111										TTK, DNAH7, ARID1A, MLL3, SYNE2	5	0.158
HERC2, CHD4	2	0.111										DNAH7, DYSF, MLL3, USP34, KIAA1109	5	0.158
HERC2, UBR5	2	0.13										FAT3, DNAH7, TTK, SYNE2, USP34	5	0.158
PCDHAC2, PSD	2	0.13										PCDHAC2, ARID1A, MLL3, USP34, KIAA1109	5	0.158
ZMIZ1, HERC2	2	0.13										DNAH7, DYSF, ARID1A, MLL3, USP34	5	0.158
OBSCN, DYNC1H1	2	0.111										MLL3, DNAH7, FAT3, SYNE2, USP34	5	0.158
ZFHX4, PCDHGC5	2	0.148										MLL3, DNAH7, TTK, FAT3, SYNE2	5	0.158
ARID1A, MLL	2	0.111										TTK, DNAH7, ARID1A, MLL3, USP34	5	0.158
HERC2, XYLT2	2	0.111										MLL3, DYSF, ARID1A, PCDHAC2, KIAA1109	5	0.158
DCHS1, MKI67	2	0.111										MLL3, DNAH7, ARID1A, FAT3, SYNE2	5	0.158
MLL2, MTOR	2	0.13										DNAH7, DYSF, ARID1A, MLL3, KIAA1109	5	0.158
SPTA1, TP53	2	0.111										TTK, DNAH7, ARID1A, FAT3, USP34	5	0.158
FAT3, DNAH7	2	0.111										DNAH7, DNAH9, MLL3, SYNE1, USP34	5	0.158
HMCN1, COL12A1	2	0.13										DNAH7, ARID1A, MLL3, SYNE1, USP34	5	0.158
MAP2, ARID1A	2	0.13										DNAH7, ARID1A, DNAH9, MLL3, USP34	5	0.158
DNAH3, RNF213	2	0.13										OBSCN, PCDHAC2, FAT3, PCDHGC5, TIE1	5	0.158
PCDHAC2, DNAH7	2	0.13										DNAH7, DYSF, ARID1A, USP34, KIAA1109	5	0.158
MAP2, CNTLN	2	0.111										MLL3, DYSF, PCDHAC2, USP34, KIAA1109	5	0.158
DNAH3, KALRN	2	0.111										FAT3, DNAH7, MLL3, TTK, USP34	5	0.158
CHD4, PCDHGC5	2	0.111										OBSCN, PCDHAC2, MLL3, PCDHGC5, TIE1	5	0.158
PCDHAC2, DNAH3	2	0.167										DNAH7, DYSF, ARID1A, PCDHAC2, KIAA1109	5	0.158
BSN, RPL22	2	0.111										MLL3, ARID1A, TTK, FAT3, SYNE2	5	0.158
OBSCN, UBR5	2	0.148										DNAH7, ARID1A, DNAH9, MLL3, SYNE1	5	0.158
ACVR2A, MLL2	2	0.13										OBSCN, MLL3, FAT3, PCDHGC5, TIE1	5	0.158
ASXL1, ARID1A	2	0.111										FAT3, MLL3, TTK, SYNE2, USP34	5	0.158
PCDHAC2, KALRN	2	0.13										TTK, ARID1A, MLL3, SYNE2, USP34	5	0.158
ATP10A, RPL22	2	0.111										ARID1A, DNAH9, MLL3, SYNE1, USP34	5	0.158
USH2A, SLITRK1	2	0.111										DNAH7, ARID1A, MLL3, USP34, KIAA1109	5	0.158
CSMD2, PLEC	2	0.111										OBSCN, MLL3, PCDHAC2, FAT3, TIE1	5	0.158
PCDHAC2, MKI67	2	0.111										FAT3, ARID1A, TTK, SYNE2, USP34	5	0.158
XYLT2, ZNF43	2	0.111										DNAH7, ARID1A, MLL3, SYNE2, USP34	5	0.158
ARID1A, TRRAP	2	0.111										MLL3, DNAH7, PCDHAC2, USP34, KIAA1109	5	0.158
DCHS1, GPR98	2	0.111										MLL3, UNC79, PCDHAC2, BSN, CENPF	5	0.158
PLEC, PSD	2	0.13										MLL3, DNAH7, DYSF, ARID1A, PCDHAC2	5	0.158
HERC2, RPL22	2	0.111										FAT3, DNAH7, ARID1A, TTK, SYNE2	5	0.158
TRIO, MED12L	2	0.13										FAT3, ARID1A, MLL3, SYNE2, USP34	5	0.158
ARID1A, PTPRD	2	0.111										DYSF, ARID1A, PCDHAC2, USP34, KIAA1109	5	0.158
HMCN1, HERC2	2	0.13										PCDHAC2, DNAH7, ARID1A, MLL3, USP34	5	0.158
MLL2, SIPA1L2	2	0.13										PCDHAC2, DNAH7, DYSF, MLL3, KIAA1109	5	0.158
MLL3, ROBO2	2	0.148										OBSCN, MLL3, PCDHAC2, PCDHGC5, FAT3	5	0.158
ATP10A, RNF43	2	0.111										DNAH7, DYSF, PCDHAC2, USP34, KIAA1109	5	0.158
CNTN6, RNF43	2	0.13										MLL3, DNAH7, DYSF, PCDHAC2, USP34	5	0.158
AKAP9, UBR5	2	0.111										DYSF, ARID1A, MLL3, USP34, KIAA1109	5	0.158
MLL2, RANBP2	2	0.13										OBSCN, PCDHAC2, MLL3, PCDHGC5, FAT3, TIE1	6	0.158
TRIM51, PCDHGC5	2	0.111										MLL3, ARID1A, TTK, FAT3, SYNE2, USP34	6	0.158
PLEC, DNAH7	2	0.111										MLL3, DNAH7, ARID1A, PCDHAC2, USP34, KIAA1109	6	0.158
SRCAP, PHF2	2	0.111										MLL3, DNAH7, DYSF, ARID1A, PCDHAC2, USP34	6	0.158
ARID1A, MYH9	2	0.111										PCDHAC2, DYSF, ARID1A, MLL3, USP34, KIAA1109	6	0.158
OBSCN, KALRN	2	0.111										DNAH7, DYSF, ARID1A, MLL3, USP34, KIAA1109	6	0.158
PCDHGC5, C1QTNF5	2	0.111										MLL3, DNAH7, TTK, FAT3, SYNE2, USP34	6	0.158
CCDC108, ARID1A	2	0.111										MLL3, DNAH7, ARID1A, TTK, FAT3, SYNE2	6	0.158
DCHS1, OBSCN	2	0.111										MLL3, DNAH7, ARID1A, FAT3, SYNE2, USP34	6	0.158
ARID1A, PTPRT	2	0.111										TTK, DNAH7, ARID1A, FAT3, SYNE2, USP34	6	0.158
CSMD2, CELSR1	2	0.111										DNAH7, ARID1A, DNAH9, MLL3, SYNE1, USP34	6	0.158
OBSCN, UNC13B	2	0.111										MLL3, DNAH7, ARID1A, TTK, SYNE2, USP34	6	0.158
MLL4, FAT4	2	0.111										DNAH7, DYSF, ARID1A, PCDHAC2, USP34, KIAA1109	6	0.158
HERC2, PAX9	2	0.111										MLL3, DNAH7, ARID1A, TTK, FAT3, USP34	6	0.158
PCDHAC2, RERE	2	0.13										PCDHAC2, DNAH7, DYSF, MLL3, USP34, KIAA1109	6	0.158
PCDHAC2, COL12A1	2	0.111										PCDHAC2, DNAH7, DYSF, ARID1A, MLL3, KIAA1109	6	0.158
PLEC, MED12L	2	0.111										TTK, DNAH7, ARID1A, MLL3, FAT3, SYNE2, USP34	7	0.158
HMCN1, NCOA6	2	0.111										PCDHAC2, DNAH7, DYSF, ARID1A, MLL3, USP34, KIAA1109	7	0.158
SRCAP, ROBO2	2	0.111
HERC2, BZRAP1	2	0.111
ARID1A, HERC2	2	0.167
PCDHAC2, CSMD2	2	0.167
MLL2, NOTCH1	2	0.111
PTPRT, ODZ3	2	0.111
HMCN1, ZNF43	2	0.111
ACVR2A, ARID1A	2	0.148
MAP2, SYNE1	2	0.111
CSMD2, FAT3	2	0.148
ARID1A, PDZD2	2	0.111
ARID1A, FAT4	2	0.148
PCDHAC2, DYNC1H1	2	0.111
ARID1A, CELSR1	2	0.148
UBR5, FAT4	2	0.111
HMCN1, PSME4	2	0.13
LMAN1, NPAT	2	0.111
ROBO2, PCDH15	2	0.111
PLEC, RNF43	2	0.167
NPAT, RPL22	2	0.111
ARID1A, PCDHGC5	2	0.204
ACVR2A, CELSR1	2	0.111
TENM3, ARID1A	2	0.111
ARID1A, RANBP2	2	0.13
PCDHGC5, FAT4	2	0.148
LRP2, RPL22	2	0.111
OBSCN, ESRP1	2	0.111
HLA-B, HMCN1	2	0.13
DNAH3, COL12A1	2	0.111
PCDHAC2, FBN3	2	0.111
ARID1A, UBR5	2	0.167
HMCN1, DYNC2H1	2	0.111
JARID2, UBR5	2	0.111
ZFHX4, ZBTB20	2	0.111
HMCN1, GPR98	2	0.111
ARID1A, SETBP1	2	0.13
TP53, PCDH17	2	0.111
HSPG2, RNF43	2	0.13
RNF43, PCDHGC5	2	0.148
PCDHAC2, SYNE2	2	0.111
DNAH3, CR1	2	0.111
ARID1A, GNAS	2	0.13
MLL3, RELN	2	0.111
ARID1A, ZBTB20	2	0.111
DNAH3, DOCK3	2	0.13
ZC3H18, RNF43	2	0.111
MLL3, ACVR2A	2	0.13
MLL2, DOCK3	2	0.111
LRP2, DNAH3	2	0.111
MLL2, GPR98	2	0.111
MLL2, RNF43	2	0.185
CSMD2, SETBP1	2	0.111
TP53, FAT4	2	0.111
ACVR2A, DOCK3	2	0.111
ROBO2, MYCBP2	2	0.111
MLL2, HMCN1	2	0.167
ARID1A, SIGLEC1	2	0.111
PCDHAC2, SPTA1	2	0.13
OBSCN, SYNE1	2	0.111
OBSCN, AHNAK	2	0.111
SIPA1L2, HERC2	2	0.111
DNAH3, GPR98	2	0.13
PDE4DIP, ARID1A	2	0.111
FAT3, UGGT2	2	0.111
CACNA1E, UBR5	2	0.111
ARID1A, GPATCH8	2	0.111
DNAH3, MYCBP2	2	0.111
SPTA1, FAT3	2	0.13
TP53, DNAH7	2	0.111
MUC5B, CNTN6	2	0.111
OBSCN, HSPG2	2	0.111
RNF43, DYNC1H1	2	0.111
DOCK3, PLEC	2	0.111
ARID1A, HDAC4	2	0.111
ARID1A, MED12L	2	0.13
CSMD2, HERC2	2	0.111
SYNE1, COL12A1	2	0.111
HMCN1, MGA	2	0.111
MLL2, LMAN1	2	0.13
PCDHAC2, MBD6	2	0.111
MLL2, ZBTB20	2	0.111
ARID1A, TP53	2	0.13
PLEC, RPL22	2	0.111
TENM3, PTPRT	2	0.111
RNF43, PSD	2	0.13
PLEC, CELSR1	2	0.148
ARID1A, COL22A1	2	0.111
MLL3, PKHD1L1	2	0.111
LRP2, RNF43	2	0.13
ANK3, MYCBP2	2	0.111
RNF43, NOTCH1	2	0.111
HLA-B, MLL2	2	0.111
ARID1A, PXDN	2	0.111
DNAH3, PCDH15	2	0.13
RNF43, FMN2	2	0.111
OBSCN, GPATCH8	2	0.111
FAT3, DMD	2	0.111
PCDHAC2, DOCK3	2	0.111
PCDHAC2, LMAN1	2	0.13
DNAH3, SPTBN1	2	0.111
DNAH3, CELSR1	2	0.111
OBSCN, C12orf51	2	0.111
SYNE1, ACACB	2	0.111
MLL2, ZMIZ1	2	0.13
HERC2, RANBP2	2	0.111
HERC2, PHF2	2	0.13
HLA-C, ARID1A	2	0.111
PCDHAC2, RPL22	2	0.13
MLL3, DOCK3	2	0.111
ARID1A, SYNE2	2	0.13
TENM3, FAT3	2	0.111
MLL3, PGM5	2	0.111
PCDHAC2, CELSR2	2	0.111
MLL3, MACF1	2	0.111
OBSCN, PSME4	2	0.111
PCDHGC5, UBR5	2	0.111
DNAH3, NOTCH1	2	0.111
HERC2, RNF43	2	0.167
SYNE1, FAT4	2	0.13
OBSCN, RPL22	2	0.148
RNF43, LAMA5	2	0.111
FAT3, DNAH3	2	0.148
LMAN1, PCDHGC5	2	0.13
ARID1A, C1QTNF5	2	0.148
PHF2, UBR5	2	0.13
ARID1A, TRIO	2	0.148
MLL2, KIAA1024	2	0.111
SYNE1, PCDHGC5	2	0.111
ROBO2, USH2A	2	0.111
FAT3, MKI67	2	0.111
LMAN1, FAT4	2	0.111
PLEKHA5, ARID1A	2	0.111
ZMIZ1, SIPA1L2	2	0.111
FAT3, PSME4	2	0.111
MLL2, COL12A1	2	0.111
PCDHGC5, NOTCH1	2	0.111
FAT3, RIMS2	2	0.111
HERC2, SVIL	2	0.111
ARID1A, TNRC6C	2	0.111
HERC2, LMAN1	2	0.13
SRCAP, NPAT	2	0.111
HLA-C, MLL2	2	0.111
PCDHAC2, PSME4	2	0.111
OBSCN, XYLT2	2	0.111
MLL2, PCDHGC5	2	0.167
ARID1A, RPL22	2	0.167
PCDHAC2, MYCBP2	2	0.111
RNF213, PCDH15	2	0.111
TRIM51, CELSR1	2	0.111
ARID1A, BCL9	2	0.111
JARID2, FAT4	2	0.111
MLL3, TEAD2	2	0.111
RERE, MLL2	2	0.111
KALRN, RNF43	2	0.111
MLL2, TRIO	2	0.111
MLL3, HERC2	2	0.13
DNAH8, PCDHGC5	2	0.111
PGM5, UBR5	2	0.111
FAT3, XIRP2	2	0.13
DNAH3, RELN	2	0.111
OBSCN, MYCBP2	2	0.111
DNAH3, RPL22	2	0.13
AHNAK2, ARID1A	2	0.111
HMCN1, PTPRD	2	0.13
MBD6, PCDHGC5	2	0.111
CSMD2, BZRAP1	2	0.111
FAT4, PCDH15	2	0.13
ZFHX4, HERC2	2	0.13
MLL3, HSPG2	2	0.13
TRIO, HERC2	2	0.111
KALRN, GPR98	2	0.111
ARID1A, USH2A	2	0.13
PLEC, PCDHGC5	2	0.148
RNF43, DNAH7	2	0.111
TENM3, RNF43	2	0.111
MLL3, SLITRK1	2	0.111
PCDHAC2, ROBO2	2	0.13
MKI67, ARID1A	2	0.13
MLL2, PHF2	2	0.148
DNAH3, C1QTNF5	2	0.13
ROBO2, PCDHGC5	2	0.13
MLL3, FMN2	2	0.111
ARID1A, NCOA6	2	0.111
TNRC6C, RPL22	2	0.111
PCDHGC5, MLL	2	0.111
ZFHX4, RANBP2	2	0.111
FAT3, ROBO2	2	0.13
GPR98, GNAS	2	0.111
ARID1A, ZNF43	2	0.111
TP53, PCDH15	2	0.148
ZFHX4, RNF43	2	0.13
SYNE1, HMCN1	2	0.167
SYNE2, PCDHGC5	2	0.13
SYNE1, PHF2	2	0.111
SRCAP, MLL2	2	0.13
RNF43, C12orf51	2	0.111
MLL3, HMCN1	2	0.111
OBSCN, MED12L	2	0.13
MLL2, MED12L	2	0.111
CHD4, FAT4	2	0.111
TP53, FLG	2	0.148
ACVR2A, NRXN1	2	0.111
PCDHAC2, SETBP1	2	0.111
PCDHAC2, HSPG2	2	0.111
ODZ3, FAT4	2	0.13
SRCAP, OBSCN	2	0.13
PCDHGC5, XIRP2	2	0.111
PCDHAC2, TRIM51	2	0.111
HMCN1, UBR5	2	0.111
TP53, PCDHGC5	2	0.167
UBR5, RPL22	2	0.13
RPL22, DYNC1H1	2	0.111
PSME4, RNF43	2	0.111
DCHS1, ARID1A	2	0.167
HMCN1, FLG	2	0.111
HMCN1, LMAN1	2	0.111
HERC2, PXDN	2	0.111
MUC17, ARID1A	2	0.111
PCDHAC2, MLL	2	0.111
SRCAP, PCDHAC2	2	0.13
PSME4, PCDHGC5	2	0.111
SYNE1, ZFHX4	2	0.111
ERBB3, RNF43	2	0.111
SRCAP, HLA-B	2	0.13
ACVR2A, C1QTNF5	2	0.111
RNF43, ACACB	2	0.111
RNF43, MED12L	2	0.13
HMCN1, RNF213	2	0.111
SRCAP, FAT3	2	0.111
OBSCN, ATP10A	2	0.111
PGM5, RNF43	2	0.148
DCHS1, ACVR2A	2	0.111
PHF2, RNF43	2	0.111
OBSCN, TRIO	2	0.13
HERC2, TRIM51	2	0.111
ARID1A, PSD	2	0.111
ARID1A, ANK3	2	0.13
ZMIZ1, RNF43	2	0.13
FAT3, SYNE1	2	0.148
SIPA1L2, NPAT	2	0.111
PCDHAC2, SIGLEC1	2	0.13
ROBO2, SRPR	2	0.111
DCHS1, PCDHGC5	2	0.13
ARID1A, SRPR	2	0.111
HMCN1, CR1	2	0.111
HMCN1, ZMIZ1	2	0.13
FRMD4A, HMCN1	2	0.111
PCDHAC2, ACVR2A	2	0.13
CSMD2, PSME4	2	0.111
SIPA1L2, LMAN1	2	0.13
PGM5, RPL22	2	0.111
SRCAP, BSN	2	0.111
MUC5B, RNF43	2	0.111
ARID1A, PTPRS	2	0.111
SPTA1, HMCN1	2	0.111
FAT3, ARID1A	2	0.167
TRIO, PCDHGC5	2	0.111
MLL3, ZFHX4	2	0.111
FAT3, SETBP1	2	0.111
TENM3, UBR5	2	0.111
MLL2, ZNF43	2	0.111
LMAN1, CELSR1	2	0.111
ARID1A, AHNAK	2	0.148
ROBO2, RNF213	2	0.111
TEAD2, RNF43	2	0.111
OBSCN, GPR112	2	0.111
RNF43, CELSR1	2	0.167
HSPG2, CELSR1	2	0.111
FAT3, PLEC	2	0.111
PCDHAC2, ZMIZ1	2	0.13
AHNAK, FAT4	2	0.111
RNF43, GPR98	2	0.111
HMCN1, RNF43	2	0.13
FAT3, COL12A1	2	0.111
CNTN6, ACACB	2	0.111
PCDHAC2, PLEC	2	0.167
MLL2, RPL22	2	0.13
CSMD2, USH2A	2	0.111
PCDHAC2, PAX9	2	0.111
FAT3, PCDHGC5	2	0.167
ARID1A, CACNA1E	2	0.111
CSMD2, RNF43	2	0.13
MLL2, PSME4	2	0.111
PCDHAC2, BZRAP1	2	0.148
FAT3, HERC2	2	0.111
CSMD2, MLL2	2	0.111
SPEN, ARID1A	2	0.111
RNF43, MLL4	2	0.111
OBSCN, PLEC	2	0.148
PCDHAC2, HERC2	2	0.167
SRCAP, PGM5	2	0.111
MLL2, JARID2	2	0.111
HMCN1, USH2A	2	0.111
MLL3, FAT3	2	0.13
ARID1A, MGA	2	0.111
SRCAP, PDZD2	2	0.111
LRP2, SRCAP	2	0.111
PHF2, JARID2	2	0.111
SYNE1, TP53	2	0.167
AHNAK, LAMA2	2	0.111
SPTA1, SYNE1	2	0.167
PCDHAC2, ANK3	2	0.13
RNF43, NPAT	2	0.111
RNF43, RPL22	2	0.167
HMCN1, TP53	2	0.241
HMCN1, TNRC6A	2	0.111
ACVR2A, HERC2	2	0.111
ZFHX4, SYNE2	2	0.111
SRCAP, HERC2	2	0.13
MLL2, MKI67	2	0.13
PCDHAC2, EPPK1	2	0.111
SRCAP, DNAH3	2	0.148
ARID1A, BZRAP1	2	0.148
OBSCN, RNF43	2	0.185
SYNE2, DNAH7	2	0.111
RNF43, GPATCH8	2	0.111
DNAH3, PGM5	2	0.111
ARID1A, PLEC	2	0.167
HMCN1, PCDHGC5	2	0.167
PGM5, CELSR1	2	0.111
SRCAP, ARID1A	2	0.167
MAP2, FLG	2	0.111
MLL3, ARID1A	2	0.167
HMCN1, CHD4	2	0.111
LRP2, MLL3	2	0.111
ARID1A, SVIL	2	0.13
DNAH3, ACVR2A	2	0.13
MLL3, DNAH3	2	0.167
DNAH3, NRXN1	2	0.111
RPL22, RANBP2	2	0.111
SYNE2, CELSR1	2	0.111
MLL2, PXDN	2	0.111
DNAH3, NCKAP5	2	0.111
FSCN3, PCDHGC5	2	0.111
ANK3, PLEC	2	0.111
MLL2, PAX9	2	0.111
PSD, CELSR1	2	0.111
ZFHX4, DNAH8	2	0.111
PCDHAC2, PTPRS	2	0.13
TENM3, OBSCN	2	0.111
ERBB3, ARID1A	2	0.111
MLL3, PSME4	2	0.111
ARID1A, MYH7	2	0.13
MLL2, BZRAP1	2	0.111
DNAH3, RNF43	2	0.148
SYNE1, MLL2	2	0.111
OBSCN, DNAH7	2	0.13
HMCN1, CTNND2	2	0.111
HMCN1, NOTCH1	2	0.111
PCDHAC2, ARID1A	2	0.241
CSMD2, SIGLEC1	2	0.111
TENM3, FAT4	2	0.13
DNAH3, HMCN1	2	0.148
RNF43, CHD4	2	0.111
DOCK3, ROBO2	2	0.111
RABGAP1, DNAH7	2	0.111
SVIL, RNF43	2	0.111
CSMD2, SYNE1	2	0.111
RNF43, LMAN1	2	0.13
ARID1A, ODZ4	2	0.111
ZBTB20, PLEC	2	0.111
ASXL1, HMCN1	2	0.111
DNAH3, SPTBN4	2	0.111
DNAH3, GNAS	2	0.111
TNXB, PCDHGC5	2	0.111
ACVR2A, FAT4	2	0.111
TRIO, CELSR1	2	0.13
BSN, RNF43	2	0.111
SYNE1, ARID1A	2	0.148
OBSCN, HMCN1	2	0.13
CELSR1, RPL22	2	0.13
ROBO2, SMG1	2	0.111
ARID1A, PHF2	2	0.148
PCDHAC2, NOTCH1	2	0.13
RNF43, SETBP1	2	0.111
MLL2, MBD6	2	0.111
MLL3, CELSR1	2	0.111
PCDHAC2, C1QTNF5	2	0.111
MLL3, RNF43	2	0.167
DNAH3, PAX9	2	0.111
ARID1A, NPAT	2	0.13
ARID1A, C12orf51	2	0.111
MLL2, CACNA1C	2	0.111
MLL3, MLL2	2	0.13
SRCAP, UBR5	2	0.148
FAT3, CTNND2	2	0.111
PLEC, TRRAP	2	0.111
FAT3, ODZ3	2	0.111
LAMA5, CELSR1	2	0.111
HMCN1, ANK3	2	0.111
OBSCN, MYH14	2	0.111
ARID1A, BTBD7	2	0.111
ATP10A, TRIO	2	0.111
ESRP1, RNF43	2	0.111
TRIO, MYH9	2	0.111
RERE, ARID1A	2	0.111
MLL2, MLL4	2	0.111
MLL2, PLEKHA5	2	0.111
MLL2, GPATCH8	2	0.111
TENM3, ODZ3	2	0.185
SYNE1, RNF43	2	0.111
PCDHAC2, PCDH10	2	0.111
ROBO2, FAT4	2	0.111
AHNAK, DNAH7	2	0.111
HSPG2, SIGLEC1	2	0.111
FAT3, SIPA1L2	2	0.111
PGM5, XYLT2	2	0.111
RNF43, SIGLEC1	2	0.111
PCDHGC5, HDAC4	2	0.111
ZFHX4, PSME4	2	0.111
MLL2, SVIL	2	0.111
PLEC, NOTCH1	2	0.111
PCDHAC2, SYNE1	2	0.13
PCDHAC2, MLL3	2	0.13
FAT3, MACF1	2	0.111
FAT3, DNAH8	2	0.111
ARID1A, PKHD1L1	2	0.13
SRCAP, DCHS1	2	0.111
DCHS1, MLL2	2	0.111
DNAH3, MTOR	2	0.111
ARID1A, PSME4	2	0.13
LRP2, COL12A1	2	0.111
OBSCN, RANBP2	2	0.148
PCDHAC2, TRIO	2	0.148
LRP2, CSMD2	2	0.111
OBSCN, ROBO2	2	0.111
RNF43, FAT4	2	0.148
ARID1A, DYNC2H1	2	0.13
TP53, USH2A	2	0.148
KIAA1024, MACF1	2	0.111
NRG1, MED12L	2	0.111
LMAN1, UBR5	2	0.111
ZBTB20, RNF43	2	0.111
ZMIZ1, LMAN1	2	0.111
OBSCN, MLL3	2	0.148
MLL3, ADAMTS18	2	0.111
PCDHAC2, SVIL	2	0.111
TP53, COL12A1	2	0.111
ARID1A, CELSR2	2	0.13
PCDHAC2, CACNA1E	2	0.111
RNF43, RANBP2	2	0.13
RABGAP1, MLL2	2	0.111
ZBTB20, PCDHGC5	2	0.111
PCDHAC2, PCDHGC5	2	0.222
SRCAP, MLL3	2	0.13
ROBO2, GPR98	2	0.111
KLHL26, LMAN1	2	0.111
LRP2, ARID1A	2	0.13
DCHS1, PCDHAC2	2	0.13
MLL2, ROBO2	2	0.111
SRCAP, PCDH15	2	0.111
MKI67, PCDHGC5	2	0.148
SYNE1, DNAH7	2	0.13
CDK12, HMCN1	2	0.111
MLL2, CELSR1	2	0.13
MKI67, SIPA1L2	2	0.111
PCDHGC5, RIMS2	2	0.13
DNAH3, ESRP1	2	0.111
ADAMTS18, ARID1A	2	0.111
KALRN, ARID1A	2	0.148
PCDHAC2, BCL9	2	0.111
OBSCN, CSMD2	2	0.13
TENM3, DNAH3	2	0.111
MLL3, SYNE1	2	0.111
ARID1A, MBD6	2	0.111
FLNC, RNF43	2	0.111
RNF43, UBR5	2	0.148
HSPG2, HERC2	2	0.111
HMCN1, FAT4	2	0.111
ROBO2, SLITRK1	2	0.111
HERC2, PCDHGC5	2	0.148
DNAH3, PLEC	2	0.148
PDZD2, UBR5	2	0.111
XYLT2, RNF43	2	0.111
DNAH3, HLA-B	2	0.13
FAT3, HLA-B	2	0.111
DNAH3, RANBP2	2	0.111
FAT3, COL5A1	2	0.13
SIPA1L2, CHD4	2	0.111
FAT3, PCDH15	2	0.148
PCDHAC2, SGK223	2	0.111
DNAH3, GOLGB1	2	0.111
HMCN1, MED12L	2	0.111
DNAH3, GLI3	2	0.111
MLL2, HERC2	2	0.167
CACNA1C, PLEC	2	0.111
DNAH3, ODZ3	2	0.111
ADAMTS5, SYNE1	2	0.13
SYNE1, FLG	2	0.111
ARID1A, PAX9	2	0.111
MLL3, SPECC1	2	0.111
MLL2, CHD4	2	0.13
SYNE1, SETBP1	2	0.13
ATP10A, ARID1A	2	0.13
HERC2, COL12A1	2	0.111
MLL3, ZBTB20	2	0.13
FAT3, USH2A	2	0.148
DOCK3, PCDHGC5	2	0.111
ARID1A, BSN	2	0.111
MLL3, PSD	2	0.111
MLL3, PCDHGC5	2	0.13
KALRN, RPL22	2	0.111
MLL3, FAT4	2	0.13
PCDHAC2, USH2A	2	0.111
PALM2-AKAP2, ARID1A	2	0.111
AHNAK, RNF43	2	0.111
MLL3, MLL4	2	0.111
DNAH3, PKHD1L1	2	0.13
ARID1A, DYNC1H1	2	0.13
SPTA1, ARID1A	2	0.111
DNAH3, ROBO2	2	0.167
MLL2, ARID1A	2	0.204
MYH2, TP53	2	0.111
ARID1A, LAMA2	2	0.111
RNF43, MYCBP2	2	0.13
PCDHAC2, MYH9	2	0.111
HMCN1, PAX9	2	0.13
AHNAK, HMCN1	2	0.111
MACF1, RNF43	2	0.111
ARID1A, TNRC6A	2	0.111
MUC17, DNAH3	2	0.111
ARID1A, KIAA1024	2	0.111
ATP10A, HMCN1	2	0.13
MLL3, MUC5B	2	0.111
SYNE2, RNF43	2	0.111
SIGLEC1, PCDHGC5	2	0.111
HLA-C, DNAH3	2	0.111
FAT3, RNF43	2	0.111
ARID1A, TONSL	2	0.111
UNC13B, PCDHGC5	2	0.111
ARID1A, PLXNA4	2	0.111
PCDHAC2, PXDN	2	0.13
MLL2, DNAH7	2	0.111
HLA-C, HLA-B	2	0.111
BZRAP1, RNF43	2	0.111
ARID1A, RNF43	2	0.204
ARID1A, ESRP1	2	0.13
DNAH3, MLL2	2	0.185
PCDHAC2, RNF43	2	0.185
PCDHAC2, LAMA5	2	0.111
OBSCN, BZRAP1	2	0.148
HERC2, SETBP1	2	0.111
CSMD2, PCDHA11	2	0.111
HLA-B, PCDH15	2	0.111
LRP2, MLL2	2	0.13
MLL2, MACF1	2	0.13
GLI3, HMCN1	2	0.111
ARID1A, CHD4	2	0.111
ARID1A, MTOR	2	0.111
MLL2, PGM5	2	0.13
FAT3, TP53	2	0.222
RNF43, PXDN	2	0.13
DCHS1, AHNAK	2	0.111
DNAH7, CELSR1	2	0.111
ARID1A, ROBO2	2	0.167
SYNE2, PLEC	2	0.111
ARID1A, NIPBL	2	0.111
CSMD2, HMCN1	2	0.13
NOTCH1, CELSR1	2	0.111
DCHS1, PKHD1L1	2	0.111
SIPA1L2, FAT4	2	0.111
ROBO2, PLEC	2	0.13
ARID1A, SPTBN1	2	0.111
PGM5, HERC2	2	0.13
DCHS1, RNF43	2	0.111
LRP2, FAT3	2	0.13
GLI3, ARID1A	2	0.111
MLL3, ERBB3	2	0.111
ARID1A, UGGT2	2	0.111
PLEC, PXDN	2	0.13
LRP2, PCDHAC2	2	0.111
PCDHGC5, COL12A1	2	0.111
PCDHAC2, AHNAK	2	0.111
SRCAP, RPL22	2	0.13
BSN, UBR5	2	0.111
DNAH3, ARID1A	2	0.204
PGM5, PLEC	2	0.111
HMCN1, SLITRK1	2	0.111
PCDHAC2, C12orf51	2	0.111
CSMD2, ARID1A	2	0.148
PSME4, DNAH7	2	0.111
COL12A1, UBR5	2	0.111
HMCN1, RPL22	2	0.111
PSME4, HERC2	2	0.111
PGM5, SVIL	2	0.111
DNAH3, FAT4	2	0.111
ACVR2A, UBR5	2	0.111
PCDHGC5, PXDN	2	0.111
KALRN, PGM5	2	0.111
PCDHAC2, UNC13B	2	0.13
PLEC, TRIM51	2	0.111
TRIO, RNF43	2	0.148
DCHS1, HMCN1	2	0.111
MLL2, UBR5	2	0.13
PCDHAC2, SIPA1L2	2	0.111
BZRAP1, PCDHGC5	2	0.13
HMCN1, NPAT	2	0.111
ARID1A, SLITRK1	2	0.13
ARID1A, MYCBP2	2	0.13
MLL2, PLEC	2	0.167
OBSCN, DYNC2H1	2	0.111
ZFHX4, PHF2	2	0.111
TRIO, DNAH7	2	0.111
PCDHAC2, PGM5	2	0.13
PCDHAC2, CELSR1	2	0.167
CSMD2, PCDHGC5	2	0.13
MLL2, ZFHX4	2	0.13
DOCK3, ARID1A	2	0.13
NOTCH1, RPL22	2	0.111
MLL2, TNRC6A	2	0.111
PHF2, FAT4	2	0.111
FAT3, GPR98	2	0.13
PLEC, MYCBP2	2	0.111
APC, SYNE1	2	0.13
PCDHGC5, GPR98	2	0.13
RERE, HERC2	2	0.111
MLL3, ESRP1	2	0.111
FAT3, DYNC2H1	2	0.111
HSPG2, LAMA5	2	0.111
PCDHAC2, ZC3H18	2	0.111
FAT3, MLL2	2	0.111
ZFHX4, HSPG2	2	0.111
FAT3, PCDH17	2	0.13
PCDHGC5, CELSR1	2	0.148
FAT3, HMCN1	2	0.185
FAT4, ACACB	2	0.111
ZFHX4, CHD4	2	0.111
PCDHAC2, MLL2	2	0.167
PCDHAC2, ATP10A	2	0.111
MLL3, NRXN1	2	0.111
CSMD2, PTPRT	2	0.111
HERC2, CELSR1	2	0.13
ZFHX4, PLEC	2	0.111
MACF1, PLEC	2	0.111
ARID1A, COL12A1	2	0.13
TP53, XIRP2	2	0.13
SRCAP, HERC2, RNF43	3	0.111
PCDHAC2, CELSR1, PXDN	3	0.111
MLL2, ARID1A, LMAN1	3	0.13
OBSCN, ARID1A, DYNC1H1	3	0.111
OBSCN, HSPG2, RPL22	3	0.111
MLL3, ROBO2, MYCBP2	3	0.111
OBSCN, RNF43, MYCBP2	3	0.111
SRCAP, RNF43, RPL22	3	0.13
ARID1A, PHF2, COL12A1	3	0.111
OBSCN, ARID1A, AHNAK	3	0.111
ARID1A, TP53, PCDHGC5	3	0.111
PCDHAC2, DNAH3, RNF213	3	0.111
DNAH3, ROBO2, SRPR	3	0.111
DNAH3, PHF2, PCDHGC5	3	0.111
DNAH3, ROBO2, GPR98	3	0.111
DNAH3, ROBO2, PCDHGC5	3	0.111
PCDHAC2, ATP10A, CELSR1	3	0.111
ARID1A, PTPRD, HMCN1	3	0.111
ARID1A, ROBO2, MYCBP2	3	0.111
MLL2, LMAN1, PCDHGC5	3	0.111
ARID1A, HERC2, LMAN1	3	0.111
TRIO, PCDHGC5, DNAH7	3	0.111
MLL3, DOCK3, PLEC	3	0.111
SRCAP, OBSCN, RNF43	3	0.13
PCDHAC2, FAT3, HERC2	3	0.111
OBSCN, ARID1A, UBR5	3	0.13
PCDHAC2, SYNE2, CELSR1	3	0.111
MLL2, RNF43, MED12L	3	0.111
ACVR2A, PLEC, PCDHGC5	3	0.111
DCHS1, DNAH3, ACVR2A	3	0.111
OBSCN, SRCAP, RPL22	3	0.111
OBSCN, MLL2, LRP2	3	0.111
PCDHAC2, DNAH3, UBR5	3	0.111
MLL2, PCDHGC5, DNAH7	3	0.111
ARID1A, RNF43, PSD	3	0.111
PCDHGC5, CELSR1, RPL22	3	0.111
MLL3, MLL2, HMCN1	3	0.111
ANK3, PLEC, MYCBP2	3	0.111
ARID1A, PLEC, MED12L	3	0.111
FAT3, DNAH3, MLL3	3	0.111
RNF43, LAMA5, CELSR1	3	0.111
HLA-C, HLA-B, MLL2	3	0.111
PCDHAC2, UNC13B, PCDHGC5	3	0.111
PCDHAC2, ARID1A, TP53	3	0.111
PLEC, CELSR1, PSD	3	0.111
DNAH3, ARID1A, RNF213	3	0.13
HLA-C, MLL2, ARID1A	3	0.111
RNF43, UBR5, RPL22	3	0.13
OBSCN, CSMD2, HMCN1	3	0.111
OBSCN, DNAH3, ARID1A	3	0.13
BSN, RNF43, RPL22	3	0.111
MLL2, ARID1A, NPAT	3	0.111
PCDHAC2, DNAH3, MLL3	3	0.111
MLL3, MLL2, RNF43	3	0.111
RNF43, LMAN1, FAT4	3	0.111
LMAN1, PCDHGC5, CELSR1	3	0.111
SRCAP, ROBO2, RNF43	3	0.111
MLL2, HERC2, CELSR1	3	0.111
MLL3, ARID1A, MACF1	3	0.111
PCDHAC2, CSMD2, ARID1A	3	0.13
MLL3, MLL2, ARID1A	3	0.13
ARID1A, APOB, HMCN1	3	0.111
PSME4, HERC2, RNF43	3	0.111
PCDHAC2, PHF2, UBR5	3	0.111
MLL2, TRIO, RNF43	3	0.111
CSMD2, SIGLEC1, PCDHGC5	3	0.111
MLL3, SRCAP, RPL22	3	0.111
PCDHAC2, ARID1A, RPL22	3	0.13
HMCN1, SIPA1L2, NPAT	3	0.111
OBSCN, DCHS1, ARID1A	3	0.111
ZMIZ1, RNF43, HMCN1	3	0.111
ARID1A, LMAN1, HMCN1	3	0.111
PCDHAC2, ARID1A, DNAH7	3	0.111
PCDHAC2, HSPG2, RNF43	3	0.111
MLL2, SVIL, RNF43	3	0.111
RABGAP1, DNAH7, MLL2	3	0.111
OBSCN, CSMD2, ARID1A	3	0.13
MLL2, ARID1A, ZMIZ1	3	0.13
OBSCN, ZFHX4, HERC2	3	0.111
PGM5, RNF43, CELSR1	3	0.111
SRCAP, PHF2, UBR5	3	0.111
ZFHX4, DNAH7, PCDHGC5	3	0.111
DNAH3, ROBO2, RNF43	3	0.13
MLL2, HMCN1, NOTCH1	3	0.111
MLL2, HERC2, XYLT2	3	0.111
PCDHAC2, PLEC, PXDN	3	0.13
PCDHAC2, ARID1A, COL12A1	3	0.111
ARID1A, HERC2, RPL22	3	0.111
ACVR2A, ARID1A, UBR5	3	0.111
PCDHAC2, ROBO2, RNF43	3	0.111
MLL2, PHF2, FAT4	3	0.111
HMCN1, SIPA1L2, PCDHGC5	3	0.111
SRCAP, MLL3, ARID1A	3	0.13
MLL3, ERBB3, RNF43	3	0.111
MLL2, ARID1A, MED12L	3	0.111
MLL3, DNAH3, RPL22	3	0.111
PCDHAC2, LMAN1, PCDHGC5	3	0.13
ACVR2A, ARID1A, PCDHGC5	3	0.111
HSPG2, SIGLEC1, LAMA5	3	0.111
PCDHAC2, MLL2, PTPRS	3	0.111
ARID1A, PCDHGC5, C1QTNF5	3	0.111
SPTA1, PCDHAC2, PCDHGC5	3	0.111
OBSCN, BZRAP1, PCDHGC5	3	0.13
ZFHX4, PSME4, CHD4	3	0.111
SRCAP, HERC2, UBR5	3	0.111
OBSCN, RANBP2, RPL22	3	0.111
PCDHAC2, HSPG2, LAMA5	3	0.111
SRCAP, MLL3, RNF43	3	0.13
TRIO, HERC2, RNF43	3	0.111
PCDHAC2, FAT3, DNAH3	3	0.111
ARID1A, PLEC, RPL22	3	0.111
ARID1A, RNF43, NPAT	3	0.111
PCDHAC2, RNF43, C12orf51	3	0.111
DNAH3, ARID1A, KALRN	3	0.111
ATP10A, RNF43, CELSR1	3	0.111
ZFHX4, ARID1A, RANBP2	3	0.111
PCDHAC2, HERC2, RNF43	3	0.148
RNF43, PCDHGC5, CELSR1	3	0.148
HLA-C, DNAH3, HLA-B	3	0.111
PCDHAC2, OBSCN, PGM5	3	0.111
MLL3, DNAH3, SRPR	3	0.111
ARID1A, UBR5, RANBP2	3	0.111
ARID1A, SIPA1L2, PCDHGC5	3	0.111
ZFHX4, HSPG2, RNF43	3	0.111
SRCAP, PGM5, ARID1A	3	0.111
FAT3, HERC2, RNF43	3	0.111
DNAH3, PCDHGC5, COL12A1	3	0.111
MLL3, PGM5, RNF43	3	0.111
DOCK3, ARID1A, PLEC	3	0.111
OBSCN, ARID1A, PSME4	3	0.111
SRCAP, DNAH3, RPL22	3	0.111
MLL3, ARID1A, SRPR	3	0.111
FAT3, DNAH3, ARID1A	3	0.13
LRP2, DNAH3, MLL2	3	0.111
CSMD2, MLL2, ARID1A	3	0.111
PCDHAC2, HERC2, CELSR1	3	0.13
PLEC, ROBO2, RNF43	3	0.111
KALRN, ARID1A, PCDHGC5	3	0.111
PCDHAC2, NOTCH1, RPL22	3	0.111
HERC2, PCDHGC5, UBR5	3	0.111
MLL3, OBSCN, ROBO2	3	0.111
RNF43, NPAT, RPL22	3	0.111
PCDHAC2, SIGLEC1, PCDHGC5	3	0.111
OBSCN, UBR5, RPL22	3	0.111
PCDHAC2, CSMD2, BZRAP1	3	0.111
MLL2, HERC2, LMAN1	3	0.111
MLL2, PHF2, UBR5	3	0.13
MLL2, ARID1A, HMCN1	3	0.167
PCDHAC2, ARID1A, CELSR2	3	0.111
ARID1A, ROBO2, PCDHGC5	3	0.111
ARID1A, NCOA6, HMCN1	3	0.111
ZFHX4, PCDHGC5, FAT4	3	0.111
MLL3, RNF43, MYCBP2	3	0.111
MLL2, PLEC, PXDN	3	0.111
ACVR2A, PCDHGC5, MLL2	3	0.111
OBSCN, MLL2, PCDHAC2	3	0.13
DNAH3, ARID1A, PCDH15	3	0.111
MKI67, ARID1A, MLL2	3	0.13
FAT3, ARID1A, GPR98	3	0.111
ZFHX4, RNF43, RANBP2	3	0.111
ACVR2A, ARID1A, ROBO2	3	0.111
MLL2, HERC2, PGM5	3	0.13
LRP2, ARID1A, HERC2	3	0.13
RNF43, HERC2, PLEC	3	0.13
PGM5, ARID1A, KALRN	3	0.111
TENM3, FAT3, ODZ3	3	0.111
OBSCN, PLEC, MED12L	3	0.111
RNF43, PLEC, PSD	3	0.13
MLL2, ARID1A, RANBP2	3	0.111
OBSCN, PGM5, RNF43	3	0.13
ARID1A, HMCN1, PCDHGC5	3	0.167
PCDHAC2, PGM5, CELSR1	3	0.111
MLL2, HERC2, COL12A1	3	0.111
ARID1A, AHNAK, PCDHGC5	3	0.13
RNF43, ARID1A, TNRC6C	3	0.111
FAT3, RIMS2, FAT4	3	0.111
PCDHAC2, DOCK3, ARID1A	3	0.111
MLL2, SIPA1L2, PHF2	3	0.111
RNF43, PLEC, PGM5	3	0.111
ACVR2A, ARID1A, RNF43	3	0.111
PGM5, HERC2, SVIL	3	0.111
FAT3, DNAH3, MLL2	3	0.111
OBSCN, ARID1A, ANK3	3	0.111
OBSCN, ARID1A, DNAH7	3	0.111
HERC2, PLEC, CELSR1	3	0.111
MLL2, PCDHGC5, UBR5	3	0.111
OBSCN, ARID1A, CELSR1	3	0.13
MLL2, RNF43, DNAH3	3	0.111
MLL3, MLL2, MACF1	3	0.111
PCDHAC2, OBSCN, SIGLEC1	3	0.111
MLL2, ARID1A, RNF43	3	0.167
PCDHAC2, OBSCN, CSMD2	3	0.13
PCDHAC2, RNF43, SIGLEC1	3	0.111
PCDHAC2, HMCN1, HERC2	3	0.111
ZFHX4, ARID1A, MLL2	3	0.13
FAT3, HMCN1, PCDH15	3	0.111
AHNAK, PCDHGC5, DNAH7	3	0.111
OBSCN, ARID1A, PCDHGC5	3	0.13
PCDHAC2, PGM5, HERC2	3	0.111
PCDHAC2, ARID1A, SIGLEC1	3	0.111
HERC2, TRIM51, CELSR1	3	0.111
MLL2, ARID1A, KIAA1024	3	0.111
MLL3, DNAH3, DOCK3	3	0.111
MLL2, AHNAK, ARID1A	3	0.111
MLL2, HERC2, RANBP2	3	0.111
RNF43, ARID1A, SVIL	3	0.111
PCDHAC2, HMCN1, DYNC2H1	3	0.111
PCDHAC2, DNAH3, KALRN	3	0.111
SRCAP, HLA-B, PCDH15	3	0.111
ARID1A, PCDHGC5, GPR98	3	0.13
ARID1A, RNF43, PCDHGC5	3	0.13
KALRN, ARID1A, HMCN1	3	0.111
MLL3, RNF43, FMN2	3	0.111
PCDHAC2, ATP10A, RNF43	3	0.111
MLL3, DNAH3, ROBO2	3	0.148
ARID1A, HERC2, COL12A1	3	0.111
OBSCN, TENM3, UBR5	3	0.111
MLL3, ARID1A, HMCN1	3	0.111
PCDHAC2, DNAH3, LRP2	3	0.111
ARID1A, NOTCH1, RPL22	3	0.111
ARID1A, HSPG2, RPL22	3	0.111
MLL3, ZBTB20, PCDHGC5	3	0.111
RNF43, CELSR1, PXDN	3	0.111
ARID1A, HERC2, PHF2	3	0.13
PCDHAC2, ARID1A, CELSR1	3	0.148
PCDHAC2, ARID1A, RNF43	3	0.167
PCDHAC2, ARID1A, SPTBN1	3	0.111
ARID1A, LMAN1, NPAT	3	0.111
PCDHAC2, HERC2, LMAN1	3	0.111
PCDHAC2, ARID1A, PTPRS	3	0.111
DCHS1, HMCN1, PCDHGC5	3	0.111
ARID1A, SIPA1L2, PHF2	3	0.111
RERE, MLL2, HERC2	3	0.111
PCDHAC2, ZC3H18, RNF43	3	0.111
DNAH3, ROBO2, PLEC	3	0.13
LRP2, HERC2, RNF43	3	0.13
PCDHAC2, HERC2, PXDN	3	0.111
HERC2, PLEC, PCDHGC5	3	0.111
MLL3, DNAH3, PKHD1L1	3	0.111
PCDHAC2, ARID1A, UBR5	3	0.13
ZFHX4, PCDHGC5, CELSR1	3	0.111
OBSCN, HMCN1, RNF43	3	0.111
MLL3, SRCAP, UBR5	3	0.111
PCDHAC2, CSMD2, PSME4	3	0.111
ARID1A, ROBO2, HMCN1	3	0.111
OBSCN, DNAH3, MLL3	3	0.111
OBSCN, ARID1A, SIGLEC1	3	0.111
DNAH3, ARID1A, HERC2	3	0.13
DCHS1, ARID1A, HMCN1	3	0.111
CSMD2, ARID1A, HMCN1	3	0.111
PCDHAC2, LRP2, ARID1A	3	0.111
PCDHAC2, DNAH3, HERC2	3	0.13
ACVR2A, ARID1A, DOCK3	3	0.111
SRCAP, OBSCN, MLL3	3	0.111
OBSCN, ARID1A, GPATCH8	3	0.111
MLL2, RNF43, LMAN1	3	0.111
MLL3, ARID1A, ZBTB20	3	0.111
ZFHX4, ARID1A, XYLT2	3	0.111
LRP2, PCDHAC2, RNF43	3	0.111
RNF43, PLEC, PXDN	3	0.13
ARID1A, RNF213, PCDH15	3	0.111
ACVR2A, HERC2, PCDHGC5	3	0.111
SRCAP, HLA-B, HMCN1	3	0.111
HMCN1, HERC2, PAX9	3	0.111
PCDHAC2, FAT3, CSMD2	3	0.111
MLL3, ARID1A, PKHD1L1	3	0.111
PCDHAC2, DNAH3, MLL2	3	0.13
HMCN1, AHNAK, PCDHGC5	3	0.111
ARID1A, RNF43, RANBP2	3	0.13
PCDHAC2, HSPG2, SIGLEC1	3	0.111
HERC2, COL12A1, UBR5	3	0.111
MLL3, ROBO2, RNF43	3	0.13
DCHS1, ARID1A, UBR5	3	0.111
PCDHAC2, DNAH3, SPTBN1	3	0.111
HLA-C, ARID1A, HMCN1	3	0.111
PCDHAC2, CELSR1, PSD	3	0.111
MLL2, ARID1A, GPATCH8	3	0.111
SRCAP, DNAH3, PKHD1L1	3	0.111
PCDHAC2, SIGLEC1, LAMA5	3	0.111
MLL2, HERC2, PCDHGC5	3	0.13
PGM5, RNF43, DNAH3	3	0.111
MLL2, HMCN1, PSME4	3	0.111
MLL3, ACVR2A, PLEC	3	0.111
MLL3, RNF43, UBR5	3	0.111
PCDHAC2, DNAH3, ROBO2	3	0.13
MLL2, HERC2, UBR5	3	0.13
HERC2, RNF43, PXDN	3	0.111
HMCN1, TP53, PCDHGC5	3	0.111
OBSCN, RNF43, XYLT2	3	0.111
PCDHAC2, HMCN1, PAX9	3	0.111
CSMD2, ARID1A, PCDHGC5	3	0.111
PHF2, ARID1A, JARID2	3	0.111
TRIO, ARID1A, MED12L	3	0.111
OBSCN, ARID1A, BZRAP1	3	0.13
MLL2, UBR5, COL12A1	3	0.111
PCDHAC2, ZFHX4, RNF43	3	0.111
ARID1A, HMCN1, GPR98	3	0.111
MLL2, ARID1A, DNAH3	3	0.148
MLL3, ARID1A, UBR5	3	0.111
PCDHAC2, SRCAP, UBR5	3	0.111
RNF43, PCDHGC5, PXDN	3	0.111
MLL3, PLEC, CELSR1	3	0.111
OBSCN, PCDHGC5, CELSR1	3	0.111
DNAH3, RNF43, MYCBP2	3	0.111
PGM5, ARID1A, HERC2	3	0.13
ARID1A, PLEC, MYCBP2	3	0.111
LRP2, MLL2, PCDHAC2	3	0.111
RNF43, HERC2, BZRAP1	3	0.111
MLL3, ZBTB20, RNF43	3	0.111
OBSCN, ARID1A, PLEC	3	0.13
LRP2, OBSCN, RNF43	3	0.111
DNAH3, ESRP1, ARID1A	3	0.111
DCHS1, RNF43, RPL22	3	0.111
FAT3, MACF1, ROBO2	3	0.111
PCDHAC2, PLEC, RPL22	3	0.111
SRCAP, PCDHAC2, RNF43	3	0.111
MLL3, HSPG2, RNF43	3	0.111
MLL3, PLEC, PCDHGC5	3	0.111
ZFHX4, XYLT2, MLL2	3	0.111
SRCAP, MLL2, HMCN1	3	0.111
MLL2, RNF43, ZFHX4	3	0.111
PCDHAC2, ARID1A, HDAC4	3	0.111
HMCN1, PCDHGC5, DNAH7	3	0.111
TRIO, PLEC, CELSR1	3	0.111
ARID1A, HMCN1, AHNAK	3	0.111
PGM5, RNF43, UBR5	3	0.111
SIPA1L2, LMAN1, NPAT	3	0.111
PCDHAC2, CSMD2, HERC2	3	0.111
MLL2, LMAN1, UBR5	3	0.111
MLL2, SYNE2, PCDHGC5	3	0.111
TRIM51, RNF43, PCDHGC5	3	0.111
MLL2, ROBO2, PLEC	3	0.111
ARID1A, ANK3, RNF43	3	0.111
ARID1A, ROBO2, SLITRK1	3	0.111
MLL2, ARID1A, PTPRS	3	0.111
OBSCN, ATP10A, ARID1A	3	0.111
PCDHAC2, ARID1A, PAX9	3	0.111
ARID1A, HMCN1, NPAT	3	0.111
OBSCN, HERC2, RANBP2	3	0.111
PCDHAC2, RERE, HERC2	3	0.111
DNAH3, HMCN1, RNF213	3	0.111
DCHS1, SRCAP, UBR5	3	0.111
PCDHAC2, MLL2, SVIL	3	0.111
PCDHAC2, MLL2, HMCN1	3	0.13
SRCAP, ARID1A, SPTBN1	3	0.111
MLL3, ZBTB20, PLEC	3	0.111
DNAH3, UBR5, RPL22	3	0.111
TRIO, RNF43, MED12L	3	0.111
RNF43, PLEC, MLL2	3	0.13
PCDHAC2, RNF43, RPL22	3	0.13
OBSCN, MLL2, PLEC	3	0.13
MLL2, AHNAK, PCDHGC5	3	0.111
FAT3, DNAH3, PCDHGC5	3	0.13
OBSCN, MLL2, BZRAP1	3	0.111
OBSCN, DNAH3, RNF43	3	0.13
ARID1A, HERC2, UBR5	3	0.13
MLL3, PCDHAC2, CELSR1	3	0.111
MLL2, ZMIZ1, RNF43	3	0.111
PCDHAC2, MLL2, MBD6	3	0.111
PCDHAC2, ARID1A, MYCBP2	3	0.111
PCDHAC2, RNF43, UBR5	3	0.111
ARID1A, PAX9, HMCN1	3	0.111
SIPA1L2, LMAN1, PCDHGC5	3	0.111
DCHS1, DNAH3, ARID1A	3	0.13
PCDHAC2, DNAH3, PCDHGC5	3	0.13
RERE, ARID1A, HERC2	3	0.111
MLL3, DNAH3, SLITRK1	3	0.111
SRCAP, BSN, UBR5	3	0.111
PCDHAC2, ARID1A, C12orf51	3	0.111
SYNE2, PLEC, PCDHGC5	3	0.111
ARID1A, RNF43, AHNAK	3	0.111
RNF43, LMAN1, CELSR1	3	0.111
ARID1A, UBR5, CELSR1	3	0.111
ARID1A, PCDHGC5, COL12A1	3	0.111
KALRN, ARID1A, RNF43	3	0.111
PCDHAC2, TRIO, CELSR1	3	0.13
ARID1A, HERC2, CELSR1	3	0.111
PCDHAC2, CSMD2, MLL2	3	0.111
ARID1A, JARID2, UBR5	3	0.111
PCDHAC2, ATP10A, ARID1A	3	0.111
MLL2, ARID1A, TNRC6A	3	0.111
MLL2, MACF1, RNF43	3	0.111
OBSCN, ATP10A, RNF43	3	0.111
MLL2, PHF2, COL12A1	3	0.111
OBSCN, BZRAP1, RNF43	3	0.111
PCDHAC2, MKI67, ARID1A	3	0.111
DCHS1, ARID1A, RNF43	3	0.111
OBSCN, ARID1A, ESRP1	3	0.111
OBSCN, MLL2, DNAH3	3	0.111
ZBTB20, HERC2, RNF43	3	0.111
LRP2, PGM5, MLL2	3	0.111
MLL3, MLL2, ZBTB20	3	0.111
PCDHAC2, PLEC, PCDHGC5	3	0.13
PCDHAC2, KALRN, ARID1A	3	0.13
BSN, ARID1A, RPL22	3	0.111
ARID1A, ROBO2, PLEC	3	0.13
PCDHAC2, PGM5, SVIL	3	0.111
MLL2, HMCN1, PLEC	3	0.111
OBSCN, MLL2, PGM5	3	0.111
OBSCN, CELSR1, RPL22	3	0.111
DCHS1, ARID1A, GPR98	3	0.111
PCDHAC2, FAT3, ARID1A	3	0.13
PCDHAC2, DNAH3, ARID1A	3	0.167
SRCAP, MLL2, UBR5	3	0.111
ARID1A, RNF43, PKHD1L1	3	0.111
ARID1A, LMAN1, PCDHGC5	3	0.111
HERC2, RNF43, SETBP1	3	0.111
PCDHAC2, TRIM51, RNF43	3	0.111
SRCAP, HERC2, PHF2	3	0.111
HERC2, RNF43, UBR5	3	0.111
OBSCN, MLL2, PCDHGC5	3	0.111
PLEC, PCDHGC5, PXDN	3	0.111
PCDHAC2, CSMD2, SIGLEC1	3	0.111
MLL3, ARID1A, RPL22	3	0.13
HERC2, RNF43, PCDHGC5	3	0.13
OBSCN, SRCAP, UBR5	3	0.111
PCDHAC2, ARID1A, MBD6	3	0.111
MLL2, PAX9, DNAH3	3	0.111
MLL2, NOTCH1, PCDHGC5	3	0.111
ROBO2, RNF43, RPL22	3	0.111
PCDHAC2, ARID1A, ROBO2	3	0.13
MLL2, HERC2, RPL22	3	0.111
ARID1A, ROBO2, PKHD1L1	3	0.111
MKI67, ARID1A, PCDHGC5	3	0.13
PCDHAC2, DNAH3, PLEC	3	0.111
SRCAP, ERBB3, ARID1A	3	0.111
PCDHAC2, PGM5, ARID1A	3	0.13
MLL3, ACVR2A, ROBO2	3	0.111
SVIL, HERC2, RNF43	3	0.111
LRP2, ARID1A, HMCN1	3	0.111
LRP2, HERC2, RPL22	3	0.111
DNAH3, ARID1A, SLITRK1	3	0.111
DNAH3, PCDHGC5, MKI67	3	0.111
PLEKHA5, ARID1A, MLL2	3	0.111
MLL3, HERC2, PLEC	3	0.111
ARID1A, ROBO2, RNF43	3	0.13
PCDHAC2, ZMIZ1, HERC2	3	0.111
ATP10A, ARID1A, CELSR1	3	0.111
OBSCN, ESRP1, RNF43	3	0.111
SRCAP, PCDHAC2, ARID1A	3	0.13
PCDHAC2, PCDHGC5, MLL	3	0.111
PCDHAC2, PCDHGC5, DNAH7	3	0.13
OBSCN, HSPG2, RNF43	3	0.111
PCDHAC2, ARID1A, SVIL	3	0.111
PCDHAC2, DNAH3, COL12A1	3	0.111
PCDHAC2, ANK3, RNF43	3	0.111
FAT3, DNAH3, HMCN1	3	0.111
PCDHAC2, DNAH3, PGM5	3	0.111
PCDHAC2, OBSCN, C12orf51	3	0.111
CSMD2, OBSCN, BZRAP1	3	0.111
OBSCN, TRIO, MED12L	3	0.111
PCDHAC2, HDAC4, PCDHGC5	3	0.111
SRCAP, HMCN1, HERC2	3	0.111
OBSCN, KALRN, ARID1A	3	0.111
ARID1A, MACF1, RNF43	3	0.111
HERC2, RNF43, RPL22	3	0.111
OBSCN, PGM5, XYLT2	3	0.111
MLL2, PCDHGC5, CELSR1	3	0.13
PCDHAC2, DNAH7, CELSR1	3	0.111
PCDHAC2, RNF43, DNAH7	3	0.111
LMAN1, RNF43, PCDHGC5	3	0.111
SYNE2, PCDHGC5, DNAH7	3	0.111
LMAN1, SIPA1L2, RNF43	3	0.111
MLL3, ARID1A, RNF43	3	0.148
ARID1A, ROBO2, RNF213	3	0.111
TRIM51, PLEC, RNF43	3	0.111
CSMD2, RNF43, PLEC	3	0.111
PCDHAC2, CSMD2, RNF43	3	0.13
PCDHAC2, PLEC, PSD	3	0.13
MLL3, OBSCN, RPL22	3	0.111
MLL3, HERC2, RNF43	3	0.13
PCDHAC2, TRIO, HERC2	3	0.111
MLL2, SYNE2, ARID1A	3	0.111
PCDHAC2, TRIO, MED12L	3	0.111
SRCAP, ARID1A, COL12A1	3	0.111
LRP2, HMCN1, HERC2	3	0.111
MLL2, ARID1A, XYLT2	3	0.13
MLL3, ACVR2A, DNAH3	3	0.111
PGM5, ARID1A, PLEC	3	0.111
PCDHAC2, RNF43, PSD	3	0.13
FAT3, PCDHGC5, FAT4	3	0.111
LMAN1, HERC2, PHF2	3	0.111
MLL3, PCDHAC2, HERC2	3	0.111
SRCAP, ARID1A, HERC2	3	0.13
DNAH3, RNF43, PKHD1L1	3	0.111
RANBP2, RNF43, RPL22	3	0.111
PCDHAC2, OBSCN, DNAH3	3	0.111
TRIM51, HERC2, RNF43	3	0.111
DNAH3, HERC2, PAX9	3	0.111
OBSCN, ARID1A, DYNC2H1	3	0.111
DNAH3, ARID1A, PAX9	3	0.111
RNF43, ARID1A, LMAN1	3	0.111
MLL2, HMCN1, SIPA1L2	3	0.13
MLL3, ERBB3, ARID1A	3	0.111
RNF43, HERC2, PHF2	3	0.111
DNAH3, HERC2, RNF43	3	0.111
ARID1A, GNAS, GPR98	3	0.111
LRP2, MLL2, HMCN1	3	0.111
PLEC, PCDHGC5, DNAH7	3	0.111
ACVR2A, ARID1A, PLEC	3	0.111
LRP2, MLL3, RNF43	3	0.111
RNF43, NOTCH1, RPL22	3	0.111
OBSCN, RNF43, C12orf51	3	0.111
OBSCN, ATP10A, RPL22	3	0.111
MKI67, PHF2, MLL2	3	0.111
PLEC, CELSR1, RPL22	3	0.111
ZFHX4, RNF43, PCDHGC5	3	0.111
ZMIZ1, SIPA1L2, LMAN1	3	0.111
OBSCN, MLL2, ZFHX4	3	0.111
SYNE1, ARID1A, MLL2	3	0.111
MLL2, KIAA1024, MACF1	3	0.111
LRP2, MLL2, RNF43	3	0.13
PCDHAC2, OBSCN, PCDHGC5	3	0.13
PCDHAC2, TP53, PCDHGC5	3	0.13
PCDHAC2, ARID1A, UNC13B	3	0.13
TRIO, RNF43, PCDHGC5	3	0.111
PCDHAC2, SYNE2, RNF43	3	0.111
RERE, MLL2, PCDHGC5	3	0.111
ARID1A, PDZD2, UBR5	3	0.111
RERE, ARID1A, PCDHGC5	3	0.111
ZFHX4, HERC2, CELSR1	3	0.111
MLL2, PSME4, ARID1A	3	0.111
TRIO, PLEC, MED12L	3	0.111
ARID1A, COL12A1, UBR5	3	0.111
MLL2, PLEC, CELSR1	3	0.111
OBSCN, MLL2, RANBP2	3	0.13
HSPG2, RNF43, LAMA5	3	0.111
MLL2, PCDHGC5, RPL22	3	0.111
DNAH3, ARID1A, PKHD1L1	3	0.13
PCDHAC2, LMAN1, CELSR1	3	0.111
HMCN1, PHF2, ARID1A	3	0.111
PCDHAC2, ARID1A, RNF213	3	0.111
OBSCN, DNAH3, PLEC	3	0.111
HMCN1, PCDHGC5, NOTCH1	3	0.111
MLL2, RNF43, PHF2	3	0.111
PCDHAC2, HSPG2, CELSR1	3	0.111
LRP2, DNAH3, ARID1A	3	0.111
PLEC, CELSR1, PXDN	3	0.111
ARID1A, TRIO, CELSR1	3	0.111
ARID1A, PLEC, TRRAP	3	0.111
MLL3, DOCK3, ROBO2	3	0.111
ZFHX4, ARID1A, RNF43	3	0.111
PGM5, ARID1A, DNAH3	3	0.111
SRCAP, MLL2, RNF43	3	0.111
ARID1A, HERC2, PLEC	3	0.111
LRP2, PGM5, ARID1A	3	0.111
PCDHAC2, MLL2, PHF2	3	0.111
ARID1A, LAMA2, AHNAK	3	0.111
OBSCN, MLL2, HERC2	3	0.13
OBSCN, ZFHX4, ARID1A	3	0.111
PCDHAC2, ZFHX4, CELSR1	3	0.111
ZBTB20, PLEC, PCDHGC5	3	0.111
FAT3, DNAH3, ROBO2	3	0.111
TRIO, DNAH7, CELSR1	3	0.111
PCDHAC2, ARID1A, HMCN1	3	0.167
ACVR2A, RNF43, CELSR1	3	0.111
ARID1A, NPAT, UBR5	3	0.111
ARID1A, SIPA1L2, LMAN1	3	0.111
MLL2, HMCN1, RNF43	3	0.13
KALRN, ARID1A, DYNC1H1	3	0.111
PCDHAC2, ACVR2A, PCDHGC5	3	0.111
FAT3, ARID1A, HMCN1	3	0.148
LRP2, SRCAP, ARID1A	3	0.111
BSN, RNF43, ARID1A	3	0.111
OBSCN, ARID1A, RANBP2	3	0.13
DNAH3, ARID1A, DOCK3	3	0.13
MLL2, RNF43, CELSR1	3	0.13
RNF43, ARID1A, BZRAP1	3	0.111
MLL3, MLL2, HERC2	3	0.111
SRCAP, MLL2, ARID1A	3	0.13
PCDHAC2, CSMD2, HMCN1	3	0.111
ANK3, RNF43, MYCBP2	3	0.111
CELSR1, PXDN, PCDHGC5	3	0.111
KALRN, RNF43, PGM5	3	0.111
OBSCN, RNF43, PCDHGC5	3	0.111
LRP2, DNAH3, RNF43	3	0.111
HMCN1, ARID1A, PCDH15	3	0.111
MLL3, ZFHX4, ZBTB20	3	0.111
DOCK3, ARID1A, ROBO2	3	0.111
ARID1A, RPL22, RANBP2	3	0.111
NOTCH1, CELSR1, RPL22	3	0.111
SRCAP, RNF43, UBR5	3	0.13
PCDHAC2, SIGLEC1, CELSR1	3	0.111
MLL3, ARID1A, MLL4	3	0.111
SIGLEC1, CELSR1, LAMA5	3	0.111
DCHS1, ARID1A, AHNAK	3	0.111
ARID1A, RNF43, PXDN	3	0.111
PCDHAC2, ARID1A, BZRAP1	3	0.148
DCHS1, DNAH3, PKHD1L1	3	0.111
PCDHAC2, HERC2, BZRAP1	3	0.111
CSMD2, ARID1A, RNF43	3	0.111
MLL3, LRP2, ARID1A	3	0.111
OBSCN, ZFHX4, RNF43	3	0.111
TENM3, DNAH3, ODZ3	3	0.111
HERC2, PHF2, PCDHGC5	3	0.111
OBSCN, ARID1A, HMCN1	3	0.13
HLA-B, HMCN1, MLL2	3	0.111
PCDHAC2, HERC2, PAX9	3	0.111
PCDHAC2, HMCN1, RNF43	3	0.111
RNF43, SIGLEC1, CELSR1	3	0.111
ARID1A, PHF2, PCDHGC5	3	0.13
ARID1A, MACF1, PLEC	3	0.111
ARID1A, PLEC, HMCN1	3	0.111
MLL3, TEAD2, RNF43	3	0.111
DCHS1, PCDHAC2, ARID1A	3	0.13
LRP2, PGM5, HERC2	3	0.111
HMCN1, SIPA1L2, PHF2	3	0.111
OBSCN, TRIO, RNF43	3	0.13
PCDHAC2, RNF43, CELSR1	3	0.167
OBSCN, ARID1A, RNF43	3	0.185
XYLT2, PGM5, RNF43	3	0.111
MLL2, ZMIZ1, HERC2	3	0.111
PCDHAC2, OBSCN, PLEC	3	0.13
HLA-C, HLA-B, ARID1A	3	0.111
PCDHAC2, MLL2, CELSR1	3	0.13
PCDHAC2, MLL2, PGM5	3	0.111
HLA-C, DNAH3, ARID1A	3	0.111
SYNE1, ARID1A, SETBP1	3	0.111
PCDHAC2, ARID1A, AHNAK	3	0.111
DNAH3, PCDHGC5, DOCK3	3	0.111
PCDHAC2, RNF43, PLEC	3	0.167
CSMD2, OBSCN, RNF43	3	0.111
OBSCN, RNF43, MED12L	3	0.13
ARID1A, RNF43, FAT4	3	0.111
PCDHAC2, OBSCN, BZRAP1	3	0.13
HERC2, PHF2, COL12A1	3	0.111
PCDHAC2, PCDHGC5, CELSR1	3	0.148
ARID1A, HERC2, HMCN1	3	0.13
MLL3, MLL2, PLEC	3	0.111
OBSCN, ARID1A, ROBO2	3	0.111
PCDHAC2, ARID1A, C1QTNF5	3	0.111
DCHS1, ARID1A, PKHD1L1	3	0.111
PCDHAC2, DNAH3, PAX9	3	0.111
MLL2, RNF43, PGM5	3	0.13
LRP2, SRCAP, HERC2	3	0.111
OBSCN, MLL3, ARID1A	3	0.13
LRP2, ARID1A, RNF43	3	0.13
PCDHAC2, OBSCN, HERC2	3	0.111
MLL2, HERC2, PAX9	3	0.111
OBSCN, PGM5, HERC2	3	0.111
PCDHAC2, ARID1A, CACNA1E	3	0.111
PCDHAC2, PCDHGC5, COL12A1	3	0.111
OBSCN, ARID1A, MED12L	3	0.13
ZFHX4, HERC2, HSPG2	3	0.111
SRCAP, MLL2, PHF2	3	0.111
SRCAP, PCDHAC2, SPTBN1	3	0.111
HLA-B, ARID1A, DNAH3	3	0.13
RNF43, ARID1A, XYLT2	3	0.111
PCDHAC2, OBSCN, ANK3	3	0.111
MLL3, ROBO2, RPL22	3	0.111
OBSCN, RNF43, RPL22	3	0.148
RPL22, RNF43, DYNC1H1	3	0.111
LRP2, MLL3, MLL2	3	0.111
MLL2, HMCN1, CHD4	3	0.111
PHF2, UBR5, COL12A1	3	0.111
RABGAP1, ARID1A, MLL2	3	0.111
RNF43, PLEC, CELSR1	3	0.148
OBSCN, MLL2, RPL22	3	0.111
MLL3, PLEC, PSD	3	0.111
MLL2, SVIL, PGM5	3	0.111
MLL2, HMCN1, RPL22	3	0.111
OBSCN, PLEC, CELSR1	3	0.111
PCDHAC2, ARID1A, BCL9	3	0.111
OBSCN, RNF43, CELSR1	3	0.13
KALRN, PGM5, RPL22	3	0.111
OBSCN, MLL2, RNF43	3	0.148
PCDHAC2, DNAH3, DOCK3	3	0.111
ZMIZ1, HERC2, RNF43	3	0.111
DCHS1, MLL2, ARID1A	3	0.111
ATP10A, ARID1A, TRIO	3	0.111
PCDHAC2, HMCN1, ZMIZ1	3	0.111
FAT3, MLL2, ARID1A	3	0.111
ARID1A, PHF2, FAT4	3	0.111
PCDHAC2, FAT3, RNF43	3	0.111
MLL2, JARID2, PHF2	3	0.111
PCDHAC2, RNF43, PCDHGC5	3	0.148
HERC2, RNF43, CELSR1	3	0.13
PGM5, HERC2, RNF43	3	0.13
SRCAP, MLL2, LRP2	3	0.111
ARID1A, HERC2, ZMIZ1	3	0.111
HLA-B, HMCN1, DNAH3	3	0.111
ARID1A, PLEC, NOTCH1	3	0.111
PCDHAC2, PCDHGC5, GPR98	3	0.111
MLL3, DNAH3, PCDHGC5	3	0.111
KALRN, PCDHGC5, GPR98	3	0.111
PCDHAC2, DNAH3, RPL22	3	0.111
PCDHAC2, DNAH3, HMCN1	3	0.13
ARID1A, ANK3, PLEC	3	0.111
PCDHAC2, OBSCN, RNF43	3	0.148
FAT3, PCDHGC5, GPR98	3	0.111
ARID1A, BZRAP1, PCDHGC5	3	0.111
KALRN, ARID1A, BCL9	3	0.111
DNAH3, ROBO2, PKHD1L1	3	0.111
SRCAP, ARID1A, RPL22	3	0.13
ARID1A, MACF1, KIAA1024	3	0.111
PGM5, SVIL, RNF43	3	0.111
MLL3, ARID1A, MYCBP2	3	0.111
HSPG2, RNF43, RPL22	3	0.111
PCDHAC2, MLL2, BZRAP1	3	0.111
OBSCN, ROBO2, RNF43	3	0.111
SRCAP, DNAH3, UBR5	3	0.13
KALRN, ARID1A, RPL22	3	0.111
PCDHAC2, KALRN, PCDHGC5	3	0.111
ROBO2, RNF43, MYCBP2	3	0.111
HERC2, LMAN1, FAT4	3	0.111
SRCAP, ARID1A, NPAT	3	0.111
MLL2, LMAN1, NPAT	3	0.111
MLL2, ARID1A, ROBO2	3	0.111
PCDHAC2, MLL2, PAX9	3	0.111
PCDHAC2, OBSCN, CELSR1	3	0.13
OBSCN, CSMD2, PCDHGC5	3	0.111
CSMD2, PCDHAC2, TRIO	3	0.111
PGM5, ARID1A, SVIL	3	0.111
ZMIZ1, HERC2, HMCN1	3	0.111
TRIM51, PCDHGC5, CELSR1	3	0.111
SRCAP, ERBB3, MLL3	3	0.111
PCDHAC2, TRIO, DNAH7	3	0.111
OBSCN, PCDHGC5, DNAH7	3	0.111
CSMD2, MLL2, RNF43	3	0.111
SRCAP, MLL2, HERC2	3	0.13
PCDHAC2, MLL2, PXDN	3	0.111
DCHS1, SRCAP, ARID1A	3	0.111
PCDHAC2, PGM5, RNF43	3	0.13
ARID1A, NOTCH1, CELSR1	3	0.111
ARID1A, PCDHGC5, RPL22	3	0.111
PCDHAC2, MLL2, PLEC	3	0.13
MLL3, PCDHAC2, ARID1A	3	0.111
DNAH3, ARID1A, HMCN1	3	0.148
ZFHX4, HERC2, MLL2	3	0.111
PCDHAC2, ARID1A, NOTCH1	3	0.13
ARID1A, LMAN1, UBR5	3	0.111
DNAH3, RNF43, RPL22	3	0.13
ARID1A, CELSR1, RPL22	3	0.13
PGM5, ARID1A, RPL22	3	0.111
HMCN1, HERC2, RNF43	3	0.111
ARID1A, RNF43, RPL22	3	0.167
PCDHAC2, ARID1A, ANK3	3	0.13
RNF43, TNRC6C, RPL22	3	0.111
PCDHAC2, TRIM51, PCDHGC5	3	0.111
RNF43, TRIO, PLEC	3	0.13
PCDHAC2, ARID1A, TRIO	3	0.13
OBSCN, TRIO, CELSR1	3	0.111
MLL2, ROBO2, DNAH3	3	0.111
TENM3, ARID1A, ODZ3	3	0.111
DNAH3, ROBO2, DOCK3	3	0.111
MLL2, HMCN1, PAX9	3	0.111
PSME4, ARID1A, HMCN1	3	0.13
ARID1A, UBR5, RPL22	3	0.13
MLL3, ROBO2, SRPR	3	0.111
RNF43, CELSR1, PSD	3	0.111
OBSCN, MLL3, RNF43	3	0.13
OBSCN, ARID1A, RPL22	3	0.148
DNAH3, ROBO2, SLITRK1	3	0.111
ARID1A, DYNC1H1, RPL22	3	0.111
PCDHAC2, RNF43, LAMA5	3	0.111
DNAH3, ARID1A, RNF43	3	0.148
ARID1A, NOTCH1, PCDHGC5	3	0.111
PCDHAC2, ZFHX4, HERC2	3	0.111
PCDHAC2, ZMIZ1, PCDHGC5	3	0.111
ARID1A, HMCN1, CHD4	3	0.111
MLL2, ARID1A, NOTCH1	3	0.111
ZNF43, MLL2, XYLT2	3	0.111
PCDHAC2, PCDHGC5, UBR5	3	0.111
CSMD2, ARID1A, BZRAP1	3	0.111
RNF43, PLEC, MYCBP2	3	0.111
PCDHAC2, ROBO2, PLEC	3	0.111
LMAN1, PHF2, MLL2	3	0.111
ACVR2A, ARID1A, C1QTNF5	3	0.111
ARID1A, AHNAK, FAT4	3	0.111
MLL2, ARID1A, PAX9	3	0.111
PCDHAC2, MKI67, MLL2	3	0.111
HERC2, PHF2, UBR5	3	0.13
MLL3, ROBO2, SLITRK1	3	0.111
OBSCN, ARID1A, UNC13B	3	0.111
MLL2, PLEC, PCDHGC5	3	0.13
HERC2, PLEC, PXDN	3	0.111
SRCAP, BSN, ARID1A	3	0.111
PCDHAC2, OBSCN, MED12L	3	0.111
PCDHAC2, TRIO, RNF43	3	0.148
MLL2, ARID1A, UBR5	3	0.13
RNF43, DNAH7, CELSR1	3	0.111
OBSCN, DNAH3, RPL22	3	0.111
ARID1A, RNF43, TRIO	3	0.13
PCDHAC2, TRIM51, CELSR1	3	0.111
MLL3, RNF43, CELSR1	3	0.111
[truncated: 2,321 more rows]

## Sheet: THCA
FMGS identified in THCA.
Stage I				Stage II				Stage III				Stage IV
FMGS	Size	Support		FMGS	Size	Support		FMGS	Size	Support		FMGS	Size	Support
FLG	1	0.111		NRAS	1	0.122		BRAF	1	0.716		BRAF	1	0.75
BRAF	1	0.573		BRAF	1	0.408

[truncated: 1 more sheets: UCEC]
