# Supplementary material for: Association mining of mutated cancer genes in different clinical stages across 11 cancer types
Source: Oncotarget. 2016 Aug 19;7(42):68270–7. doi: 10.18632/oncotarget.11392 (PMC5356553; doi:10.18632/oncotarget.11392)
Supplement: Supplementary file 3 [file oncotarget-07-68270-s003.xlsx]

## Sheet: CRC_STAGE1
Association rules in CRC stage I.
Antecedent	Consequent	Support	Confidence	Lift	Kulczynski measure
DST/RNF43	DCHS2	0.113	1	6.889	0.889
DCHS2/RNF43	DST	0.113	1	6.889	0.889
MYH9	RNF43	0.129	1	6.2	0.9
DST/DCHS2	RNF43	0.113	1	6.2	0.85

## Sheet: CRC_STAGE2
Association rules in CRC stage II.
Antecedent	Consequent	Support	Confidence	Lift	Kulczynski measure
SYNE1/GPR98	DNAH2	0.121	0.944	4.559	0.765
SYNE1/DNAH9	DNAH2	0.107	0.938	4.526	0.727

## Sheet: CRC_STAGE4
Association rules in CRC stage IV.
Antecedent	Consequent	Support	Confidence	Lift	Kulczynski measure
APC/MAL2	ABCA7/TP53	0.1	1	7.143	0.857
APC/TP53/MAL2	ABCA7	0.1	1	6.25	0.812
MAL2	ABCA7/TP53/APC	0.1	1	8.333	0.917
MAL2/TP53	ABCA7/APC	0.1	1	7.143	0.857
SBK2/APC	LURAP1L	0.1	1	6.25	0.812
SBK2/TP53	ABCA7	0.1	1	6.25	0.812
TP53/MAL2	ABCA7	0.1	1	6.25	0.812

## Sheet: STAD_stage1
Association rules in STAD stage I.
Antecedent	Consequent	Support	Confidence	Lift	Kulczynski measure
ACVR2A/ARID1A/PCDHGC5	MLL2	0.111	1	3.857	0.714
ACVR2A/ARID1A/ROBO2	MLL3/DNAH3	0.111	1	6	0.833
ACVR2A/CELSR1	PCDHAC2/PLEC/RNF43	0.111	1	6	0.833
ACVR2A/DOCK3	DNAH3/ARID1A	0.111	1	4.909	0.773
ACVR2A/HERC2	PCDHAC2/PCDHGC5	0.111	1	4.5	0.75
ACVR2A/NRXN1	DNAH3/ARID1A	0.111	1	4.909	0.773
ACVR2A/PLEC/CELSR1	PCDHAC2/RNF43	0.111	1	5.4	0.8
ACVR2A/PLEC/RNF43	PCDHAC2/CELSR1	0.111	1	6	0.833
ACVR2A/RNF43/CELSR1	PCDHAC2/PLEC	0.111	1	6	0.833
ACVR2A/ROBO2	MLL3/DNAH3/ARID1A	0.111	1	6.75	0.875
ADAMTS18/PLEC	MLL3	0.111	1	4.154	0.731
ADAMTS5	SYNE1	0.13	1	3.176	0.706
AHNAK/DNAH7	ARID1A/PCDHGC5	0.111	1	4.909	0.773
AHNAK/HMCN1	ARID1A/PCDHGC5	0.111	1	4.909	0.773
ANK3/MYCBP2	PCDHAC2/PLEC/ARID1A/RNF43	0.111	1	6.75	0.875
ANK3/PLEC	PCDHAC2/ARID1A/RNF43/MYCBP2	0.111	1	9	1
ANK3/PLEC/MYCBP2	PCDHAC2/ARID1A/RNF43	0.111	1	6	0.833
ANK3/RNF43	PCDHAC2/ARID1A/PLEC/MYCBP2	0.111	1	9	1
ANK3/RNF43/MYCBP2	PCDHAC2/ARID1A/PLEC	0.111	1	6.75	0.875
ARID1A/ANK3	PCDHAC2	0.13	1	3.375	0.719
ARID1A/ANK3/MYCBP2	PCDHAC2/PLEC/RNF43	0.111	1	6	0.833
ARID1A/ANK3/PLEC	PCDHAC2/RNF43/MYCBP2	0.111	1	9	1
ARID1A/ANK3/PLEC/MYCBP2	PCDHAC2/RNF43	0.111	1	5.4	0.8
ARID1A/ANK3/RNF43	PCDHAC2/PLEC/MYCBP2	0.111	1	9	1
ARID1A/ANK3/RNF43/MYCBP2	PCDHAC2/PLEC	0.111	1	6	0.833
ARID1A/BCL9	PCDHAC2/KALRN	0.111	1	7.714	0.929
ARID1A/BSN	SRCAP/RNF43/UBR5/RPL22	0.111	1	7.714	0.929
ARID1A/BSN/RPL22	SRCAP/RNF43/UBR5	0.111	1	7.714	0.929
ARID1A/BSN/UBR5	SRCAP/RNF43/RPL22	0.111	1	7.714	0.929
ARID1A/BSN/UBR5/RPL22	SRCAP/RNF43	0.111	1	6.75	0.875
ARID1A/BZRAP1	PCDHAC2	0.148	1	3.375	0.75
ARID1A/BZRAP1/PCDHGC5	OBSCN/PCDHAC2	0.111	1	6	0.833
ARID1A/C12orf51	OBSCN/PCDHAC2/RNF43	0.111	1	6.75	0.875
ARID1A/CACNA1E	PCDHAC2/UBR5	0.111	1	7.714	0.929
ARID1A/CELSR1	PCDHAC2/RNF43	0.148	1	5.4	0.9
ARID1A/CELSR1/PCDHAC2/MLL2/HERC2/PCDHGC5	RNF43	0.111	1	4.154	0.731
ARID1A/CELSR1/PCDHAC2/MLL2/PLEC/PCDHGC5	RNF43	0.111	1	4.154	0.731
ARID1A/CELSR1/RPL22	PCDHAC2/RNF43	0.13	1	5.4	0.85
ARID1A/CELSR1/RPL22/PCDHAC2/MLL2/PCDHGC5	RNF43	0.111	1	4.154	0.731
ARID1A/CELSR1/UBR5	RNF43	0.111	1	4.154	0.731
ARID1A/CHD4	MLL2/HMCN1	0.111	1	6	0.833
ARID1A/CNTN6	OBSCN/RNF43	0.111	1	5.4	0.8
ARID1A/COL12A1/UBR5	SRCAP/MLL2	0.111	1	7.714	0.929
ARID1A/COL12A1/UBR5	MLL2/PHF2	0.111	1	6.75	0.875
ARID1A/COL12A1/UBR5	MLL2/HERC2	0.111	1	6	0.833
ARID1A/DNAH7	PCDHGC5	0.13	1	3.375	0.719
ARID1A/GPATCH8	OBSCN/MLL2/RNF43	0.111	1	6.75	0.875
ARID1A/HERC2	MLL2	0.167	1	3.857	0.821
ARID1A/HERC2/BZRAP1	OBSCN/PCDHAC2/RNF43/MLL2	0.111	1	7.714	0.929
ARID1A/HERC2/CELSR1	PCDHAC2/MLL2/RNF43/PCDHGC5	0.111	1	7.714	0.929
ARID1A/HERC2/COL12A1	SRCAP/MLL2/PHF2/UBR5	0.111	1	9	1
ARID1A/HERC2/COL12A1/UBR5	MLL2	0.111	1	3.857	0.714
ARID1A/HERC2/LMAN1	MLL2/PHF2/UBR5	0.111	1	7.714	0.929
ARID1A/HERC2/LMAN1/UBR5	MLL2/PHF2	0.111	1	6.75	0.875
ARID1A/HERC2/PAX9	PCDHAC2/DNAH3/HMCN1/MLL2	0.111	1	9	1
ARID1A/HERC2/PAX9/HMCN1	PCDHAC2/DNAH3/MLL2	0.111	1	7.714	0.929
ARID1A/HERC2/PCDHGC5	PCDHAC2/MLL2	0.13	1	6	0.889
ARID1A/HERC2/PCDHGC5/CELSR1	PCDHAC2/MLL2/RNF43	0.111	1	6.75	0.875
ARID1A/HERC2/PCDHGC5/UBR5	PCDHAC2/MLL2/PHF2	0.111	1	9	1
ARID1A/HERC2/PHF2	MLL2/UBR5	0.13	1	7.714	1
ARID1A/HERC2/PHF2/COL12A1	SRCAP/MLL2/UBR5	0.111	1	9	1
ARID1A/HERC2/PHF2/PCDHGC5	PCDHAC2/MLL2/UBR5	0.111	1	9	1
ARID1A/HERC2/PHF2/PCDHGC5/UBR5	PCDHAC2/MLL2	0.111	1	6	0.833
ARID1A/HERC2/PHF2/UBR5	MLL2	0.13	1	3.857	0.75
ARID1A/HERC2/PHF2/UBR5/COL12A1	SRCAP/MLL2	0.111	1	7.714	0.929
ARID1A/HERC2/PLEC	PCDHAC2/MLL2/RNF43	0.111	1	6.75	0.875
ARID1A/HERC2/RANBP2	OBSCN/ZFHX4/RNF43/MLL2	0.111	1	9	1
ARID1A/HERC2/RNF43	MLL2	0.148	1	3.857	0.786
ARID1A/HERC2/RNF43/CELSR1	PCDHAC2/MLL2/PCDHGC5	0.111	1	6.75	0.875
ARID1A/HERC2/RNF43/HMCN1	LRP2/MLL2	0.111	1	7.714	0.929
ARID1A/HERC2/RNF43/PCDHGC5	PCDHAC2/MLL2/CELSR1	0.111	1	7.714	0.929
ARID1A/HERC2/RNF43/PCDHGC5/CELSR1	PCDHAC2/MLL2	0.111	1	6	0.833
ARID1A/HERC2/RNF43/RANBP2	OBSCN/ZFHX4/MLL2	0.111	1	9	1
ARID1A/HERC2/RNF43/RPL22	LRP2/MLL2	0.111	1	7.714	0.929
ARID1A/HERC2/RNF43/UBR5	MLL2/PHF2	0.111	1	6.75	0.875
ARID1A/HERC2/RPL22	LRP2/MLL2/RNF43	0.111	1	7.714	0.929
ARID1A/HERC2/SVIL	PCDHAC2/PGM5/RNF43/MLL2	0.111	1	9	1
ARID1A/HERC2/UBR5	MLL2/PHF2	0.13	1	6.75	0.938
ARID1A/HERC2/UBR5/COL12A1	SRCAP/MLL2/PHF2	0.111	1	9	1
ARID1A/HERC2/XYLT2	OBSCN/PGM5/RNF43/MLL2	0.111	1	9	1
ARID1A/HERC2/ZMIZ1	MLL2/HMCN1	0.111	1	6	0.833
ARID1A/HMCN1/NOTCH1	MLL2	0.111	1	3.857	0.714
ARID1A/HMCN1/NPAT	MLL2/SIPA1L2/LMAN1	0.111	1	9	1
ARID1A/HMCN1/RNF213	PCDHAC2/DNAH3	0.111	1	6	0.833
ARID1A/HMCN1/RPL22	MLL2/RNF43	0.111	1	5.4	0.8
ARID1A/HSPG2	OBSCN/RNF43/RPL22	0.111	1	6.75	0.875
ARID1A/HSPG2/RNF43	OBSCN/RPL22	0.111	1	6.75	0.875
ARID1A/HSPG2/RPL22	OBSCN/RNF43	0.111	1	5.4	0.8
ARID1A/KIAA1024	MLL2/MACF1	0.111	1	7.714	0.929
ARID1A/KIAA1024/MACF1	MLL2	0.111	1	3.857	0.714
ARID1A/LAMA2	AHNAK	0.111	1	6	0.833
ARID1A/LMAN1	MLL2	0.13	1	3.857	0.75
ARID1A/LMAN1/HMCN1	MLL2/SIPA1L2/NPAT	0.111	1	9	1
ARID1A/LMAN1/HMCN1/NPAT	MLL2/SIPA1L2	0.111	1	7.714	0.929
ARID1A/LMAN1/NPAT	MLL2/HMCN1/SIPA1L2	0.111	1	7.714	0.929
ARID1A/LMAN1/PCDHGC5	PCDHAC2/MLL2	0.111	1	6	0.833
ARID1A/LMAN1/UBR5	MLL2/HERC2/PHF2	0.111	1	7.714	0.929
ARID1A/MACF1	MLL2	0.13	1	3.857	0.75
ARID1A/MACF1/HMCN1	MLL2	0.111	1	3.857	0.714
ARID1A/MACF1/PLEC	MLL2	0.111	1	3.857	0.714
ARID1A/MACF1/RNF43	MLL2	0.111	1	3.857	0.714
ARID1A/MBD6	PCDHAC2/MLL2/PCDHGC5	0.111	1	6.75	0.875
ARID1A/MBD6/PCDHGC5	PCDHAC2/MLL2	0.111	1	6	0.833
ARID1A/MED12L	OBSCN/RNF43	0.13	1	5.4	0.85
ARID1A/MLL	PCDHAC2/PCDHGC5	0.111	1	4.5	0.75
ARID1A/MLL2/HERC2/COL12A1/PHF2/UBR5	SRCAP	0.111	1	5.4	0.8
ARID1A/MLL4	MLL3	0.111	1	4.154	0.731
ARID1A/MTOR	MLL2	0.111	1	3.857	0.714
ARID1A/MYCBP2	RNF43	0.13	1	4.154	0.769
ARID1A/NOTCH1/CELSR1	PCDHAC2/RNF43/RPL22	0.111	1	7.714	0.929
ARID1A/NOTCH1/CELSR1/RPL22	PCDHAC2/RNF43	0.111	1	5.4	0.8
ARID1A/NOTCH1/PCDHGC5	MLL2/HMCN1	0.111	1	6	0.833
ARID1A/NOTCH1/RPL22	PCDHAC2/RNF43/CELSR1	0.111	1	6	0.833
ARID1A/NPAT/RPL22	RNF43	0.111	1	4.154	0.731
ARID1A/NPAT/UBR5	SRCAP	0.111	1	5.4	0.8
ARID1A/NRXN1	ACVR2A/DNAH3	0.111	1	7.714	0.929
ARID1A/ODZ3	TENM3	0.111	1	4.909	0.773
ARID1A/PAX9	PCDHAC2/DNAH3/HMCN1/HERC2/MLL2	0.111	1	9	1
ARID1A/PAX9/HMCN1	PCDHAC2/DNAH3/HERC2/MLL2	0.111	1	7.714	0.929
ARID1A/PCDHAC2/HERC2/PCDHGC5/PHF2/UBR5	MLL2	0.111	1	3.857	0.714
ARID1A/PCDHAC2/MLL2/HERC2/PCDHGC5/PHF2	UBR5	0.111	1	4.909	0.773
ARID1A/PCDHAC2/MLL2/HERC2/PCDHGC5/UBR5	PHF2	0.111	1	6	0.833
ARID1A/PCDHAC2/MLL2/PCDHGC5/PHF2/UBR5	HERC2	0.111	1	5.4	0.8
ARID1A/PCDHGC5	PCDHAC2	0.185	0.909	3.068	0.767
ARID1A/PCDHGC5/CELSR1	PCDHAC2/MLL2/RNF43	0.13	1	6.75	0.938
ARID1A/PCDHGC5/CELSR1/RPL22	PCDHAC2/MLL2/RNF43	0.111	1	6.75	0.875
ARID1A/PCDHGC5/COL12A1	PCDHAC2/DNAH3	0.111	1	6	0.833
ARID1A/PCDHGC5/NOTCH1	MLL2	0.111	1	3.857	0.714
ARID1A/PCDHGC5/RPL22	PCDHAC2/MLL2/RNF43/CELSR1	0.111	1	7.714	0.929
ARID1A/PCDHGC5/UBR5	PCDHAC2/MLL2/HERC2/PHF2	0.111	1	9	1
ARID1A/PDZD2	SRCAP/UBR5	0.111	1	6.75	0.875
ARID1A/PDZD2/UBR5	SRCAP	0.111	1	5.4	0.8
ARID1A/PHF2	MLL2	0.148	1	3.857	0.786
ARID1A/PHF2/COL12A1	SRCAP/MLL2/HERC2/UBR5	0.111	1	9	1
ARID1A/PHF2/COL12A1/UBR5	MLL2	0.111	1	3.857	0.714
ARID1A/PHF2/FAT4	MLL2	0.111	1	3.857	0.714
ARID1A/PHF2/HMCN1	MLL2/SIPA1L2	0.111	1	7.714	0.929
ARID1A/PHF2/PCDHGC5	MLL2	0.13	1	3.857	0.75
ARID1A/PHF2/PCDHGC5/UBR5	PCDHAC2/MLL2/HERC2	0.111	1	6.75	0.875
ARID1A/PHF2/UBR5	MLL2/HERC2	0.13	1	6	0.889
ARID1A/PHF2/UBR5/COL12A1	SRCAP/MLL2/HERC2	0.111	1	7.714	0.929
ARID1A/PKHD1L1	DNAH3	0.13	1	3.6	0.733
ARID1A/PLEC/CELSR1	PCDHAC2/RNF43	0.13	1	5.4	0.85
ARID1A/PLEC/CELSR1/RPL22	PCDHAC2/RNF43	0.111	1	5.4	0.8
ARID1A/PLEC/HMCN1	MLL2	0.111	1	3.857	0.714
ARID1A/PLEC/MED12L	OBSCN/PCDHAC2/TRIO/RNF43	0.111	1	7.714	0.929
ARID1A/PLEC/MYCBP2	PCDHAC2/ANK3/RNF43	0.111	1	9	1
ARID1A/PLEC/PCDHGC5	MLL2	0.13	1	3.857	0.75
ARID1A/PLEC/PCDHGC5/CELSR1	PCDHAC2/MLL2/RNF43	0.111	1	6.75	0.875
ARID1A/PLEC/PSD	PCDHAC2/RNF43	0.111	1	5.4	0.8
ARID1A/PLEC/PXDN	PCDHAC2/MLL2/RNF43	0.111	1	6.75	0.875
ARID1A/PLEC/RPL22	PCDHAC2/RNF43/CELSR1	0.111	1	6	0.833
ARID1A/PSD	PCDHAC2/PLEC/RNF43	0.111	1	6	0.833
ARID1A/PTPRS	PCDHAC2/MLL2	0.111	1	6	0.833
ARID1A/PXDN	PCDHAC2/MLL2/PLEC/RNF43	0.111	1	7.714	0.929
ARID1A/RANBP2	OBSCN/RNF43	0.13	1	5.4	0.85
ARID1A/RANBP2/RPL22	OBSCN/RNF43	0.111	1	5.4	0.8
ARID1A/RNF213	DNAH3	0.13	1	3.6	0.733
ARID1A/RNF43	OBSCN	0.185	0.909	3.273	0.788
ARID1A/RNF43/BSN	SRCAP/UBR5/RPL22	0.111	1	7.714	0.929
ARID1A/RNF43/BSN/RPL22	SRCAP/UBR5	0.111	1	6.75	0.875
ARID1A/RNF43/BSN/UBR5	SRCAP/RPL22	0.111	1	7.714	0.929
ARID1A/RNF43/BSN/UBR5/RPL22	SRCAP	0.111	1	5.4	0.8
ARID1A/RNF43/C12orf51	OBSCN/PCDHAC2	0.111	1	6	0.833
ARID1A/RNF43/CELSR1	PCDHAC2	0.148	1	3.375	0.75
ARID1A/RNF43/CELSR1/PCDHAC2/HERC2/PCDHGC5	MLL2	0.111	1	3.857	0.714
ARID1A/RNF43/CELSR1/PCDHAC2/PLEC/PCDHGC5	MLL2	0.111	1	3.857	0.714
ARID1A/RNF43/CELSR1/RPL22	PCDHAC2	0.13	1	3.375	0.719
ARID1A/RNF43/CELSR1/RPL22/PCDHAC2/PCDHGC5	MLL2	0.111	1	3.857	0.714
ARID1A/RNF43/DYNC1H1	RPL22	0.111	1	6	0.833
ARID1A/RNF43/FAT4	UBR5	0.111	1	4.909	0.773
ARID1A/RNF43/GPATCH8	OBSCN/MLL2	0.111	1	6	0.833
ARID1A/RNF43/HMCN1	MLL2	0.13	1	3.857	0.75
ARID1A/RNF43/HMCN1/RPL22	MLL2	0.111	1	3.857	0.714
ARID1A/RNF43/HMCN1/ZMIZ1	MLL2	0.111	1	3.857	0.714
ARID1A/RNF43/MED12L	OBSCN	0.13	1	3.6	0.733
ARID1A/RNF43/NOTCH1	PCDHAC2/CELSR1/RPL22	0.111	1	7.714	0.929
ARID1A/RNF43/NOTCH1/CELSR1	PCDHAC2/RPL22	0.111	1	7.714	0.929
ARID1A/RNF43/NOTCH1/RPL22	PCDHAC2/CELSR1	0.111	1	6	0.833
ARID1A/RNF43/NPAT	RPL22	0.111	1	6	0.833
ARID1A/RNF43/PCDHAC2/MLL2/HERC2/PCDHGC5	CELSR1	0.111	1	6	0.833
ARID1A/RNF43/PCDHAC2/MLL2/PLEC/PCDHGC5	CELSR1	0.111	1	6	0.833
ARID1A/RNF43/PCDHGC5	PCDHAC2/MLL2/CELSR1	0.13	1	7.714	1
ARID1A/RNF43/PCDHGC5/CELSR1	PCDHAC2/MLL2	0.13	1	6	0.889
ARID1A/RNF43/PCDHGC5/CELSR1/RPL22	PCDHAC2/MLL2	0.111	1	6	0.833
ARID1A/RNF43/PCDHGC5/RPL22	PCDHAC2/MLL2/CELSR1	0.111	1	7.714	0.929
ARID1A/RNF43/PKHD1L1	SRCAP/DNAH3	0.111	1	6.75	0.875
ARID1A/RNF43/PSD	PCDHAC2/PLEC	0.111	1	6	0.833
ARID1A/RNF43/PXDN	PCDHAC2/MLL2/PLEC	0.111	1	7.714	0.929
ARID1A/RNF43/RANBP2	OBSCN	0.13	1	3.6	0.733
ARID1A/RNF43/RPL22/PCDHAC2/MLL2/PCDHGC5	CELSR1	0.111	1	6	0.833
ARID1A/RNF43/UBR5/RPL22	SRCAP	0.13	1	5.4	0.85
ARID1A/RNF43/ZMIZ1	MLL2/HMCN1	0.111	1	6	0.833
ARID1A/ROBO2	DNAH3	0.167	1	3.6	0.8
ARID1A/ROBO2/MYCBP2	MLL3/DNAH3/RNF43	0.111	1	7.714	0.929
ARID1A/ROBO2/PKHD1L1	MLL3/DNAH3	0.111	1	6	0.833
ARID1A/ROBO2/PLEC	MLL3/DNAH3	0.13	1	6	0.889
ARID1A/ROBO2/RNF43	MLL3/DNAH3	0.13	1	6	0.889
ARID1A/ROBO2/RNF43/MYCBP2	MLL3/DNAH3	0.111	1	6	0.833
ARID1A/ROBO2/RNF43/RPL22	MLL3/DNAH3	0.111	1	6	0.833
ARID1A/ROBO2/RPL22	MLL3/DNAH3/RNF43	0.111	1	7.714	0.929
ARID1A/ROBO2/SLITRK1	MLL3/DNAH3	0.111	1	6	0.833
ARID1A/ROBO2/SRPR	MLL3/DNAH3	0.111	1	6	0.833
ARID1A/RPL22	RNF43	0.167	1	4.154	0.846
ARID1A/RPL22/DYNC1H1	RNF43	0.111	1	4.154	0.731
ARID1A/SIGLEC1	PCDHAC2/OBSCN	0.111	1	6	0.833
ARID1A/SIPA1L2	MLL2/HMCN1	0.13	1	6	0.889
ARID1A/SIPA1L2/HMCN1	MLL2	0.13	1	3.857	0.75
ARID1A/SIPA1L2/HMCN1/NPAT	MLL2/LMAN1	0.111	1	7.714	0.929
ARID1A/SIPA1L2/LMAN1	MLL2/HMCN1/NPAT	0.111	1	9	1
ARID1A/SIPA1L2/LMAN1/HMCN1	MLL2/NPAT	0.111	1	9	1
ARID1A/SIPA1L2/LMAN1/HMCN1/NPAT	MLL2	0.111	1	3.857	0.714
ARID1A/SIPA1L2/LMAN1/NPAT	MLL2/HMCN1	0.111	1	6	0.833
ARID1A/SIPA1L2/NPAT	MLL2/HMCN1/LMAN1	0.111	1	9	1
ARID1A/SIPA1L2/PCDHGC5	MLL2/HMCN1	0.111	1	6	0.833
ARID1A/SIPA1L2/PHF2	MLL2/HMCN1	0.111	1	6	0.833
ARID1A/SIPA1L2/PHF2/HMCN1	MLL2	0.111	1	3.857	0.714
ARID1A/SPTBN1	SRCAP/DNAH3/PCDHAC2	0.111	1	7.714	0.929
ARID1A/SRPR	MLL3/DNAH3/ROBO2	0.111	1	6.75	0.875
ARID1A/SYNE2/PCDHGC5	MLL2	0.111	1	3.857	0.714
ARID1A/TNRC6A	MLL2	0.111	1	3.857	0.714
ARID1A/TNRC6C	RNF43/RPL22	0.111	1	6	0.833
ARID1A/TNRC6C/RPL22	RNF43	0.111	1	4.154	0.731
ARID1A/TP53/PCDHGC5	PCDHAC2/HMCN1	0.111	1	6	0.833
ARID1A/TRRAP	PLEC	0.111	1	4.909	0.773
ARID1A/UBR5/CELSR1	PCDHAC2/RNF43	0.111	1	5.4	0.8
ARID1A/UBR5/COL12A1	SRCAP/MLL2/HERC2/PHF2	0.111	1	9	1
ARID1A/UBR5/FAT4	RNF43	0.111	1	4.154	0.731
ARID1A/UBR5/RANBP2	OBSCN/RNF43	0.111	1	5.4	0.8
ARID1A/UBR5/RPL22	SRCAP/RNF43	0.13	1	6.75	0.938
ARID1A/UNC13B	PCDHAC2	0.13	1	3.375	0.719
ARID1A/XYLT2	MLL2	0.13	1	3.857	0.75
ARID1A/ZBTB20	MLL3/MLL2	0.111	1	7.714	0.929
ARID1A/ZMIZ1	MLL2/HMCN1	0.13	1	6	0.889
ARID1A/ZNF43	MLL2/XYLT2	0.111	1	7.714	0.929
ATP10A/ARID1A/CELSR1	OBSCN/PCDHAC2/RNF43/RPL22	0.111	1	9	1
ATP10A/ARID1A/CELSR1/RPL22	OBSCN/PCDHAC2/RNF43	0.111	1	6.75	0.875
ATP10A/ARID1A/RNF43	OBSCN/PCDHAC2/CELSR1/RPL22	0.111	1	9	1
ATP10A/ARID1A/RNF43/CELSR1	OBSCN/PCDHAC2/RPL22	0.111	1	9	1
ATP10A/ARID1A/RNF43/CELSR1/RPL22	OBSCN/PCDHAC2	0.111	1	6	0.833
ATP10A/ARID1A/RNF43/RPL22	OBSCN/PCDHAC2/CELSR1	0.111	1	7.714	0.929
ATP10A/ARID1A/RPL22	OBSCN/PCDHAC2/RNF43/CELSR1	0.111	1	7.714	0.929
ATP10A/CELSR1	OBSCN/PCDHAC2/ARID1A/RNF43/RPL22	0.111	1	9	1
ATP10A/CELSR1/RPL22	OBSCN/PCDHAC2/ARID1A/RNF43	0.111	1	6.75	0.875
ATP10A/RNF43	OBSCN/PCDHAC2/ARID1A/CELSR1/RPL22	0.111	1	9	1
ATP10A/RNF43/CELSR1	OBSCN/PCDHAC2/ARID1A/RPL22	0.111	1	9	1
ATP10A/RNF43/CELSR1/RPL22	OBSCN/PCDHAC2/ARID1A	0.111	1	6	0.833
ATP10A/RNF43/RPL22	OBSCN/PCDHAC2/ARID1A/CELSR1	0.111	1	7.714	0.929
ATP10A/RPL22	OBSCN/PCDHAC2/ARID1A/RNF43/CELSR1	0.111	1	7.714	0.929
BCL9	PCDHAC2/KALRN/ARID1A	0.111	1	7.714	0.929
BSN/ARID1A	UBR5/RPL22	0.111	1	7.714	0.929
BSN/ARID1A	SRCAP/RPL22	0.111	1	7.714	0.929
BSN/ARID1A	SRCAP/UBR5	0.111	1	6.75	0.875
BSN/ARID1A	SRCAP/RNF43	0.111	1	6.75	0.875
BSN/ARID1A	RNF43/UBR5	0.111	1	6.75	0.875
BSN/ARID1A	RNF43/RPL22	0.111	1	6	0.833
BSN/ARID1A/RPL22	SRCAP	0.111	1	5.4	0.8
BSN/ARID1A/RPL22	UBR5	0.111	1	4.909	0.773
BSN/ARID1A/RPL22	RNF43	0.111	1	4.154	0.731
BSN/ARID1A/UBR5	RPL22	0.111	1	6	0.833
BSN/ARID1A/UBR5	SRCAP	0.111	1	5.4	0.8
BSN/ARID1A/UBR5	RNF43	0.111	1	4.154	0.731
BSN/RNF43	SRCAP/ARID1A/UBR5/RPL22	0.111	1	7.714	0.929
BSN/RNF43/ARID1A	RPL22	0.111	1	6	0.833
BSN/RNF43/ARID1A	SRCAP	0.111	1	5.4	0.8
BSN/RNF43/ARID1A	UBR5	0.111	1	4.909	0.773
BSN/RNF43/RPL22	SRCAP/ARID1A/UBR5	0.111	1	6.75	0.875
BSN/RNF43/UBR5	SRCAP/ARID1A/RPL22	0.111	1	7.714	0.929
BSN/RNF43/UBR5/RPL22	SRCAP/ARID1A	0.111	1	6	0.833
BSN/RPL22	SRCAP/ARID1A/RNF43/UBR5	0.111	1	7.714	0.929
BSN/UBR5	SRCAP/ARID1A/RNF43/RPL22	0.111	1	7.714	0.929
BSN/UBR5/RPL22	SRCAP/ARID1A/RNF43	0.111	1	6.75	0.875
BZRAP1/ARID1A/HERC2/RNF43	OBSCN/MLL2	0.111	1	6	0.833
BZRAP1/ARID1A/RNF43	OBSCN/MLL2/HERC2	0.111	1	7.714	0.929
BZRAP1/ARID1A/RNF43/MLL2	OBSCN/HERC2	0.111	1	7.714	0.929
BZRAP1/HERC2/RNF43	OBSCN/MLL2/ARID1A	0.111	1	6.75	0.875
BZRAP1/HERC2/RNF43/MLL2	OBSCN/ARID1A	0.111	1	4.909	0.773
BZRAP1/MLL2/RNF43	HERC2	0.111	1	5.4	0.8
BZRAP1/PCDHGC5	OBSCN	0.13	1	3.6	0.733
BZRAP1/RNF43	OBSCN/MLL2/ARID1A/HERC2	0.111	1	7.714	0.929
BZRAP1/RNF43/MLL2	OBSCN/ARID1A/HERC2	0.111	1	7.714	0.929
C1QTNF5	ARID1A	0.148	1	2.842	0.711
CACNA1C/PLEC	MLL2	0.111	1	3.857	0.714
CACNA1E/UBR5	PCDHAC2/ARID1A	0.111	1	4.154	0.731
CELSR1	PCDHAC2/RNF43	0.167	1	5.4	0.95
CELSR1/PCDHAC2/HERC2/PLEC/PCDHGC5/TRIM51	RNF43	0.111	1	4.154	0.731
CELSR1/PCDHGC5/PXDN	PLEC	0.111	1	4.909	0.773
CELSR1/PCDHGC5/PXDN	RNF43	0.111	1	4.154	0.731
CELSR1/PSD	PCDHAC2/PLEC/RNF43	0.111	1	6	0.833
CELSR1/PXDN	PLEC/PCDHGC5	0.111	1	6.75	0.875
CELSR1/PXDN	RNF43/PCDHGC5	0.111	1	6.75	0.875
CELSR1/RPL22	PCDHAC2/ARID1A/RNF43	0.13	1	6	0.889
CELSR1/UBR5	ARID1A/RNF43	0.111	1	4.909	0.773
CELSR1/UBR5	PCDHAC2/ARID1A	0.111	1	4.154	0.731
CNTN6/ACACB	RNF43	0.111	1	4.154	0.731
COL12A1/UBR5	SRCAP/MLL2/ARID1A	0.111	1	7.714	0.929
COL12A1/UBR5	MLL2/ARID1A/PHF2	0.111	1	6.75	0.875
COL12A1/UBR5	MLL2/ARID1A/HERC2	0.111	1	6	0.833
CSMD2/ARID1A/BZRAP1	OBSCN/PCDHAC2	0.111	1	6	0.833
CSMD2/ARID1A/HMCN1	OBSCN/PCDHAC2	0.111	1	6	0.833
CSMD2/ARID1A/PCDHGC5	OBSCN/PCDHAC2	0.111	1	6	0.833
CSMD2/ARID1A/RNF43	OBSCN/PCDHAC2/MLL2	0.111	1	7.714	0.929
CSMD2/BZRAP1	OBSCN/PCDHAC2/ARID1A	0.111	1	6	0.833
CSMD2/CELSR1	PCDHAC2/RNF43/PCDHGC5	0.111	1	6.75	0.875
CSMD2/DNAH7	PCDHAC2/PCDHGC5	0.111	1	4.5	0.75
CSMD2/HERC2	PCDHAC2/RNF43	0.111	1	5.4	0.8
CSMD2/MLL2	OBSCN/PCDHAC2/ARID1A/RNF43	0.111	1	6.75	0.875
CSMD2/MLL2/ARID1A	OBSCN/PCDHAC2/RNF43	0.111	1	6.75	0.875
CSMD2/MLL2/ARID1A/RNF43	OBSCN/PCDHAC2	0.111	1	6	0.833
CSMD2/MLL2/RNF43	OBSCN/PCDHAC2/ARID1A	0.111	1	6	0.833
CSMD2/OBSCN	PCDHAC2/ARID1A	0.13	1	4.154	0.769
CSMD2/OBSCN/ARID1A	PCDHAC2	0.13	1	3.375	0.719
CSMD2/OBSCN/MLL2	RNF43	0.111	1	4.154	0.731
CSMD2/OBSCN/RNF43	MLL2	0.111	1	3.857	0.714
CSMD2/PCDHAC2/ARID1A/MLL2	RNF43	0.111	1	4.154	0.731
CSMD2/PCDHAC2/ARID1A/RNF43	MLL2	0.111	1	3.857	0.714
CSMD2/PCDHAC2/BZRAP1	OBSCN/ARID1A	0.111	1	4.909	0.773
CSMD2/PCDHAC2/CELSR1	RNF43/PCDHGC5	0.111	1	6.75	0.875
CSMD2/PCDHAC2/HMCN1	OBSCN/ARID1A	0.111	1	4.909	0.773
CSMD2/PCDHAC2/MLL2	OBSCN/RNF43	0.111	1	5.4	0.8
CSMD2/PCDHAC2/MLL2	OBSCN/ARID1A	0.111	1	4.909	0.773
CSMD2/PCDHAC2/MLL2	ARID1A/RNF43	0.111	1	4.909	0.773
CSMD2/PCDHAC2/PCDHGC5/CELSR1	RNF43	0.111	1	4.154	0.731
CSMD2/PCDHAC2/PLEC	RNF43	0.111	1	4.154	0.731
CSMD2/PCDHAC2/RNF43/PCDHGC5	CELSR1	0.111	1	6	0.833
CSMD2/PCDHGC5	PCDHAC2	0.13	1	3.375	0.719
CSMD2/PCDHGC5/CELSR1	PCDHAC2/RNF43	0.111	1	5.4	0.8
CSMD2/PLEC	PCDHAC2/RNF43	0.111	1	5.4	0.8
CSMD2/RNF43	PCDHAC2	0.13	1	3.375	0.719
CSMD2/RNF43/CELSR1	PCDHAC2/PCDHGC5	0.111	1	4.5	0.75
CSMD2/RNF43/PCDHGC5	PCDHAC2/CELSR1	0.111	1	6	0.833
CSMD2/SIGLEC1	PCDHAC2/PCDHGC5	0.111	1	4.5	0.75
CSMD2/TRIO	PCDHAC2/RNF43	0.111	1	5.4	0.8
DCHS1	ARID1A	0.167	1	2.842	0.737
DCHS1/ACVR2A	DNAH3/ARID1A	0.111	1	4.909	0.773
DCHS1/ARID1A/RNF43	RPL22	0.111	1	6	0.833
DCHS1/ARID1A/RPL22	RNF43	0.111	1	4.154	0.731
DCHS1/ARID1A/UBR5	SRCAP/DNAH3	0.111	1	6.75	0.875
DCHS1/DNAH3/ARID1A/UBR5	SRCAP	0.111	1	5.4	0.8
DCHS1/DNAH3/UBR5	SRCAP/ARID1A	0.111	1	6	0.833
DCHS1/DYNC1H1	PCDHAC2/ARID1A	0.111	1	4.154	0.731
DCHS1/HMCN1	ARID1A/PCDHGC5	0.111	1	4.909	0.773
DCHS1/MKI67	MLL2/ARID1A/PCDHGC5	0.111	1	6	0.833
DCHS1/MKI67/ARID1A	MLL2/PCDHGC5	0.111	1	6	0.833
DCHS1/MKI67/ARID1A/PCDHGC5	MLL2	0.111	1	3.857	0.714
DCHS1/MKI67/MLL2	ARID1A/PCDHGC5	0.111	1	4.909	0.773
DCHS1/MKI67/PCDHGC5	MLL2/ARID1A	0.111	1	4.909	0.773
DCHS1/MLL2	MKI67/ARID1A/PCDHGC5	0.111	1	7.714	0.929
DCHS1/MLL2/ARID1A	MKI67/PCDHGC5	0.111	1	6.75	0.875
DCHS1/MLL2/ARID1A/PCDHGC5	MKI67	0.111	1	6	0.833
DCHS1/MLL2/PCDHGC5	MKI67/ARID1A	0.111	1	7.714	0.929
DCHS1/PKHD1L1	DNAH3/ARID1A	0.111	1	4.909	0.773
DCHS1/RNF43	ARID1A/RPL22	0.111	1	6	0.833
DCHS1/RPL22	ARID1A/RNF43	0.111	1	4.909	0.773
DCHS1/SRCAP	DNAH3/UBR5	0.111	1	7.714	0.929
DCHS1/SRCAP	ARID1A/UBR5	0.111	1	6	0.833
DCHS1/SRCAP	DNAH3/ARID1A	0.111	1	4.909	0.773
DCHS1/SRCAP/ARID1A	UBR5	0.111	1	4.909	0.773
DCHS1/SRCAP/DNAH3	UBR5	0.111	1	4.909	0.773
DCHS1/UBR5	SRCAP/DNAH3/ARID1A	0.111	1	6.75	0.875
DNAH3/ARID1A/CELSR1	PCDHAC2/RNF43/RPL22	0.111	1	7.714	0.929
DNAH3/ARID1A/CELSR1/RPL22	PCDHAC2/RNF43	0.111	1	5.4	0.8
DNAH3/ARID1A/COL12A1	PCDHAC2/PCDHGC5	0.111	1	4.5	0.75
DNAH3/ARID1A/GNAS	GPR98	0.111	1	5.4	0.8
DNAH3/ARID1A/HERC2	PCDHAC2/MLL2	0.13	1	6	0.889
DNAH3/ARID1A/HERC2/HMCN1	PCDHAC2/MLL2/PAX9	0.111	1	9	1
DNAH3/ARID1A/HERC2/HMCN1/MLL2	PCDHAC2/PAX9	0.111	1	9	1
DNAH3/ARID1A/HERC2/MLL2	PCDHAC2	0.13	1	3.375	0.719
DNAH3/ARID1A/HERC2/PAX9	PCDHAC2/MLL2/HMCN1	0.111	1	7.714	0.929
DNAH3/ARID1A/HERC2/PAX9/HMCN1	PCDHAC2/MLL2	0.111	1	6	0.833
DNAH3/ARID1A/HERC2/PAX9/MLL2	PCDHAC2/HMCN1	0.111	1	6	0.833
DNAH3/ARID1A/HERC2/PCDHGC5	PCDHAC2/MLL2	0.111	1	6	0.833
DNAH3/ARID1A/HERC2/RNF43	LRP2/PCDHAC2/MLL2	0.111	1	9	1
DNAH3/ARID1A/HERC2/RNF43/MLL2	LRP2/PCDHAC2	0.111	1	9	1
DNAH3/ARID1A/HMCN1/HLA-B	HLA-C/MLL2	0.111	1	9	1
DNAH3/ARID1A/MYCBP2	MLL3/ROBO2/RNF43	0.111	1	7.714	0.929
DNAH3/ARID1A/NRXN1	ACVR2A	0.111	1	5.4	0.8
DNAH3/ARID1A/PAX9	PCDHAC2/MLL2/HMCN1/HERC2	0.111	1	9	1
DNAH3/ARID1A/PAX9/HMCN1	PCDHAC2/MLL2/HERC2	0.111	1	6.75	0.875
DNAH3/ARID1A/PAX9/HMCN1/MLL2	PCDHAC2/HERC2	0.111	1	6	0.833
DNAH3/ARID1A/PAX9/MLL2	PCDHAC2/HMCN1/HERC2	0.111	1	9	1
DNAH3/ARID1A/PCDH15	RNF213	0.111	1	7.714	0.929
DNAH3/ARID1A/PCDHAC2/HERC2/HMCN1/PAX9	MLL2	0.111	1	3.857	0.714
DNAH3/ARID1A/PCDHAC2/MLL2/HERC2/HMCN1	PAX9	0.111	1	7.714	0.929
DNAH3/ARID1A/PCDHAC2/MLL2/HMCN1/PAX9	HERC2	0.111	1	5.4	0.8
DNAH3/ARID1A/PCDHAC2/RNF43/MLL3/PLEC	ROBO2	0.111	1	4.909	0.773
DNAH3/ARID1A/PCDHGC5/DOCK3	MLL2	0.111	1	3.857	0.714
DNAH3/ARID1A/PGM5	PCDHAC2/RNF43	0.111	1	5.4	0.8
DNAH3/ARID1A/PHF2	MLL2/PCDHGC5	0.111	1	6	0.833
DNAH3/ARID1A/PHF2/PCDHGC5	MLL2	0.111	1	3.857	0.714
DNAH3/ARID1A/PLEC	MLL3/ROBO2	0.13	1	6.75	0.938
DNAH3/ARID1A/PLEC/DOCK3	MLL3/ROBO2	0.111	1	6.75	0.875
DNAH3/ARID1A/PLEC/MLL2	MLL3/ROBO2	0.111	1	6.75	0.875
DNAH3/ARID1A/RNF43/CELSR1	PCDHAC2/RPL22	0.111	1	7.714	0.929
DNAH3/ARID1A/RNF43/MLL2	LRP2/PCDHAC2/HERC2	0.111	1	9	1
DNAH3/ARID1A/RNF43/MYCBP2	MLL3/ROBO2	0.111	1	6.75	0.875
DNAH3/ARID1A/RNF43/PCDHAC2/MLL2/HERC2	LRP2	0.111	1	5.4	0.8
DNAH3/ARID1A/RNF43/PKHD1L1	SRCAP	0.111	1	5.4	0.8
DNAH3/ARID1A/RNF43/PLEC	MLL3/PCDHAC2/ROBO2	0.111	1	9	1
DNAH3/ARID1A/RNF43/UBR5	SRCAP/RPL22	0.111	1	7.714	0.929
DNAH3/ARID1A/RNF43/UBR5/RPL22	SRCAP	0.111	1	5.4	0.8
DNAH3/ARID1A/ROBO2/ACVR2A	MLL3	0.111	1	4.154	0.731
DNAH3/ARID1A/ROBO2/DOCK3	MLL3/PLEC	0.111	1	6.75	0.875
DNAH3/ARID1A/ROBO2/MLL2	MLL3/PLEC	0.111	1	6.75	0.875
DNAH3/ARID1A/ROBO2/MLL3/PLEC/PCDHAC2	RNF43	0.111	1	4.154	0.731
DNAH3/ARID1A/ROBO2/MYCBP2	MLL3/RNF43	0.111	1	6	0.833
DNAH3/ARID1A/ROBO2/PKHD1L1	MLL3	0.111	1	4.154	0.731
DNAH3/ARID1A/ROBO2/PLEC	MLL3	0.13	1	4.154	0.769
DNAH3/ARID1A/ROBO2/PLEC/DOCK3	MLL3	0.111	1	4.154	0.731
DNAH3/ARID1A/ROBO2/PLEC/MLL2	MLL3	0.111	1	4.154	0.731
DNAH3/ARID1A/ROBO2/RNF43	MLL3	0.13	1	4.154	0.769
DNAH3/ARID1A/ROBO2/RNF43/MLL3/PCDHAC2	PLEC	0.111	1	4.909	0.773
DNAH3/ARID1A/ROBO2/RNF43/MYCBP2	MLL3	0.111	1	4.154	0.731
DNAH3/ARID1A/ROBO2/RNF43/PCDHAC2/PLEC	MLL3	0.111	1	4.154	0.731
DNAH3/ARID1A/ROBO2/RNF43/PLEC	MLL3/PCDHAC2	0.111	1	7.714	0.929
DNAH3/ARID1A/ROBO2/RNF43/RPL22	MLL3	0.111	1	4.154	0.731
DNAH3/ARID1A/ROBO2/RPL22	MLL3/RNF43	0.111	1	6	0.833
DNAH3/ARID1A/ROBO2/SLITRK1	MLL3	0.111	1	4.154	0.731
DNAH3/ARID1A/ROBO2/SRPR	MLL3	0.111	1	4.154	0.731
DNAH3/ARID1A/RPL22	RNF43	0.13	1	4.154	0.769
DNAH3/ARID1A/SLITRK1	MLL3/ROBO2	0.111	1	6.75	0.875
DNAH3/ARID1A/SPTBN1	SRCAP/PCDHAC2	0.111	1	7.714	0.929
DNAH3/ARID1A/SRPR	MLL3/ROBO2	0.111	1	6.75	0.875
DNAH3/ARID1A/UBR5	SRCAP	0.13	1	5.4	0.85
DNAH3/ARID1A/UBR5/RPL22	SRCAP/RNF43	0.111	1	6.75	0.875
DNAH3/CELSR1	PCDHAC2/ARID1A/RNF43/RPL22	0.111	1	7.714	0.929
DNAH3/CELSR1/RPL22	PCDHAC2/ARID1A/RNF43	0.111	1	6	0.833
DNAH3/COL12A1	PCDHAC2/ARID1A/PCDHGC5	0.111	1	5.4	0.8
DNAH3/GNAS	ARID1A/GPR98	0.111	1	6.75	0.875
DNAH3/HERC2	PCDHAC2/MLL2/ARID1A	0.13	1	6	0.889
DNAH3/HERC2/MLL2	PCDHAC2/ARID1A	0.13	1	4.154	0.769
DNAH3/HERC2/PAX9	PCDHAC2/MLL2/ARID1A/HMCN1	0.111	1	7.714	0.929
DNAH3/HERC2/PAX9/MLL2	PCDHAC2/ARID1A/HMCN1	0.111	1	6	0.833
DNAH3/HERC2/PCDHGC5	PCDHAC2/MLL2/ARID1A	0.111	1	6	0.833
DNAH3/HERC2/PCDHGC5/MLL2	PCDHAC2/ARID1A	0.111	1	4.154	0.731
DNAH3/HERC2/RNF43	LRP2/PCDHAC2/ARID1A/MLL2	0.111	1	9	1
DNAH3/HERC2/RNF43/MLL2	LRP2/PCDHAC2/ARID1A	0.111	1	9	1
DNAH3/HMCN1	ARID1A	0.148	1	2.842	0.711
DNAH3/HMCN1/HERC2	PCDHAC2/MLL2/ARID1A/PAX9	0.111	1	9	1
DNAH3/HMCN1/HERC2/MLL2	PCDHAC2/ARID1A/PAX9	0.111	1	9	1
DNAH3/HMCN1/HERC2/PAX9	PCDHAC2/MLL2/ARID1A	0.111	1	6	0.833
DNAH3/HMCN1/HERC2/PAX9/MLL2	PCDHAC2/ARID1A	0.111	1	4.154	0.731
DNAH3/HMCN1/HLA-B	HLA-C/MLL2/ARID1A	0.111	1	9	1
DNAH3/HMCN1/PAX9	PCDHAC2/MLL2/ARID1A/HERC2	0.111	1	6.75	0.875
DNAH3/HMCN1/PAX9/MLL2	PCDHAC2/ARID1A/HERC2	0.111	1	6.75	0.875
DNAH3/HMCN1/RNF213	PCDHAC2/ARID1A	0.111	1	4.154	0.731
DNAH3/KALRN	PCDHAC2/ARID1A	0.111	1	4.154	0.731
DNAH3/MTOR	MLL2	0.111	1	3.857	0.714
DNAH3/MYCBP2	MLL3/ARID1A/ROBO2/RNF43	0.111	1	7.714	0.929
DNAH3/NRXN1	ACVR2A/ARID1A	0.111	1	6.75	0.875
DNAH3/ODZ3	TENM3	0.111	1	4.909	0.773
DNAH3/PAX9	PCDHAC2/MLL2/ARID1A/HERC2/HMCN1	0.111	1	9	1
DNAH3/PAX9/MLL2	PCDHAC2/ARID1A/HERC2/HMCN1	0.111	1	9	1
DNAH3/PCDHGC5/COL12A1	PCDHAC2/ARID1A	0.111	1	4.154	0.731
DNAH3/PCDHGC5/DOCK3	MLL2/ARID1A	0.111	1	4.909	0.773
DNAH3/PGM5	PCDHAC2/ARID1A/RNF43	0.111	1	6	0.833
DNAH3/PHF2	MLL2/ARID1A/PCDHGC5	0.111	1	6	0.833
DNAH3/PHF2/MLL2	ARID1A/PCDHGC5	0.111	1	4.909	0.773
DNAH3/PHF2/PCDHGC5	MLL2/ARID1A	0.111	1	4.909	0.773
DNAH3/PLEC/DOCK3	MLL3/ARID1A/ROBO2	0.111	1	6.75	0.875
DNAH3/PLEC/RNF43	MLL3/PCDHAC2/ARID1A/ROBO2	0.111	1	9	1
DNAH3/PLEC/ROBO2/RNF43	MLL3/PCDHAC2/ARID1A	0.111	1	9	1
DNAH3/RNF43	ARID1A	0.148	1	2.842	0.711
DNAH3/RNF43/CELSR1	PCDHAC2/ARID1A/RPL22	0.111	1	7.714	0.929
DNAH3/RNF43/CELSR1/RPL22	PCDHAC2/ARID1A	0.111	1	4.154	0.731
DNAH3/RNF43/MLL2	LRP2/PCDHAC2/ARID1A/HERC2	0.111	1	9	1
DNAH3/RNF43/MYCBP2	MLL3/ARID1A/ROBO2	0.111	1	6.75	0.875
DNAH3/RNF43/PGM5	PCDHAC2/ARID1A	0.111	1	4.154	0.731
DNAH3/RNF43/PKHD1L1	SRCAP/ARID1A	0.111	1	6	0.833
DNAH3/RNF43/UBR5	SRCAP/ARID1A/RPL22	0.111	1	7.714	0.929
DNAH3/RNF43/UBR5/RPL22	SRCAP/ARID1A	0.111	1	6	0.833
DNAH3/ROBO2	ARID1A	0.167	1	2.842	0.737
DNAH3/ROBO2/ACVR2A	MLL3/ARID1A	0.111	1	6	0.833
DNAH3/ROBO2/DOCK3	MLL3/ARID1A/PLEC	0.111	1	7.714	0.929
DNAH3/ROBO2/MLL2	MLL3/ARID1A/PLEC	0.111	1	7.714	0.929
DNAH3/ROBO2/MYCBP2	MLL3/ARID1A/RNF43	0.111	1	6.75	0.875
DNAH3/ROBO2/PKHD1L1	MLL3/ARID1A	0.111	1	6	0.833
DNAH3/ROBO2/PLEC	MLL3/ARID1A	0.13	1	6	0.889
DNAH3/ROBO2/PLEC/DOCK3	MLL3/ARID1A	0.111	1	6	0.833
DNAH3/ROBO2/PLEC/MLL2	MLL3/ARID1A	0.111	1	6	0.833
DNAH3/ROBO2/RNF43	MLL3/ARID1A	0.13	1	6	0.889
DNAH3/ROBO2/RNF43/MYCBP2	MLL3/ARID1A	0.111	1	6	0.833
DNAH3/ROBO2/RNF43/RPL22	MLL3/ARID1A	0.111	1	6	0.833
DNAH3/ROBO2/RPL22	MLL3/ARID1A/RNF43	0.111	1	6.75	0.875
DNAH3/ROBO2/SLITRK1	MLL3/ARID1A	0.111	1	6	0.833
DNAH3/ROBO2/SRPR	MLL3/ARID1A	0.111	1	6	0.833
DNAH3/RPL22	ARID1A/RNF43	0.13	1	4.909	0.818
DNAH3/SLITRK1	MLL3/ARID1A/ROBO2	0.111	1	6.75	0.875
DNAH3/SPTBN1	SRCAP/PCDHAC2/ARID1A	0.111	1	7.714	0.929
DNAH3/SRPR	MLL3/ARID1A/ROBO2	0.111	1	6.75	0.875
DNAH3/UBR5	SRCAP/ARID1A	0.13	1	6	0.889
DNAH3/UBR5/RPL22	SRCAP/ARID1A/RNF43	0.111	1	6.75	0.875
DNAH7/CELSR1	PCDHAC2/TRIO/RNF43/PCDHGC5	0.111	1	9	1
DNAH7/CELSR1/PCDHGC5	PCDHAC2/TRIO/RNF43	0.111	1	6.75	0.875
DNAH8/PCDHGC5	ZFHX4	0.111	1	4.909	0.773
DOCK3/ARID1A	DNAH3	0.13	1	3.6	0.733
DOCK3/ARID1A/MLL2	DNAH3/PCDHGC5	0.111	1	6	0.833
DOCK3/ARID1A/PCDHGC5	DNAH3/MLL2	0.111	1	5.4	0.8
DOCK3/ARID1A/PLEC	MLL3/DNAH3/ROBO2	0.111	1	6.75	0.875
DOCK3/ARID1A/ROBO2	MLL3/DNAH3/PLEC	0.111	1	7.714	0.929
DOCK3/ARID1A/ROBO2/PLEC	MLL3/DNAH3	0.111	1	6	0.833
DOCK3/MLL2	DNAH3/ARID1A/PCDHGC5	0.111	1	6.75	0.875
DOCK3/PCDHGC5	DNAH3/ARID1A/MLL2	0.111	1	6.75	0.875
DOCK3/PCDHGC5/MLL2	DNAH3/ARID1A	0.111	1	4.909	0.773
DOCK3/PLEC	MLL3/DNAH3/ARID1A/ROBO2	0.111	1	6.75	0.875
DOCK3/ROBO2	MLL3/DNAH3/ARID1A/PLEC	0.111	1	7.714	0.929
DOCK3/ROBO2/PLEC	MLL3/DNAH3/ARID1A	0.111	1	6.75	0.875
DYNC1H1/RPL22	RNF43	0.111	1	4.154	0.731
ERBB3/ARID1A	SRCAP/MLL3/RNF43	0.111	1	7.714	0.929
ERBB3/ARID1A/RNF43	SRCAP/MLL3	0.111	1	7.714	0.929
ERBB3/RNF43	SRCAP/MLL3/ARID1A	0.111	1	7.714	0.929
ESRP1/RNF43	OBSCN/ARID1A	0.111	1	4.909	0.773
FAT3/HERC2	PCDHAC2/RNF43	0.111	1	5.4	0.8
FAT3/MACF1	ROBO2	0.111	1	4.909	0.773
FAT3/MLL2	DNAH3/ARID1A	0.111	1	4.909	0.773
FAT3/ODZ3	TENM3	0.111	1	4.909	0.773
FAT3/PLEC	MLL3	0.111	1	4.154	0.731
FAT3/RIMS2	FAT4	0.111	1	3.857	0.714
FAT3/RNF43	HERC2	0.111	1	5.4	0.8
FAT3/RNF43	PCDHAC2/HERC2	0.111	1	6	0.833
FLNC	RNF43	0.111	1	4.154	0.731
GNAS/GPR98	DNAH3/ARID1A	0.111	1	4.909	0.773
GPATCH8	OBSCN/MLL2/ARID1A/RNF43	0.111	1	6.75	0.875
HDAC4	PCDHAC2	0.13	1	3.375	0.719
HERC2	RNF43	0.167	0.9	3.738	0.796
HERC2	PCDHAC2	0.167	0.9	3.038	0.731
HERC2	MLL2/ARID1A	0.167	0.9	4.418	0.859
HERC2/BZRAP1	OBSCN/PCDHAC2/ARID1A/RNF43/MLL2	0.111	1	7.714	0.929
HERC2/CELSR1	PCDHAC2/RNF43/PCDHGC5	0.13	1	6.75	0.938
HERC2/CNTN6	RNF43	0.111	1	4.154	0.731
HERC2/COL12A1	SRCAP/MLL2/ARID1A/PHF2/UBR5	0.111	1	9	1
HERC2/COL12A1/UBR5	MLL2/ARID1A	0.111	1	4.909	0.773
HERC2/FAT4	RNF43/LMAN1	0.111	1	7.714	0.929
HERC2/HSPG2	ZFHX4/RNF43	0.111	1	7.714	0.929
HERC2/LMAN1/FAT4	RNF43	0.111	1	4.154	0.731
HERC2/LMAN1/UBR5	MLL2/ARID1A/PHF2	0.111	1	6.75	0.875
HERC2/PAX9	PCDHAC2/DNAH3/ARID1A/HMCN1/MLL2	0.111	1	9	1
HERC2/PCDHGC5	PCDHAC2	0.148	1	3.375	0.75
HERC2/PCDHGC5/CELSR1	PCDHAC2/RNF43	0.13	1	5.4	0.85
HERC2/PCDHGC5/UBR5	PCDHAC2/MLL2/ARID1A/PHF2	0.111	1	9	1
HERC2/PHF2	MLL2/ARID1A/UBR5	0.13	1	7.714	1
HERC2/PHF2/COL12A1	SRCAP/MLL2/ARID1A/UBR5	0.111	1	9	1
HERC2/PHF2/PCDHGC5	PCDHAC2/MLL2/ARID1A/UBR5	0.111	1	9	1
HERC2/PHF2/PCDHGC5/UBR5	PCDHAC2/MLL2/ARID1A	0.111	1	6	0.833
HERC2/PHF2/UBR5	MLL2/ARID1A	0.13	1	4.909	0.818
HERC2/PHF2/UBR5/COL12A1	SRCAP/MLL2/ARID1A	0.111	1	7.714	0.929
HERC2/PLEC	PCDHAC2/RNF43	0.13	1	5.4	0.85
HERC2/PLEC/CELSR1	PCDHAC2/TRIM51/RNF43/PCDHGC5	0.111	1	9	1
HERC2/PLEC/PCDHGC5	PCDHAC2/TRIM51/RNF43/CELSR1	0.111	1	9	1
HERC2/PLEC/PCDHGC5/CELSR1	PCDHAC2/TRIM51/RNF43	0.111	1	9	1
HERC2/PLEC/PXDN	PCDHAC2/RNF43	0.111	1	5.4	0.8
HERC2/PXDN	PCDHAC2/PLEC/RNF43	0.111	1	6	0.833
HERC2/RANBP2	OBSCN/ZFHX4/ARID1A/RNF43/MLL2	0.111	1	9	1
HERC2/RNF43/CELSR1	PCDHAC2/PCDHGC5	0.13	1	4.5	0.792
HERC2/RNF43/FAT4	LMAN1	0.111	1	6.75	0.875
HERC2/RNF43/PCDHGC5	PCDHAC2/CELSR1	0.13	1	6	0.889
HERC2/RNF43/PCDHGC5/CELSR1	PCDHAC2	0.13	1	3.375	0.719
HERC2/RNF43/PXDN	PCDHAC2/PLEC	0.111	1	6	0.833
HERC2/RNF43/RANBP2	OBSCN/ZFHX4/ARID1A/MLL2	0.111	1	9	1
HERC2/RNF43/RPL22	LRP2/MLL2/ARID1A	0.111	1	7.714	0.929
HERC2/RNF43/UBR5	MLL2/ARID1A/PHF2	0.111	1	6.75	0.875
HERC2/RPL22	LRP2/MLL2/ARID1A/RNF43	0.111	1	7.714	0.929
HERC2/SETBP1	RNF43	0.111	1	4.154	0.731
HERC2/SVIL	PCDHAC2/PGM5/ARID1A/RNF43/MLL2	0.111	1	9	1
HERC2/TRIM51	PCDHAC2/PLEC/RNF43/PCDHGC5/CELSR1	0.111	1	7.714	0.929
HERC2/TRIM51/CELSR1	PCDHAC2/PLEC/RNF43/PCDHGC5	0.111	1	7.714	0.929
HERC2/TRIM51/PCDHGC5	PCDHAC2/PLEC/RNF43/CELSR1	0.111	1	6.75	0.875
HERC2/TRIM51/PCDHGC5/CELSR1	PCDHAC2/PLEC/RNF43	0.111	1	6	0.833
HERC2/UBR5	MLL2/ARID1A/PHF2	0.13	1	6.75	0.938
HERC2/UBR5/COL12A1	SRCAP/MLL2/ARID1A/PHF2	0.111	1	9	1
HERC2/XYLT2	OBSCN/PGM5/ARID1A/RNF43/MLL2	0.111	1	9	1
HLA-B/ARID1A	DNAH3	0.13	1	3.6	0.733
HLA-B/ARID1A/HMCN1	HLA-C/DNAH3/MLL2	0.111	1	9	1
HLA-B/ARID1A/HMCN1/MLL2	HLA-C/DNAH3	0.111	1	9	1
HLA-B/ARID1A/MLL2	HLA-C/DNAH3/HMCN1	0.111	1	9	1
HLA-B/HMCN1/MLL2	HLA-C/DNAH3/ARID1A	0.111	1	9	1
HLA-B/MLL2	HLA-C/DNAH3/ARID1A/HMCN1	0.111	1	9	1
HLA-B/MLL2/DNAH3	HLA-C	0.111	1	9	1
HLA-B/PCDH15	SRCAP	0.111	1	5.4	0.8
HLA-C	MLL2/DNAH3/ARID1A/HMCN1/HLA-B	0.111	1	9	1
HLA-C/ARID1A	MLL2/DNAH3/HMCN1/HLA-B	0.111	1	9	1
HLA-C/ARID1A/HMCN1	MLL2/DNAH3/HLA-B	0.111	1	9	1
HLA-C/DNAH3	HLA-B/ARID1A/HMCN1/MLL2	0.111	1	9	1
HLA-C/DNAH3/ARID1A	HLA-B/HMCN1/MLL2	0.111	1	9	1
HLA-C/DNAH3/ARID1A/HLA-B	MLL2/HMCN1	0.111	1	6	0.833
HLA-C/DNAH3/ARID1A/HMCN1	HLA-B/MLL2	0.111	1	9	1
HLA-C/DNAH3/ARID1A/HMCN1/HLA-B	MLL2	0.111	1	3.857	0.714
HLA-C/DNAH3/ARID1A/HMCN1/MLL2	HLA-B	0.111	1	6.75	0.875
HLA-C/DNAH3/ARID1A/MLL2	HLA-B/HMCN1	0.111	1	7.714	0.929
HLA-C/DNAH3/HLA-B	MLL2/ARID1A/HMCN1	0.111	1	6	0.833
HLA-C/DNAH3/HMCN1	HLA-B/ARID1A/MLL2	0.111	1	9	1
HLA-C/DNAH3/HMCN1/HLA-B	MLL2/ARID1A	0.111	1	4.909	0.773
HLA-C/DNAH3/HMCN1/MLL2	HLA-B/ARID1A	0.111	1	7.714	0.929
HLA-C/DNAH3/MLL2	HLA-B/ARID1A/HMCN1	0.111	1	9	1
HLA-C/DNAH3/MLL2/HLA-B	ARID1A/HMCN1	0.111	1	4.5	0.75
HLA-C/HLA-B	DNAH3/ARID1A/HMCN1/MLL2	0.111	1	7.714	0.929
HLA-C/HLA-B/ARID1A	DNAH3/HMCN1/MLL2	0.111	1	7.714	0.929
HLA-C/HLA-B/ARID1A/HMCN1	DNAH3/MLL2	0.111	1	5.4	0.8
HLA-C/HLA-B/ARID1A/MLL2	DNAH3/HMCN1	0.111	1	6.75	0.875
HLA-C/HLA-B/HMCN1	DNAH3/ARID1A/MLL2	0.111	1	6.75	0.875
HLA-C/HLA-B/HMCN1/MLL2	DNAH3/ARID1A	0.111	1	4.909	0.773
HLA-C/HLA-B/MLL2	DNAH3/ARID1A/HMCN1	0.111	1	6.75	0.875
HLA-C/HMCN1	MLL2/DNAH3/ARID1A/HLA-B	0.111	1	9	1
HLA-C/MLL2	DNAH3/ARID1A/HMCN1/HLA-B	0.111	1	9	1
HLA-C/MLL2/ARID1A	DNAH3/HMCN1/HLA-B	0.111	1	9	1
HLA-C/MLL2/ARID1A/HMCN1	DNAH3/HLA-B	0.111	1	7.714	0.929
HLA-C/MLL2/DNAH3	HLA-B	0.111	1	6.75	0.875
HLA-C/MLL2/HMCN1	DNAH3/ARID1A/HLA-B	0.111	1	7.714	0.929
HMCN1/ARID1A/CHD4	MLL2	0.111	1	3.857	0.714
HMCN1/ARID1A/HERC2/ZMIZ1	MLL2	0.111	1	3.857	0.714
HMCN1/ARID1A/NOTCH1	MLL2/PCDHGC5	0.111	1	6	0.833
HMCN1/ARID1A/NOTCH1/PCDHGC5	MLL2	0.111	1	3.857	0.714
HMCN1/ARID1A/NPAT	MLL2	0.111	1	3.857	0.714
HMCN1/ARID1A/SIPA1L2/PCDHGC5	MLL2	0.111	1	3.857	0.714
HMCN1/ARID1A/ZMIZ1	MLL2	0.13	1	3.857	0.75
HMCN1/CHD4	MLL2/ARID1A	0.111	1	4.909	0.773
HMCN1/DNAH7	ARID1A/PCDHGC5	0.111	1	4.909	0.773
HMCN1/DYNC2H1	PCDHAC2/ARID1A	0.111	1	4.154	0.731
HMCN1/GPR98	ARID1A/PCDHGC5	0.111	1	4.909	0.773
HMCN1/HERC2	MLL2/ARID1A	0.13	1	4.909	0.818
HMCN1/HERC2/PAX9	PCDHAC2/DNAH3/ARID1A/MLL2	0.111	1	7.714	0.929
HMCN1/HERC2/RNF43	LRP2/MLL2/ARID1A	0.111	1	7.714	0.929
HMCN1/LMAN1	MLL2/ARID1A/SIPA1L2/NPAT	0.111	1	9	1
HMCN1/LMAN1/NPAT	MLL2/ARID1A/SIPA1L2	0.111	1	7.714	0.929
HMCN1/MACF1	MLL2/ARID1A	0.111	1	4.909	0.773
HMCN1/NOTCH1	MLL2/ARID1A/PCDHGC5	0.111	1	6	0.833
HMCN1/NOTCH1/PCDHGC5	MLL2/ARID1A	0.111	1	4.909	0.773
HMCN1/NPAT	MLL2/ARID1A/SIPA1L2/LMAN1	0.111	1	9	1
HMCN1/PAX9/ARID1A	HERC2	0.111	1	5.4	0.8
HMCN1/PCDHGC5	ARID1A	0.167	1	2.842	0.737
HMCN1/PCDHGC5/NOTCH1	MLL2	0.111	1	3.857	0.714
HMCN1/PHF2	MLL2/ARID1A/SIPA1L2	0.111	1	7.714	0.929
HMCN1/PLEC	MLL2/ARID1A	0.111	1	4.909	0.773
HMCN1/RNF213	PCDHAC2/DNAH3/ARID1A	0.111	1	6	0.833
HMCN1/RNF43	MLL2/ARID1A	0.13	1	4.909	0.818
HMCN1/RNF43/RPL22	MLL2/ARID1A	0.111	1	4.909	0.773
HMCN1/RNF43/ZMIZ1	MLL2/ARID1A	0.111	1	4.909	0.773
HMCN1/ROBO2	DNAH3/ARID1A	0.111	1	4.909	0.773
HMCN1/RPL22	MLL2/ARID1A/RNF43	0.111	1	6	0.833
HMCN1/SIPA1L2	MLL2/ARID1A	0.13	1	4.909	0.818
HMCN1/SIPA1L2/LMAN1	MLL2/ARID1A/NPAT	0.111	1	9	1
HMCN1/SIPA1L2/LMAN1/NPAT	MLL2/ARID1A	0.111	1	4.909	0.773
HMCN1/SIPA1L2/NPAT	MLL2/ARID1A/LMAN1	0.111	1	7.714	0.929
HMCN1/SIPA1L2/PCDHGC5	MLL2/ARID1A	0.111	1	4.909	0.773
HMCN1/SIPA1L2/PHF2	MLL2/ARID1A	0.111	1	4.909	0.773
HMCN1/TP53/PCDHGC5	PCDHAC2/ARID1A	0.111	1	4.154	0.731
HMCN1/ZMIZ1	MLL2/ARID1A	0.13	1	4.909	0.818
HSPG2/CELSR1	PCDHAC2/RNF43/LAMA5/SIGLEC1	0.111	1	9	1
HSPG2/HERC2	RNF43	0.111	1	4.154	0.731
HSPG2/LAMA5	PCDHAC2/RNF43/SIGLEC1/CELSR1	0.111	1	9	1
HSPG2/LAMA5/CELSR1	PCDHAC2/RNF43/SIGLEC1	0.111	1	9	1
HSPG2/LAMA5/CELSR1/SIGLEC1	PCDHAC2/RNF43	0.111	1	5.4	0.8
HSPG2/LAMA5/SIGLEC1	PCDHAC2/RNF43/CELSR1	0.111	1	6	0.833
HSPG2/RNF43/CELSR1	PCDHAC2/LAMA5/SIGLEC1	0.111	1	9	1
HSPG2/RNF43/LAMA5	PCDHAC2/SIGLEC1/CELSR1	0.111	1	9	1
HSPG2/RNF43/LAMA5/CELSR1	PCDHAC2/SIGLEC1	0.111	1	7.714	0.929
HSPG2/RNF43/LAMA5/SIGLEC1	PCDHAC2/CELSR1	0.111	1	6	0.833
HSPG2/RNF43/RPL22	OBSCN/ARID1A	0.111	1	4.909	0.773
HSPG2/RNF43/SIGLEC1	PCDHAC2/LAMA5/CELSR1	0.111	1	9	1
HSPG2/RNF43/SIGLEC1/CELSR1	PCDHAC2/LAMA5	0.111	1	9	1
HSPG2/RPL22	OBSCN/ARID1A/RNF43	0.111	1	5.4	0.8
HSPG2/SIGLEC1	PCDHAC2/RNF43/LAMA5/CELSR1	0.111	1	9	1
HSPG2/SIGLEC1/CELSR1	PCDHAC2/RNF43/LAMA5	0.111	1	9	1
JARID2/ARID1A/PHF2	MLL2	0.111	1	3.857	0.714
JARID2/PHF2	MLL2/ARID1A	0.111	1	4.909	0.773
KALRN	ARID1A	0.148	1	2.842	0.711
KALRN/ARID1A/GPR98	PCDHAC2/PCDHGC5	0.111	1	4.5	0.75
KALRN/ARID1A/PCDHGC5	PCDHAC2/GPR98	0.111	1	9	1
KALRN/ARID1A/PGM5	RNF43/RPL22	0.111	1	6	0.833
KALRN/ARID1A/PGM5/RPL22	RNF43	0.111	1	4.154	0.731
KALRN/ARID1A/RNF43	PGM5/RPL22	0.111	1	9	1
KALRN/ARID1A/RNF43/PGM5	RPL22	0.111	1	6	0.833
KALRN/ARID1A/RNF43/RPL22	PGM5	0.111	1	6.75	0.875
KALRN/ARID1A/RPL22	PGM5/RNF43	0.111	1	6.75	0.875
KALRN/BCL9	PCDHAC2/ARID1A	0.111	1	4.154	0.731
KALRN/GPR98	PCDHAC2/ARID1A/PCDHGC5	0.111	1	5.4	0.8
KALRN/PCDHGC5	PCDHAC2/ARID1A/GPR98	0.111	1	9	1
KALRN/PCDHGC5/GPR98	PCDHAC2/ARID1A	0.111	1	4.154	0.731
KALRN/PGM5	ARID1A/RNF43/RPL22	0.111	1	6	0.833
KALRN/PGM5/RPL22	ARID1A/RNF43	0.111	1	4.909	0.773
KALRN/RNF43	PGM5/ARID1A/RPL22	0.111	1	9	1
KALRN/RNF43/PGM5	ARID1A/RPL22	0.111	1	6	0.833
KALRN/RNF43/RPL22	PGM5/ARID1A	0.111	1	6.75	0.875
KALRN/RPL22	PGM5/ARID1A/RNF43	0.111	1	6.75	0.875
KIAA1024	MLL2/ARID1A/MACF1	0.111	1	7.714	0.929
KIAA1024/MACF1	MLL2/ARID1A	0.111	1	4.909	0.773
KLHL26	LMAN1	0.111	1	6.75	0.875
LAMA5/CELSR1	PCDHAC2/HSPG2/RNF43/SIGLEC1	0.111	1	9	1
LAMA5/CELSR1/SIGLEC1	PCDHAC2/HSPG2/RNF43	0.111	1	9	1
LAMA5/SIGLEC1	PCDHAC2/HSPG2/RNF43/CELSR1	0.111	1	9	1
LMAN1/CELSR1	PCDHAC2/RNF43/PCDHGC5	0.111	1	6.75	0.875
LMAN1/FAT4	HERC2/RNF43	0.111	1	6	0.833
LMAN1/NPAT	MLL2/ARID1A/SIPA1L2/HMCN1	0.111	1	7.714	0.929
LMAN1/PCDHGC5	PCDHAC2	0.13	1	3.375	0.719
LMAN1/PCDHGC5/CELSR1	PCDHAC2/RNF43	0.111	1	5.4	0.8
LMAN1/RNF43/CELSR1	PCDHAC2/PCDHGC5	0.111	1	4.5	0.75
LMAN1/RNF43/PCDHGC5	PCDHAC2/CELSR1	0.111	1	6	0.833
LMAN1/UBR5	MLL2/ARID1A/HERC2/PHF2	0.111	1	7.714	0.929
LRP2/ARID1A	MLL2/HERC2/RNF43	0.13	1	6.75	0.938
LRP2/ARID1A/HERC2	MLL2/RNF43	0.13	1	5.4	0.85
LRP2/ARID1A/HERC2/HMCN1	MLL2/RNF43	0.111	1	5.4	0.8
LRP2/ARID1A/HERC2/RNF43	MLL2	0.13	1	3.857	0.75
LRP2/ARID1A/HERC2/RNF43/HMCN1	MLL2	0.111	1	3.857	0.714
LRP2/ARID1A/HERC2/RNF43/RPL22	MLL2	0.111	1	3.857	0.714
LRP2/ARID1A/HERC2/RPL22	MLL2/RNF43	0.111	1	5.4	0.8
LRP2/ARID1A/HMCN1	MLL2/HERC2/RNF43	0.111	1	6.75	0.875
LRP2/ARID1A/RNF43	MLL2/HERC2	0.13	1	6	0.889
LRP2/ARID1A/RNF43/HMCN1	MLL2/HERC2	0.111	1	6	0.833
LRP2/ARID1A/RNF43/RPL22	MLL2/HERC2	0.111	1	6	0.833
LRP2/ARID1A/RPL22	MLL2/HERC2/RNF43	0.111	1	6.75	0.875
LRP2/DNAH3	PCDHAC2/MLL2/ARID1A/HERC2/RNF43	0.111	1	7.714	0.929
LRP2/DNAH3/ARID1A	PCDHAC2/MLL2/HERC2/RNF43	0.111	1	7.714	0.929
LRP2/DNAH3/ARID1A/HERC2	PCDHAC2/MLL2/RNF43	0.111	1	6.75	0.875
LRP2/DNAH3/ARID1A/HERC2/MLL2	PCDHAC2/RNF43	0.111	1	5.4	0.8
LRP2/DNAH3/ARID1A/HERC2/RNF43	PCDHAC2/MLL2	0.111	1	6	0.833
LRP2/DNAH3/ARID1A/MLL2	PCDHAC2/HERC2/RNF43	0.111	1	6.75	0.875
LRP2/DNAH3/ARID1A/PCDHAC2	MLL2/HERC2/RNF43	0.111	1	6.75	0.875
LRP2/DNAH3/ARID1A/PCDHAC2/HERC2	MLL2/RNF43	0.111	1	5.4	0.8
LRP2/DNAH3/ARID1A/PCDHAC2/MLL2	HERC2/RNF43	0.111	1	6	0.833
LRP2/DNAH3/ARID1A/PCDHAC2/MLL2/HERC2	RNF43	0.111	1	4.154	0.731
LRP2/DNAH3/ARID1A/PCDHAC2/RNF43	MLL2/HERC2	0.111	1	6	0.833
LRP2/DNAH3/ARID1A/RNF43	PCDHAC2/MLL2/HERC2	0.111	1	6.75	0.875
LRP2/DNAH3/ARID1A/RNF43/MLL2	PCDHAC2/HERC2	0.111	1	6	0.833
LRP2/DNAH3/ARID1A/RNF43/PCDHAC2/HERC2	MLL2	0.111	1	3.857	0.714
LRP2/DNAH3/ARID1A/RNF43/PCDHAC2/MLL2	HERC2	0.111	1	5.4	0.8
LRP2/DNAH3/HERC2	PCDHAC2/MLL2/ARID1A/RNF43	0.111	1	6.75	0.875
LRP2/DNAH3/HERC2/MLL2	PCDHAC2/ARID1A/RNF43	0.111	1	6	0.833
LRP2/DNAH3/HERC2/RNF43	PCDHAC2/MLL2/ARID1A	0.111	1	6	0.833
LRP2/DNAH3/HERC2/RNF43/MLL2	PCDHAC2/ARID1A	0.111	1	4.154	0.731
LRP2/DNAH3/MLL2	PCDHAC2/ARID1A/HERC2/RNF43	0.111	1	7.714	0.929
LRP2/DNAH3/PCDHAC2	MLL2/ARID1A/HERC2/RNF43	0.111	1	6.75	0.875
LRP2/DNAH3/PCDHAC2/HERC2	MLL2/ARID1A/RNF43	0.111	1	6	0.833
LRP2/DNAH3/PCDHAC2/HERC2/MLL2	ARID1A/RNF43	0.111	1	4.909	0.773
LRP2/DNAH3/PCDHAC2/MLL2	ARID1A/HERC2/RNF43	0.111	1	6.75	0.875
LRP2/DNAH3/PCDHAC2/RNF43	MLL2/ARID1A/HERC2	0.111	1	6	0.833
LRP2/DNAH3/PCDHAC2/RNF43/HERC2	MLL2/ARID1A	0.111	1	4.909	0.773
LRP2/DNAH3/PCDHAC2/RNF43/MLL2	ARID1A/HERC2	0.111	1	6	0.833
LRP2/DNAH3/RNF43	PCDHAC2/MLL2/ARID1A/HERC2	0.111	1	6.75	0.875
LRP2/DNAH3/RNF43/MLL2	PCDHAC2/ARID1A/HERC2	0.111	1	6.75	0.875
LRP2/HERC2	MLL2/ARID1A/RNF43	0.13	1	6	0.889
LRP2/HERC2/RNF43	MLL2/ARID1A	0.13	1	4.909	0.818
LRP2/HERC2/RNF43/RPL22	MLL2/ARID1A	0.111	1	4.909	0.773
LRP2/HERC2/RPL22	MLL2/ARID1A/RNF43	0.111	1	6	0.833
LRP2/HMCN1	MLL2/ARID1A/HERC2/RNF43	0.111	1	6.75	0.875
LRP2/HMCN1/HERC2	MLL2/ARID1A/RNF43	0.111	1	6	0.833
LRP2/HMCN1/HERC2/RNF43	MLL2/ARID1A	0.111	1	4.909	0.773
LRP2/HMCN1/RNF43	MLL2/ARID1A/HERC2	0.111	1	6	0.833
LRP2/MLL2	ARID1A/HERC2/RNF43	0.13	1	6.75	0.938
LRP2/MLL2/ARID1A	HERC2/RNF43	0.13	1	6	0.889
LRP2/MLL2/ARID1A/HERC2	RNF43	0.13	1	4.154	0.769
LRP2/MLL2/ARID1A/HERC2/HMCN1	RNF43	0.111	1	4.154	0.731
LRP2/MLL2/ARID1A/HERC2/RPL22	RNF43	0.111	1	4.154	0.731
LRP2/MLL2/ARID1A/HMCN1	HERC2/RNF43	0.111	1	6	0.833
LRP2/MLL2/ARID1A/RNF43	HERC2	0.13	1	5.4	0.85
LRP2/MLL2/ARID1A/RNF43/HMCN1	HERC2	0.111	1	5.4	0.8
LRP2/MLL2/ARID1A/RNF43/RPL22	HERC2	0.111	1	5.4	0.8
LRP2/MLL2/ARID1A/RPL22	HERC2/RNF43	0.111	1	6	0.833
LRP2/MLL2/HERC2	ARID1A/RNF43	0.13	1	4.909	0.818
LRP2/MLL2/HERC2/RPL22	ARID1A/RNF43	0.111	1	4.909	0.773
LRP2/MLL2/HMCN1	ARID1A/HERC2/RNF43	0.111	1	6.75	0.875
LRP2/MLL2/HMCN1/HERC2	ARID1A/RNF43	0.111	1	4.909	0.773
LRP2/MLL2/HMCN1/RNF43	ARID1A/HERC2	0.111	1	6	0.833
LRP2/MLL2/PCDHAC2	HERC2	0.111	1	5.4	0.8
LRP2/MLL2/PGM5	HERC2	0.111	1	5.4	0.8
LRP2/MLL2/PGM5	RNF43	0.111	1	4.154	0.731
LRP2/MLL2/RNF43	ARID1A/HERC2	0.13	1	6	0.889
LRP2/MLL2/RNF43/RPL22	ARID1A/HERC2	0.111	1	6	0.833
LRP2/MLL2/RPL22	ARID1A/HERC2/RNF43	0.111	1	6.75	0.875
LRP2/MLL2/SRCAP	RNF43	0.111	1	4.154	0.731
LRP2/MLL3	MLL2/ARID1A/HERC2/RNF43	0.111	1	6.75	0.875
LRP2/MLL3/ARID1A	MLL2/HERC2/RNF43	0.111	1	6.75	0.875
LRP2/MLL3/ARID1A/HERC2	MLL2/RNF43	0.111	1	5.4	0.8
LRP2/MLL3/ARID1A/HERC2/MLL2	RNF43	0.111	1	4.154	0.731
LRP2/MLL3/ARID1A/HERC2/RNF43	MLL2	0.111	1	3.857	0.714
LRP2/MLL3/ARID1A/MLL2	HERC2/RNF43	0.111	1	6	0.833
LRP2/MLL3/ARID1A/RNF43	MLL2/HERC2	0.111	1	6	0.833
LRP2/MLL3/ARID1A/RNF43/MLL2	HERC2	0.111	1	5.4	0.8
LRP2/MLL3/HERC2	MLL2/ARID1A/RNF43	0.111	1	6	0.833
LRP2/MLL3/HERC2/MLL2	ARID1A/RNF43	0.111	1	4.909	0.773
LRP2/MLL3/HERC2/RNF43	MLL2/ARID1A	0.111	1	4.909	0.773
LRP2/MLL3/MLL2	ARID1A/HERC2/RNF43	0.111	1	6.75	0.875
LRP2/MLL3/RNF43	MLL2/ARID1A/HERC2	0.111	1	6	0.833
LRP2/MLL3/RNF43/MLL2	ARID1A/HERC2	0.111	1	6	0.833
LRP2/OBSCN	MLL2/ARID1A/HERC2/RNF43	0.111	1	6.75	0.875
LRP2/OBSCN/ARID1A	MLL2/HERC2/RNF43	0.111	1	6.75	0.875
LRP2/OBSCN/ARID1A/HERC2	MLL2/RNF43	0.111	1	5.4	0.8
LRP2/OBSCN/ARID1A/HERC2/MLL2	RNF43	0.111	1	4.154	0.731
LRP2/OBSCN/ARID1A/HERC2/RNF43	MLL2	0.111	1	3.857	0.714
LRP2/OBSCN/ARID1A/MLL2	HERC2/RNF43	0.111	1	6	0.833
LRP2/OBSCN/ARID1A/RNF43	MLL2/HERC2	0.111	1	6	0.833
LRP2/OBSCN/ARID1A/RNF43/MLL2	HERC2	0.111	1	5.4	0.8
LRP2/OBSCN/HERC2	MLL2/ARID1A/RNF43	0.111	1	6	0.833
LRP2/OBSCN/HERC2/MLL2	ARID1A/RNF43	0.111	1	4.909	0.773
LRP2/OBSCN/HERC2/RNF43	MLL2/ARID1A	0.111	1	4.909	0.773
LRP2/OBSCN/MLL2	ARID1A/HERC2/RNF43	0.111	1	6.75	0.875
LRP2/OBSCN/RNF43	MLL2/ARID1A/HERC2	0.111	1	6	0.833
LRP2/OBSCN/RNF43/MLL2	ARID1A/HERC2	0.111	1	6	0.833
LRP2/PCDHAC2	DNAH3/ARID1A/HERC2/RNF43/MLL2	0.111	1	9	1
LRP2/PCDHAC2/ARID1A	DNAH3/HERC2/RNF43/MLL2	0.111	1	9	1
LRP2/PCDHAC2/ARID1A/HERC2	DNAH3/RNF43/MLL2	0.111	1	9	1
LRP2/PCDHAC2/ARID1A/HERC2/MLL2	DNAH3/RNF43	0.111	1	6.75	0.875
LRP2/PCDHAC2/ARID1A/HERC2/RNF43	DNAH3/MLL2	0.111	1	5.4	0.8
LRP2/PCDHAC2/ARID1A/MLL2	DNAH3/HERC2/RNF43	0.111	1	9	1
LRP2/PCDHAC2/ARID1A/RNF43	DNAH3/HERC2/MLL2	0.111	1	7.714	0.929
LRP2/PCDHAC2/ARID1A/RNF43/MLL2	DNAH3/HERC2	0.111	1	7.714	0.929
LRP2/PCDHAC2/HERC2	DNAH3/ARID1A/RNF43/MLL2	0.111	1	9	1
LRP2/PCDHAC2/HERC2/MLL2	DNAH3/ARID1A/RNF43	0.111	1	6.75	0.875
LRP2/PCDHAC2/HERC2/RNF43	DNAH3/ARID1A/MLL2	0.111	1	6.75	0.875
LRP2/PCDHAC2/HERC2/RNF43/MLL2	DNAH3/ARID1A	0.111	1	4.909	0.773
LRP2/PCDHAC2/MLL2	DNAH3/ARID1A/HERC2/RNF43	0.111	1	9	1
LRP2/PCDHAC2/RNF43	DNAH3/ARID1A/HERC2/MLL2	0.111	1	7.714	0.929
LRP2/PCDHAC2/RNF43/MLL2	DNAH3/ARID1A/HERC2	0.111	1	7.714	0.929
LRP2/PGM5	MLL2/ARID1A/HERC2/RNF43	0.111	1	6.75	0.875
LRP2/PGM5/ARID1A	MLL2/HERC2/RNF43	0.111	1	6.75	0.875
LRP2/PGM5/ARID1A/HERC2	MLL2/RNF43	0.111	1	5.4	0.8
LRP2/PGM5/ARID1A/HERC2/MLL2	RNF43	0.111	1	4.154	0.731
LRP2/PGM5/ARID1A/HERC2/RNF43	MLL2	0.111	1	3.857	0.714
LRP2/PGM5/ARID1A/MLL2	HERC2/RNF43	0.111	1	6	0.833
LRP2/PGM5/ARID1A/RNF43	MLL2/HERC2	0.111	1	6	0.833
LRP2/PGM5/ARID1A/RNF43/MLL2	HERC2	0.111	1	5.4	0.8
LRP2/PGM5/HERC2	MLL2/ARID1A/RNF43	0.111	1	6	0.833
LRP2/PGM5/HERC2/MLL2	ARID1A/RNF43	0.111	1	4.909	0.773
LRP2/PGM5/HERC2/RNF43	MLL2/ARID1A	0.111	1	4.909	0.773
LRP2/PGM5/MLL2	ARID1A/HERC2/RNF43	0.111	1	6.75	0.875
LRP2/PGM5/RNF43	MLL2/ARID1A/HERC2	0.111	1	6	0.833
LRP2/PGM5/RNF43/MLL2	ARID1A/HERC2	0.111	1	6	0.833
LRP2/RNF43	MLL2/ARID1A/HERC2	0.13	1	6	0.889
LRP2/RNF43/RPL22	MLL2/ARID1A/HERC2	0.111	1	6	0.833
LRP2/RPL22	MLL2/ARID1A/HERC2/RNF43	0.111	1	6.75	0.875
LRP2/SRCAP	MLL2/ARID1A/HERC2/RNF43	0.111	1	6.75	0.875
LRP2/SRCAP/ARID1A	MLL2/HERC2/RNF43	0.111	1	6.75	0.875
LRP2/SRCAP/ARID1A/HERC2	MLL2/RNF43	0.111	1	5.4	0.8
LRP2/SRCAP/ARID1A/HERC2/MLL2	RNF43	0.111	1	4.154	0.731
LRP2/SRCAP/ARID1A/HERC2/RNF43	MLL2	0.111	1	3.857	0.714
LRP2/SRCAP/ARID1A/MLL2	HERC2/RNF43	0.111	1	6	0.833
LRP2/SRCAP/ARID1A/RNF43	MLL2/HERC2	0.111	1	6	0.833
LRP2/SRCAP/ARID1A/RNF43/MLL2	HERC2	0.111	1	5.4	0.8
LRP2/SRCAP/HERC2	MLL2/ARID1A/RNF43	0.111	1	6	0.833
LRP2/SRCAP/HERC2/MLL2	ARID1A/RNF43	0.111	1	4.909	0.773
LRP2/SRCAP/HERC2/RNF43	MLL2/ARID1A	0.111	1	4.909	0.773
LRP2/SRCAP/MLL2	ARID1A/HERC2/RNF43	0.111	1	6.75	0.875
LRP2/SRCAP/RNF43	MLL2/ARID1A/HERC2	0.111	1	6	0.833
LRP2/SRCAP/RNF43/MLL2	ARID1A/HERC2	0.111	1	6	0.833
MACF1/PLEC	MLL2/ARID1A	0.111	1	4.909	0.773
MACF1/RNF43	MLL2/ARID1A	0.111	1	4.909	0.773
MBD6	PCDHAC2/MLL2/ARID1A/PCDHGC5	0.111	1	6.75	0.875
MBD6/PCDHGC5	PCDHAC2/MLL2/ARID1A	0.111	1	6	0.833
MKI67/ARID1A	MLL2/PCDHGC5	0.13	1	6	0.889
MKI67/ARID1A/MLL2	PCDHGC5	0.13	1	3.375	0.719
MKI67/ARID1A/PCDHGC5	MLL2	0.13	1	3.857	0.75
MKI67/ARID1A/PHF2	MLL2/PCDHGC5	0.111	1	6	0.833
MKI67/ARID1A/PHF2/PCDHGC5	MLL2	0.111	1	3.857	0.714
MKI67/MLL2	ARID1A/PCDHGC5	0.13	1	4.909	0.818
MKI67/PHF2	MLL2/ARID1A/PCDHGC5	0.111	1	6	0.833
MKI67/PHF2/MLL2	ARID1A/PCDHGC5	0.111	1	4.909	0.773
MKI67/PHF2/PCDHGC5	MLL2/ARID1A	0.111	1	4.909	0.773
MLL	PCDHAC2/ARID1A/PCDHGC5	0.111	1	5.4	0.8
MLL2/AHNAK	ARID1A/PCDHGC5	0.111	1	4.909	0.773
MLL2/ARID1A/BZRAP1	OBSCN/PCDHAC2/HERC2/RNF43	0.111	1	9	1
MLL2/ARID1A/CELSR1	PCDHAC2/RNF43/PCDHGC5	0.13	1	6.75	0.938
MLL2/ARID1A/CELSR1/RPL22	PCDHAC2/RNF43/PCDHGC5	0.111	1	6.75	0.875
MLL2/ARID1A/COL12A1	SRCAP/HERC2/PHF2/UBR5	0.111	1	9	1
MLL2/ARID1A/COL12A1/UBR5	PHF2	0.111	1	6	0.833
MLL2/ARID1A/COL12A1/UBR5	SRCAP	0.111	1	5.4	0.8
MLL2/ARID1A/COL12A1/UBR5	HERC2	0.111	1	5.4	0.8
MLL2/ARID1A/DNAH7	RABGAP1/PCDHGC5	0.111	1	9	1
MLL2/ARID1A/DNAH7/PCDHGC5	RABGAP1	0.111	1	9	1
MLL2/ARID1A/FAT4	PHF2	0.111	1	6	0.833
MLL2/ARID1A/GPATCH8	OBSCN/RNF43	0.111	1	5.4	0.8
MLL2/ARID1A/HERC2/BZRAP1	OBSCN/PCDHAC2/RNF43	0.111	1	6.75	0.875
MLL2/ARID1A/HERC2/CELSR1	PCDHAC2/RNF43/PCDHGC5	0.111	1	6.75	0.875
MLL2/ARID1A/HERC2/COL12A1	SRCAP/PHF2/UBR5	0.111	1	9	1
MLL2/ARID1A/HERC2/LMAN1	PHF2/UBR5	0.111	1	7.714	0.929
MLL2/ARID1A/HERC2/LMAN1/PHF2	UBR5	0.111	1	4.909	0.773
MLL2/ARID1A/HERC2/LMAN1/UBR5	PHF2	0.111	1	6	0.833
MLL2/ARID1A/HERC2/PAX9	PCDHAC2/DNAH3/HMCN1	0.111	1	7.714	0.929
MLL2/ARID1A/HERC2/PAX9/HMCN1	PCDHAC2/DNAH3	0.111	1	6	0.833
MLL2/ARID1A/HERC2/PCDHGC5	PCDHAC2	0.13	1	3.375	0.719
MLL2/ARID1A/HERC2/PCDHGC5/CELSR1	PCDHAC2/RNF43	0.111	1	5.4	0.8
MLL2/ARID1A/HERC2/PCDHGC5/UBR5	PCDHAC2/PHF2	0.111	1	7.714	0.929
MLL2/ARID1A/HERC2/PHF2	UBR5	0.13	1	4.909	0.818
MLL2/ARID1A/HERC2/PHF2/COL12A1	SRCAP/UBR5	0.111	1	6.75	0.875
MLL2/ARID1A/HERC2/PHF2/PCDHGC5	PCDHAC2/UBR5	0.111	1	7.714	0.929
MLL2/ARID1A/HERC2/PLEC	PCDHAC2/RNF43	0.111	1	5.4	0.8
MLL2/ARID1A/HERC2/RANBP2	OBSCN/ZFHX4/RNF43	0.111	1	9	1
MLL2/ARID1A/HERC2/RNF43/CELSR1	PCDHAC2/PCDHGC5	0.111	1	4.5	0.75
MLL2/ARID1A/HERC2/RNF43/HMCN1	LRP2	0.111	1	5.4	0.8
MLL2/ARID1A/HERC2/RNF43/PCDHGC5	PCDHAC2/CELSR1	0.111	1	6	0.833
MLL2/ARID1A/HERC2/RNF43/PHF2	UBR5	0.111	1	4.909	0.773
MLL2/ARID1A/HERC2/RNF43/RANBP2	OBSCN/ZFHX4	0.111	1	9	1
MLL2/ARID1A/HERC2/RNF43/RPL22	LRP2	0.111	1	5.4	0.8
MLL2/ARID1A/HERC2/RNF43/UBR5	PHF2	0.111	1	6	0.833
MLL2/ARID1A/HERC2/RPL22	LRP2/RNF43	0.111	1	7.714	0.929
MLL2/ARID1A/HERC2/SVIL	PCDHAC2/PGM5/RNF43	0.111	1	7.714	0.929
MLL2/ARID1A/HERC2/UBR5	PHF2	0.13	1	6	0.889
MLL2/ARID1A/HERC2/UBR5/COL12A1	SRCAP/PHF2	0.111	1	9	1
MLL2/ARID1A/HERC2/XYLT2	OBSCN/PGM5/RNF43	0.111	1	7.714	0.929
MLL2/ARID1A/HLA-B	HLA-C	0.111	1	9	1
MLL2/ARID1A/HMCN1/NPAT	SIPA1L2/LMAN1	0.111	1	7.714	0.929
MLL2/ARID1A/HMCN1/RPL22	RNF43	0.111	1	4.154	0.731
MLL2/ARID1A/JARID2	PHF2	0.111	1	6	0.833
MLL2/ARID1A/KIAA1024	MACF1	0.111	1	6.75	0.875
MLL2/ARID1A/LMAN1/HMCN1	SIPA1L2/NPAT	0.111	1	9	1
MLL2/ARID1A/LMAN1/HMCN1/NPAT	SIPA1L2	0.111	1	6	0.833
MLL2/ARID1A/LMAN1/NPAT	HMCN1/SIPA1L2	0.111	1	7.714	0.929
MLL2/ARID1A/LMAN1/PHF2	HERC2/UBR5	0.111	1	7.714	0.929
MLL2/ARID1A/LMAN1/PHF2/UBR5	HERC2	0.111	1	5.4	0.8
MLL2/ARID1A/LMAN1/UBR5	HERC2/PHF2	0.111	1	7.714	0.929
MLL2/ARID1A/MBD6	PCDHAC2/PCDHGC5	0.111	1	4.5	0.75
MLL2/ARID1A/MED12L	OBSCN/RNF43	0.111	1	5.4	0.8
MLL2/ARID1A/NOTCH1	HMCN1/PCDHGC5	0.111	1	6	0.833
MLL2/ARID1A/NPAT	HMCN1/SIPA1L2/LMAN1	0.111	1	9	1
MLL2/ARID1A/PAX9	PCDHAC2/DNAH3/HMCN1/HERC2	0.111	1	9	1
MLL2/ARID1A/PAX9/HMCN1	PCDHAC2/DNAH3/HERC2	0.111	1	7.714	0.929
MLL2/ARID1A/PCDHGC5/CELSR1	PCDHAC2/RNF43	0.13	1	5.4	0.85
MLL2/ARID1A/PCDHGC5/CELSR1/RPL22	PCDHAC2/RNF43	0.111	1	5.4	0.8
MLL2/ARID1A/PCDHGC5/RPL22	PCDHAC2/RNF43/CELSR1	0.111	1	6	0.833
MLL2/ARID1A/PCDHGC5/UBR5	PCDHAC2/HERC2/PHF2	0.111	1	9	1
MLL2/ARID1A/PGM5	HERC2	0.13	1	5.4	0.85
MLL2/ARID1A/PGM5	RNF43	0.13	1	4.154	0.769
MLL2/ARID1A/PHF2/COL12A1	SRCAP/HERC2/UBR5	0.111	1	9	1
MLL2/ARID1A/PHF2/HMCN1	SIPA1L2	0.111	1	6	0.833
MLL2/ARID1A/PHF2/PCDHGC5/UBR5	PCDHAC2/HERC2	0.111	1	6	0.833
MLL2/ARID1A/PHF2/UBR5	HERC2	0.13	1	5.4	0.85
MLL2/ARID1A/PHF2/UBR5/COL12A1	SRCAP/HERC2	0.111	1	7.714	0.929
MLL2/ARID1A/PLEC/CELSR1	PCDHAC2/RNF43/PCDHGC5	0.111	1	6.75	0.875
MLL2/ARID1A/PLEC/PCDHGC5/CELSR1	PCDHAC2/RNF43	0.111	1	5.4	0.8
MLL2/ARID1A/PLEC/PXDN	PCDHAC2/RNF43	0.111	1	5.4	0.8
MLL2/ARID1A/PXDN	PCDHAC2/PLEC/RNF43	0.111	1	6	0.833
MLL2/ARID1A/RABGAP1	DNAH7	0.111	1	4.909	0.773
MLL2/ARID1A/RANBP2	OBSCN/ZFHX4/HERC2/RNF43	0.111	1	9	1
MLL2/ARID1A/RNF43/CELSR1	PCDHAC2/PCDHGC5	0.13	1	4.5	0.792
MLL2/ARID1A/RNF43/CELSR1/RPL22	PCDHAC2/PCDHGC5	0.111	1	4.5	0.75
MLL2/ARID1A/RNF43/PCDHGC5	PCDHAC2/CELSR1	0.13	1	6	0.889
MLL2/ARID1A/RNF43/PCDHGC5/CELSR1	PCDHAC2	0.13	1	3.375	0.719
MLL2/ARID1A/RNF43/PCDHGC5/RPL22	PCDHAC2/CELSR1	0.111	1	6	0.833
MLL2/ARID1A/RNF43/PHF2	HERC2/UBR5	0.111	1	7.714	0.929
MLL2/ARID1A/RNF43/PHF2/UBR5	HERC2	0.111	1	5.4	0.8
MLL2/ARID1A/RNF43/PLEC	PCDHAC2	0.13	1	3.375	0.719
MLL2/ARID1A/RNF43/PLEC/CELSR1	PCDHAC2/PCDHGC5	0.111	1	4.5	0.75
MLL2/ARID1A/RNF43/PLEC/PCDHGC5	PCDHAC2/CELSR1	0.111	1	6	0.833
MLL2/ARID1A/RNF43/PXDN	PCDHAC2/PLEC	0.111	1	6	0.833
MLL2/ARID1A/RNF43/RANBP2	OBSCN/ZFHX4/HERC2	0.111	1	9	1
MLL2/ARID1A/RNF43/UBR5	HERC2/PHF2	0.111	1	7.714	0.929
MLL2/ARID1A/ROBO2	MLL3/DNAH3/PLEC	0.111	1	7.714	0.929
MLL2/ARID1A/ROBO2/PLEC	MLL3/DNAH3	0.111	1	6	0.833
MLL2/ARID1A/RPL22	RNF43	0.13	1	4.154	0.769
MLL2/ARID1A/SIPA1L2/HMCN1/NPAT	LMAN1	0.111	1	6.75	0.875
MLL2/ARID1A/SIPA1L2/LMAN1	HMCN1/NPAT	0.111	1	9	1
MLL2/ARID1A/SIPA1L2/LMAN1/HMCN1	NPAT	0.111	1	7.714	0.929
MLL2/ARID1A/SIPA1L2/NPAT	HMCN1/LMAN1	0.111	1	9	1
MLL2/ARID1A/SVIL	PCDHAC2/PGM5/HERC2/RNF43	0.111	1	9	1
MLL2/ARID1A/UBR5	HERC2/PHF2	0.13	1	7.714	1
MLL2/ARID1A/UBR5/COL12A1	SRCAP/HERC2/PHF2	0.111	1	9	1
MLL2/ARID1A/ZBTB20	MLL3	0.111	1	4.154	0.731
MLL2/ARID1A/ZNF43	XYLT2	0.111	1	7.714	0.929
MLL2/BZRAP1	OBSCN/PCDHAC2/ARID1A/HERC2/RNF43	0.111	1	9	1
MLL2/CACNA1C	PLEC	0.111	1	4.909	0.773
MLL2/CELSR1	PCDHAC2/ARID1A/RNF43/PCDHGC5	0.13	1	7.714	1
MLL2/CELSR1/RPL22	PCDHAC2/ARID1A/RNF43/PCDHGC5	0.111	1	7.714	0.929
MLL2/COL12A1	SRCAP/ARID1A/HERC2/PHF2/UBR5	0.111	1	9	1
MLL2/COL12A1/UBR5	ARID1A/PHF2	0.111	1	6.75	0.875
MLL2/COL12A1/UBR5	SRCAP/ARID1A	0.111	1	6	0.833
MLL2/COL12A1/UBR5	ARID1A/HERC2	0.111	1	6	0.833
MLL2/DNAH3/ARID1A/HLA-B	HLA-C/HMCN1	0.111	1	9	1
MLL2/DNAH3/ARID1A/HMCN1/HLA-B	HLA-C	0.111	1	9	1
MLL2/DNAH3/DOCK3	ARID1A/PCDHGC5	0.111	1	4.909	0.773
MLL2/DNAH3/HLA-B	HLA-C/ARID1A/HMCN1	0.111	1	9	1
MLL2/DNAH3/HMCN1/HLA-B	HLA-C/ARID1A	0.111	1	9	1
MLL2/DNAH7	RABGAP1/ARID1A/PCDHGC5	0.111	1	9	1
MLL2/DNAH7/PCDHGC5	RABGAP1/ARID1A	0.111	1	9	1
MLL2/DOCK3	DNAH3/PCDHGC5	0.111	1	6	0.833
MLL2/DOCK3	DNAH3/ARID1A	0.111	1	4.909	0.773
MLL2/DOCK3	ARID1A/PCDHGC5	0.111	1	4.909	0.773
MLL2/GPATCH8	OBSCN/ARID1A/RNF43	0.111	1	5.4	0.8
MLL2/HERC2	ARID1A	0.167	1	2.842	0.737
MLL2/HERC2/BZRAP1	OBSCN/PCDHAC2/ARID1A/RNF43	0.111	1	6.75	0.875
MLL2/HERC2/CELSR1	PCDHAC2/ARID1A/RNF43/PCDHGC5	0.111	1	7.714	0.929
MLL2/HERC2/COL12A1	SRCAP/ARID1A/PHF2/UBR5	0.111	1	9	1
MLL2/HERC2/LMAN1	ARID1A/PHF2/UBR5	0.111	1	7.714	0.929
MLL2/HERC2/LMAN1/PHF2	ARID1A/UBR5	0.111	1	6	0.833
MLL2/HERC2/LMAN1/UBR5	ARID1A/PHF2	0.111	1	6.75	0.875
MLL2/HERC2/PAX9	PCDHAC2/DNAH3/ARID1A/HMCN1	0.111	1	7.714	0.929
MLL2/HERC2/PCDHGC5	PCDHAC2/ARID1A	0.13	1	4.154	0.769
MLL2/HERC2/PCDHGC5/CELSR1	PCDHAC2/ARID1A/RNF43	0.111	1	6	0.833
MLL2/HERC2/PCDHGC5/UBR5	PCDHAC2/ARID1A/PHF2	0.111	1	9	1
MLL2/HERC2/PGM5	RNF43	0.13	1	4.154	0.769
MLL2/HERC2/PHF2	ARID1A/UBR5	0.13	1	6	0.889
MLL2/HERC2/PHF2/COL12A1	SRCAP/ARID1A/UBR5	0.111	1	6.75	0.875
MLL2/HERC2/PHF2/PCDHGC5	PCDHAC2/ARID1A/UBR5	0.111	1	7.714	0.929
MLL2/HERC2/PHF2/PCDHGC5/UBR5	PCDHAC2/ARID1A	0.111	1	4.154	0.731
MLL2/HERC2/PHF2/UBR5/COL12A1	SRCAP/ARID1A	0.111	1	6	0.833
MLL2/HERC2/PLEC	PCDHAC2/ARID1A/RNF43	0.111	1	6	0.833
MLL2/HERC2/RANBP2	OBSCN/ZFHX4/ARID1A/RNF43	0.111	1	9	1
MLL2/HERC2/RNF43	ARID1A	0.148	1	2.842	0.711
MLL2/HERC2/RNF43/CELSR1	PCDHAC2/ARID1A/PCDHGC5	0.111	1	5.4	0.8
MLL2/HERC2/RNF43/PCDHGC5	PCDHAC2/ARID1A/CELSR1	0.111	1	6.75	0.875
MLL2/HERC2/RNF43/PCDHGC5/CELSR1	PCDHAC2/ARID1A	0.111	1	4.154	0.731
MLL2/HERC2/RNF43/PHF2	ARID1A/UBR5	0.111	1	6	0.833
MLL2/HERC2/RNF43/RANBP2	OBSCN/ZFHX4/ARID1A	0.111	1	9	1
MLL2/HERC2/RNF43/RPL22	LRP2/ARID1A	0.111	1	7.714	0.929
MLL2/HERC2/RNF43/UBR5	ARID1A/PHF2	0.111	1	6.75	0.875
MLL2/HERC2/RPL22	LRP2/ARID1A/RNF43	0.111	1	7.714	0.929
MLL2/HERC2/SVIL	PCDHAC2/PGM5/ARID1A/RNF43	0.111	1	7.714	0.929
MLL2/HERC2/UBR5	ARID1A/PHF2	0.13	1	6.75	0.938
MLL2/HERC2/UBR5/COL12A1	SRCAP/ARID1A/PHF2	0.111	1	9	1
MLL2/HERC2/XYLT2	OBSCN/PGM5/ARID1A/RNF43	0.111	1	7.714	0.929
MLL2/HERC2/ZFHX4	RANBP2	0.111	1	6.75	0.875
MLL2/HERC2/ZFHX4	RNF43	0.111	1	4.154	0.731
MLL2/HLA-B	HLA-C/HMCN1	0.111	1	9	1
MLL2/HLA-B	HLA-C/DNAH3	0.111	1	9	1
MLL2/HLA-B	HLA-C/ARID1A	0.111	1	9	1
MLL2/HLA-B	DNAH3/HMCN1	0.111	1	6.75	0.875
MLL2/HLA-B	DNAH3/ARID1A	0.111	1	4.909	0.773
MLL2/HLA-B	ARID1A/HMCN1	0.111	1	4.5	0.75
MLL2/HMCN1	ARID1A	0.167	1	2.842	0.737
MLL2/HMCN1/HERC2/PAX9	PCDHAC2/DNAH3/ARID1A	0.111	1	6	0.833
MLL2/HMCN1/HERC2/RNF43	LRP2/ARID1A	0.111	1	7.714	0.929
MLL2/HMCN1/HLA-B	HLA-C	0.111	1	9	1
MLL2/HMCN1/LMAN1	ARID1A/SIPA1L2/NPAT	0.111	1	9	1
MLL2/HMCN1/LMAN1/NPAT	ARID1A/SIPA1L2	0.111	1	7.714	0.929
MLL2/HMCN1/NOTCH1	ARID1A/PCDHGC5	0.111	1	4.909	0.773
MLL2/HMCN1/NPAT	ARID1A/SIPA1L2/LMAN1	0.111	1	9	1
MLL2/HMCN1/PAX9	PCDHAC2/DNAH3/ARID1A/HERC2	0.111	1	7.714	0.929
MLL2/HMCN1/PHF2	ARID1A/SIPA1L2	0.111	1	7.714	0.929
MLL2/HMCN1/RPL22	ARID1A/RNF43	0.111	1	4.909	0.773
MLL2/HMCN1/SIPA1L2/LMAN1	ARID1A/NPAT	0.111	1	7.714	0.929
MLL2/HMCN1/SIPA1L2/NPAT	ARID1A/LMAN1	0.111	1	7.714	0.929
MLL2/JARID2	ARID1A/PHF2	0.111	1	6.75	0.875
MLL2/KIAA1024	ARID1A/MACF1	0.111	1	7.714	0.929
MLL2/LMAN1/NPAT	ARID1A/SIPA1L2/HMCN1	0.111	1	7.714	0.929
MLL2/LMAN1/PCDHGC5	PCDHAC2/ARID1A	0.111	1	4.154	0.731
MLL2/LMAN1/PHF2	ARID1A/HERC2/UBR5	0.111	1	7.714	0.929
MLL2/LMAN1/PHF2/UBR5	ARID1A/HERC2	0.111	1	6	0.833
MLL2/LMAN1/UBR5	ARID1A/HERC2/PHF2	0.111	1	7.714	0.929
MLL2/MBD6	PCDHAC2/ARID1A/PCDHGC5	0.111	1	5.4	0.8
MLL2/MBD6/PCDHGC5	PCDHAC2/ARID1A	0.111	1	4.154	0.731
MLL2/MED12L	OBSCN/ARID1A/RNF43	0.111	1	5.4	0.8
MLL2/MKI67	PCDHGC5	0.13	1	3.375	0.719
MLL2/NOTCH1	HMCN1/ARID1A/PCDHGC5	0.111	1	6	0.833
MLL2/NOTCH1/PCDHGC5	ARID1A/HMCN1	0.111	1	4.5	0.75
MLL2/NPAT	ARID1A/SIPA1L2/LMAN1/HMCN1	0.111	1	9	1
MLL2/PAX9	PCDHAC2/DNAH3/ARID1A/HERC2/HMCN1	0.111	1	9	1
MLL2/PAX9/DNAH3	HERC2	0.111	1	5.4	0.8
MLL2/PCDHGC5	ARID1A	0.167	1	2.842	0.737
MLL2/PCDHGC5/CELSR1	PCDHAC2/ARID1A/RNF43	0.13	1	6	0.889
MLL2/PCDHGC5/CELSR1/RPL22	PCDHAC2/ARID1A/RNF43	0.111	1	6	0.833
MLL2/PCDHGC5/DNAH7	RABGAP1	0.111	1	9	1
MLL2/PCDHGC5/RABGAP1	DNAH7	0.111	1	4.909	0.773
MLL2/PCDHGC5/RPL22	PCDHAC2/ARID1A/RNF43/CELSR1	0.111	1	6.75	0.875
MLL2/PCDHGC5/UBR5	PCDHAC2/ARID1A/HERC2/PHF2	0.111	1	9	1
MLL2/PGM5	HERC2/RNF43	0.13	1	6	0.889
MLL2/PGM5	ARID1A/HERC2	0.13	1	6	0.889
MLL2/PGM5	ARID1A/RNF43	0.13	1	4.909	0.818
MLL2/PHF2	ARID1A	0.148	1	2.842	0.711
MLL2/PHF2/COL12A1	SRCAP/ARID1A/HERC2/UBR5	0.111	1	9	1
MLL2/PHF2/PCDHGC5/UBR5	PCDHAC2/ARID1A/HERC2	0.111	1	6.75	0.875
MLL2/PHF2/UBR5	ARID1A/HERC2	0.13	1	6	0.889
MLL2/PHF2/UBR5/COL12A1	SRCAP/ARID1A/HERC2	0.111	1	7.714	0.929
MLL2/PLEC/CELSR1	PCDHAC2/ARID1A/RNF43/PCDHGC5	0.111	1	7.714	0.929
MLL2/PLEC/HERC2/RNF43	PCDHAC2/ARID1A	0.111	1	4.154	0.731
MLL2/PLEC/PCDHGC5/CELSR1	PCDHAC2/ARID1A/RNF43	0.111	1	6	0.833
MLL2/PLEC/PXDN	PCDHAC2/ARID1A/RNF43	0.111	1	6	0.833
MLL2/PLEC/RNF43	PCDHAC2/ARID1A	0.13	1	4.154	0.769
MLL2/PLEC/RNF43/CELSR1	PCDHAC2/ARID1A/PCDHGC5	0.111	1	5.4	0.8
MLL2/PLEC/RNF43/PCDHGC5	PCDHAC2/ARID1A/CELSR1	0.111	1	6.75	0.875
MLL2/PLEC/RNF43/PCDHGC5/CELSR1	PCDHAC2/ARID1A	0.111	1	4.154	0.731
MLL2/PLEC/RNF43/PXDN	PCDHAC2/ARID1A	0.111	1	4.154	0.731
MLL2/PSME4	ARID1A/HMCN1	0.111	1	4.5	0.75
MLL2/PTPRS	PCDHAC2/ARID1A	0.111	1	4.154	0.731
MLL2/PXDN	PCDHAC2/PLEC/ARID1A/RNF43	0.111	1	6.75	0.875
MLL2/RABGAP1	ARID1A/DNAH7	0.111	1	7.714	0.929
MLL2/RABGAP1	PCDHGC5/DNAH7	0.111	1	6.75	0.875
MLL2/RABGAP1	ARID1A/PCDHGC5	0.111	1	4.909	0.773
MLL2/RANBP2	OBSCN	0.13	1	3.6	0.733
MLL2/RANBP2/ZFHX4	HERC2	0.111	1	5.4	0.8
MLL2/RANBP2/ZFHX4	RNF43	0.111	1	4.154	0.731
MLL2/RNF43/CELSR1	PCDHAC2/ARID1A/PCDHGC5	0.13	1	5.4	0.85
MLL2/RNF43/CELSR1/RPL22	PCDHAC2/ARID1A/PCDHGC5	0.111	1	5.4	0.8
MLL2/RNF43/DNAH3	HERC2	0.111	1	5.4	0.8
MLL2/RNF43/GPATCH8	OBSCN/ARID1A	0.111	1	4.909	0.773
MLL2/RNF43/MED12L	OBSCN/ARID1A	0.111	1	4.909	0.773
MLL2/RNF43/PCDHGC5	PCDHAC2/ARID1A/CELSR1	0.13	1	6.75	0.938
MLL2/RNF43/PCDHGC5/CELSR1	PCDHAC2/ARID1A	0.13	1	4.154	0.769
MLL2/RNF43/PCDHGC5/CELSR1/RPL22	PCDHAC2/ARID1A	0.111	1	4.154	0.731
MLL2/RNF43/PCDHGC5/RPL22	PCDHAC2/ARID1A/CELSR1	0.111	1	6.75	0.875
MLL2/RNF43/PGM5	HERC2	0.13	1	5.4	0.85
MLL2/RNF43/PHF2	ARID1A/HERC2/UBR5	0.111	1	7.714	0.929
MLL2/RNF43/PHF2/UBR5	ARID1A/HERC2	0.111	1	6	0.833
MLL2/RNF43/PXDN	PCDHAC2/ARID1A/PLEC	0.111	1	6.75	0.875
MLL2/RNF43/RANBP2	OBSCN/ZFHX4/ARID1A/HERC2	0.111	1	9	1
MLL2/RNF43/UBR5	ARID1A/HERC2/PHF2	0.111	1	7.714	0.929
MLL2/RNF43/ZFHX4	RANBP2	0.111	1	6.75	0.875
MLL2/RNF43/ZFHX4	HERC2	0.111	1	5.4	0.8
MLL2/ROBO2	MLL3/DNAH3/ARID1A/PLEC	0.111	1	7.714	0.929
MLL2/ROBO2/PLEC	MLL3/DNAH3/ARID1A	0.111	1	6.75	0.875
MLL2/RPL22	ARID1A/RNF43	0.13	1	4.909	0.818
MLL2/SIPA1L2	ARID1A/HMCN1	0.13	1	4.5	0.792
MLL2/SIPA1L2/LMAN1	ARID1A/HMCN1/NPAT	0.111	1	9	1
MLL2/SIPA1L2/LMAN1/NPAT	ARID1A/HMCN1	0.111	1	4.5	0.75
MLL2/SIPA1L2/NPAT	ARID1A/LMAN1/HMCN1	0.111	1	9	1
MLL2/SIPA1L2/PCDHGC5	ARID1A/HMCN1	0.111	1	4.5	0.75
MLL2/SIPA1L2/PHF2	ARID1A/HMCN1	0.111	1	4.5	0.75
MLL2/SVIL	PCDHAC2/PGM5/ARID1A/HERC2/RNF43	0.111	1	9	1
MLL2/SVIL/PGM5	HERC2	0.111	1	5.4	0.8
MLL2/SVIL/PGM5	RNF43	0.111	1	4.154	0.731
MLL2/SVIL/RNF43	PGM5	0.111	1	6.75	0.875
MLL2/SVIL/RNF43	HERC2	0.111	1	5.4	0.8
MLL2/SYNE2	ARID1A/PCDHGC5	0.111	1	4.909	0.773
MLL2/TRIO	OBSCN/PCDHAC2/ARID1A/RNF43	0.111	1	6.75	0.875
MLL2/TRIO/ARID1A	OBSCN/PCDHAC2/RNF43	0.111	1	6.75	0.875
MLL2/TRIO/RNF43	OBSCN/PCDHAC2/ARID1A	0.111	1	6	0.833
MLL2/TRIO/RNF43/ARID1A	OBSCN/PCDHAC2	0.111	1	6	0.833
MLL2/UBR5	ARID1A/HERC2/PHF2	0.13	1	7.714	1
MLL2/UBR5/COL12A1	SRCAP/ARID1A/HERC2/PHF2	0.111	1	9	1
MLL2/XYLT2/PGM5	HERC2	0.111	1	5.4	0.8
MLL2/XYLT2/PGM5	RNF43	0.111	1	4.154	0.731
MLL2/ZBTB20	MLL3/ARID1A	0.111	1	6	0.833
MLL2/ZMIZ1	HMCN1/ARID1A	0.13	1	4.5	0.792
MLL2/ZMIZ1/HERC2	ARID1A/HMCN1	0.111	1	4.5	0.75
MLL2/ZMIZ1/RNF43	ARID1A/HMCN1	0.111	1	4.5	0.75
MLL2/ZNF43	ARID1A/XYLT2	0.111	1	7.714	0.929
MLL3/ACVR2A/ARID1A	DNAH3/ROBO2	0.111	1	6	0.833
MLL3/ACVR2A/ROBO2	DNAH3/ARID1A	0.111	1	4.909	0.773
MLL3/ADAMTS18	PLEC	0.111	1	4.909	0.773
MLL3/ARID1A/HERC2	LRP2/MLL2/RNF43	0.111	1	7.714	0.929
MLL3/ARID1A/HERC2/RNF43	LRP2/MLL2	0.111	1	7.714	0.929
MLL3/ARID1A/MACF1	MLL2	0.111	1	3.857	0.714
MLL3/ARID1A/MYCBP2	DNAH3/ROBO2/RNF43	0.111	1	7.714	0.929
MLL3/ARID1A/PKHD1L1	DNAH3/ROBO2	0.111	1	6	0.833
MLL3/ARID1A/PLEC	DNAH3/ROBO2	0.13	1	6	0.889
MLL3/ARID1A/RNF43/MYCBP2	DNAH3/ROBO2	0.111	1	6	0.833
MLL3/ARID1A/RNF43/UBR5	SRCAP/RPL22	0.111	1	7.714	0.929
MLL3/ARID1A/RNF43/UBR5/RPL22	SRCAP	0.111	1	5.4	0.8
MLL3/ARID1A/ROBO2	DNAH3	0.148	1	3.6	0.767
MLL3/ARID1A/ROBO2/MYCBP2	DNAH3/RNF43	0.111	1	6.75	0.875
MLL3/ARID1A/ROBO2/PLEC	DNAH3	0.13	1	3.6	0.733
MLL3/ARID1A/ROBO2/RNF43	DNAH3	0.13	1	3.6	0.733
MLL3/ARID1A/ROBO2/RPL22	DNAH3/RNF43	0.111	1	6.75	0.875
MLL3/ARID1A/RPL22	RNF43	0.13	1	4.154	0.769
MLL3/ARID1A/SLITRK1	DNAH3/ROBO2	0.111	1	6	0.833
MLL3/ARID1A/SRPR	DNAH3/ROBO2	0.111	1	6	0.833
MLL3/ARID1A/UBR5	SRCAP/RNF43/RPL22	0.111	1	7.714	0.929
MLL3/ARID1A/UBR5/RPL22	SRCAP/RNF43	0.111	1	6.75	0.875
MLL3/ARID1A/ZBTB20	MLL2	0.111	1	3.857	0.714
MLL3/CELSR1	PCDHAC2/PLEC/RNF43	0.111	1	6	0.833
MLL3/DNAH3/ACVR2A	ARID1A/ROBO2	0.111	1	6	0.833
MLL3/DNAH3/ARID1A	ROBO2	0.148	1	4.909	0.864
MLL3/DNAH3/ARID1A/ACVR2A	ROBO2	0.111	1	4.909	0.773
MLL3/DNAH3/ARID1A/DOCK3	ROBO2/PLEC	0.111	1	7.714	0.929
MLL3/DNAH3/ARID1A/MLL2	ROBO2/PLEC	0.111	1	7.714	0.929
MLL3/DNAH3/ARID1A/MYCBP2	ROBO2/RNF43	0.111	1	7.714	0.929
MLL3/DNAH3/ARID1A/PCDHAC2	PLEC/ROBO2/RNF43	0.111	1	9	1
MLL3/DNAH3/ARID1A/PCDHAC2/PLEC	ROBO2/RNF43	0.111	1	7.714	0.929
MLL3/DNAH3/ARID1A/PCDHAC2/RNF43	ROBO2/PLEC	0.111	1	7.714	0.929
MLL3/DNAH3/ARID1A/PKHD1L1	ROBO2	0.111	1	4.909	0.773
MLL3/DNAH3/ARID1A/PLEC	ROBO2	0.13	1	4.909	0.818
MLL3/DNAH3/ARID1A/PLEC/DOCK3	ROBO2	0.111	1	4.909	0.773
MLL3/DNAH3/ARID1A/PLEC/MLL2	ROBO2	0.111	1	4.909	0.773
MLL3/DNAH3/ARID1A/RNF43	ROBO2	0.13	1	4.909	0.818
MLL3/DNAH3/ARID1A/RNF43/MYCBP2	ROBO2	0.111	1	4.909	0.773
MLL3/DNAH3/ARID1A/RNF43/PLEC	PCDHAC2/ROBO2	0.111	1	7.714	0.929
MLL3/DNAH3/ARID1A/RNF43/RPL22	ROBO2	0.111	1	4.909	0.773
MLL3/DNAH3/ARID1A/ROBO2/DOCK3	PLEC	0.111	1	4.909	0.773
MLL3/DNAH3/ARID1A/ROBO2/MLL2	PLEC	0.111	1	4.909	0.773
MLL3/DNAH3/ARID1A/ROBO2/MYCBP2	RNF43	0.111	1	4.154	0.731
MLL3/DNAH3/ARID1A/ROBO2/PCDHAC2	PLEC/RNF43	0.111	1	6	0.833
MLL3/DNAH3/ARID1A/ROBO2/RPL22	RNF43	0.111	1	4.154	0.731
MLL3/DNAH3/ARID1A/RPL22	ROBO2/RNF43	0.111	1	7.714	0.929
MLL3/DNAH3/ARID1A/SLITRK1	ROBO2	0.111	1	4.909	0.773
MLL3/DNAH3/ARID1A/SRPR	ROBO2	0.111	1	4.909	0.773
MLL3/DNAH3/DOCK3	ARID1A/ROBO2/PLEC	0.111	1	7.714	0.929
MLL3/DNAH3/MLL2	ARID1A/ROBO2/PLEC	0.111	1	7.714	0.929
MLL3/DNAH3/MYCBP2	ARID1A/ROBO2/RNF43	0.111	1	7.714	0.929
MLL3/DNAH3/PCDHAC2	PLEC/ARID1A/ROBO2/RNF43	0.111	1	9	1
MLL3/DNAH3/PCDHAC2/PLEC	ARID1A/ROBO2/RNF43	0.111	1	7.714	0.929
MLL3/DNAH3/PCDHAC2/RNF43	ARID1A/ROBO2/PLEC	0.111	1	7.714	0.929
MLL3/DNAH3/PKHD1L1	ARID1A/ROBO2	0.111	1	6	0.833
MLL3/DNAH3/PLEC	ARID1A/ROBO2	0.13	1	6	0.889
MLL3/DNAH3/PLEC/DOCK3	ARID1A/ROBO2	0.111	1	6	0.833
MLL3/DNAH3/PLEC/MLL2	ARID1A/ROBO2	0.111	1	6	0.833
MLL3/DNAH3/PLEC/PCDHAC2/RNF43	ARID1A/ROBO2	0.111	1	6	0.833
MLL3/DNAH3/PLEC/RNF43	PCDHAC2/ARID1A/ROBO2	0.111	1	7.714	0.929
MLL3/DNAH3/PLEC/ROBO2/RNF43	PCDHAC2/ARID1A	0.111	1	4.154	0.731
MLL3/DNAH3/RNF43	ARID1A/ROBO2	0.13	1	6	0.889
MLL3/DNAH3/RNF43/MYCBP2	ARID1A/ROBO2	0.111	1	6	0.833
MLL3/DNAH3/RNF43/RPL22	ARID1A/ROBO2	0.111	1	6	0.833
MLL3/DNAH3/ROBO2	ARID1A	0.148	1	2.842	0.711
MLL3/DNAH3/ROBO2/DOCK3	ARID1A/PLEC	0.111	1	6	0.833
MLL3/DNAH3/ROBO2/MLL2	ARID1A/PLEC	0.111	1	6	0.833
MLL3/DNAH3/ROBO2/MYCBP2	ARID1A/RNF43	0.111	1	4.909	0.773
MLL3/DNAH3/ROBO2/PCDHAC2	PLEC/ARID1A/RNF43	0.111	1	6.75	0.875
MLL3/DNAH3/ROBO2/PLEC/PCDHAC2	ARID1A/RNF43	0.111	1	4.909	0.773
MLL3/DNAH3/ROBO2/RNF43/PCDHAC2	ARID1A/PLEC	0.111	1	6	0.833
MLL3/DNAH3/ROBO2/RPL22	ARID1A/RNF43	0.111	1	4.909	0.773
MLL3/DNAH3/RPL22	ARID1A/ROBO2/RNF43	0.111	1	7.714	0.929
MLL3/DNAH3/SLITRK1	ARID1A/ROBO2	0.111	1	6	0.833
MLL3/DNAH3/SRCAP	ROBO2	0.111	1	4.909	0.773
MLL3/DNAH3/SRPR	ARID1A/ROBO2	0.111	1	6	0.833
MLL3/DOCK3	DNAH3/ARID1A/ROBO2/PLEC	0.111	1	7.714	0.929
MLL3/DOCK3/ARID1A	DNAH3/ROBO2/PLEC	0.111	1	7.714	0.929
MLL3/DOCK3/ARID1A/PLEC	DNAH3/ROBO2	0.111	1	6	0.833
MLL3/DOCK3/ARID1A/ROBO2	DNAH3/PLEC	0.111	1	6.75	0.875
MLL3/DOCK3/PLEC	DNAH3/ARID1A/ROBO2	0.111	1	6	0.833
MLL3/DOCK3/ROBO2	DNAH3/ARID1A/PLEC	0.111	1	7.714	0.929
MLL3/DOCK3/ROBO2/PLEC	DNAH3/ARID1A	0.111	1	4.909	0.773
MLL3/ERBB3	SRCAP/ARID1A/RNF43	0.111	1	6.75	0.875
MLL3/ERBB3/ARID1A	SRCAP/RNF43	0.111	1	6.75	0.875
MLL3/ERBB3/ARID1A/RNF43	SRCAP	0.111	1	5.4	0.8
MLL3/ERBB3/RNF43	SRCAP/ARID1A	0.111	1	6	0.833
MLL3/ERBB3/SRCAP	RNF43	0.111	1	4.154	0.731
MLL3/FMN2	RNF43	0.111	1	4.154	0.731
MLL3/HERC2	RNF43	0.13	1	4.154	0.769
MLL3/HERC2/PLEC	PCDHAC2/RNF43	0.111	1	5.4	0.8
MLL3/HMCN1	MLL2/ARID1A	0.111	1	4.909	0.773
MLL3/HMCN1/ARID1A	MLL2	0.111	1	3.857	0.714
MLL3/LRP2	MLL2/HERC2	0.111	1	6	0.833
MLL3/LRP2	MLL2/RNF43	0.111	1	5.4	0.8
MLL3/LRP2	ARID1A/RNF43	0.111	1	4.909	0.773
MLL3/LRP2	MLL2/ARID1A	0.111	1	4.909	0.773
MLL3/LRP2/ARID1A	RNF43	0.111	1	4.154	0.731
MLL3/LRP2/ARID1A	MLL2	0.111	1	3.857	0.714
MLL3/LRP2/HERC2	MLL2	0.111	1	3.857	0.714
MLL3/LRP2/RNF43	MLL2	0.111	1	3.857	0.714
MLL3/MACF1	MLL2/ARID1A	0.111	1	4.909	0.773
MLL3/MLL2/ARID1A/HERC2	LRP2/RNF43	0.111	1	7.714	0.929
MLL3/MLL2/ARID1A/HERC2/RNF43	LRP2	0.111	1	5.4	0.8
MLL3/MLL2/ARID1A/PLEC	DNAH3/ROBO2	0.111	1	6	0.833
MLL3/MLL2/ARID1A/RNF43	LRP2/HERC2	0.111	1	7.714	0.929
MLL3/MLL2/ARID1A/ROBO2	DNAH3/PLEC	0.111	1	6.75	0.875
MLL3/MLL2/DNAH3	PLEC	0.111	1	4.909	0.773
MLL3/MLL2/HERC2	LRP2/ARID1A/RNF43	0.111	1	7.714	0.929
MLL3/MLL2/HERC2/RNF43	LRP2/ARID1A	0.111	1	7.714	0.929
MLL3/MLL2/LRP2	HERC2	0.111	1	5.4	0.8
MLL3/MLL2/LRP2	RNF43	0.111	1	4.154	0.731
MLL3/MLL2/PLEC	DNAH3/ARID1A/ROBO2	0.111	1	6	0.833
MLL3/MLL2/RNF43	LRP2/ARID1A/HERC2	0.111	1	7.714	0.929
MLL3/MLL2/ROBO2	DNAH3/ARID1A/PLEC	0.111	1	7.714	0.929
MLL3/MLL2/ROBO2/PLEC	DNAH3/ARID1A	0.111	1	4.909	0.773
MLL3/MUC5B	RNF43	0.111	1	4.154	0.731
MLL3/MYCBP2	DNAH3/ARID1A/ROBO2/RNF43	0.111	1	7.714	0.929
MLL3/OBSCN/ARID1A	RNF43	0.13	1	4.154	0.769
MLL3/OBSCN/DNAH3	ROBO2	0.111	1	4.909	0.773
MLL3/OBSCN/ROBO2	RNF43	0.111	1	4.154	0.731
MLL3/OBSCN/RPL22	RNF43	0.111	1	4.154	0.731
MLL3/PCDHAC2	PLEC	0.13	1	4.909	0.818
MLL3/PCDHAC2	RNF43	0.13	1	4.154	0.769
MLL3/PCDHAC2/ARID1A	DNAH3/PLEC/ROBO2/RNF43	0.111	1	9	1
MLL3/PCDHAC2/ARID1A/PLEC	DNAH3/ROBO2/RNF43	0.111	1	7.714	0.929
MLL3/PCDHAC2/ARID1A/RNF43	DNAH3/ROBO2/PLEC	0.111	1	7.714	0.929
MLL3/PCDHAC2/ARID1A/ROBO2	DNAH3/PLEC/RNF43	0.111	1	9	1
MLL3/PCDHAC2/ARID1A/ROBO2/PLEC	DNAH3/RNF43	0.111	1	6.75	0.875
MLL3/PCDHAC2/ARID1A/ROBO2/RNF43	DNAH3/PLEC	0.111	1	6.75	0.875
MLL3/PCDHAC2/CELSR1	PLEC	0.111	1	4.909	0.773
MLL3/PCDHAC2/CELSR1	RNF43	0.111	1	4.154	0.731
MLL3/PCDHAC2/HERC2	PLEC/RNF43	0.111	1	6	0.833
MLL3/PCDHAC2/HERC2/PLEC	RNF43	0.111	1	4.154	0.731
MLL3/PCDHAC2/HERC2/RNF43	PLEC	0.111	1	4.909	0.773
MLL3/PCDHAC2/ROBO2	DNAH3/ARID1A/RNF43/PLEC	0.111	1	9	1
MLL3/PCDHAC2/ROBO2/PLEC	DNAH3/ARID1A/RNF43	0.111	1	6.75	0.875
MLL3/PCDHAC2/ROBO2/RNF43	DNAH3/ARID1A/PLEC	0.111	1	7.714	0.929
MLL3/PGM5	ARID1A/RNF43	0.111	1	4.909	0.773
MLL3/PGM5/ARID1A	RNF43	0.111	1	4.154	0.731
MLL3/PKHD1L1	DNAH3/ARID1A/ROBO2	0.111	1	6	0.833
MLL3/PLEC/ARID1A/PCDHAC2/RNF43	DNAH3/ROBO2	0.111	1	6	0.833
MLL3/PLEC/ARID1A/RNF43	PCDHAC2/DNAH3/ROBO2	0.111	1	7.714	0.929
MLL3/PLEC/ARID1A/ROBO2/RNF43	PCDHAC2/DNAH3	0.111	1	6	0.833
MLL3/PLEC/CELSR1	PCDHAC2/RNF43	0.111	1	5.4	0.8
MLL3/PLEC/PCDHGC5	ZBTB20	0.111	1	7.714	0.929
MLL3/PLEC/PSD	PCDHAC2/RNF43	0.111	1	5.4	0.8
MLL3/PLEC/ROBO2/RNF43	PCDHAC2/DNAH3/ARID1A	0.111	1	6	0.833
MLL3/PLEC/ROBO2/RNF43/PCDHAC2	DNAH3/ARID1A	0.111	1	4.909	0.773
MLL3/PSD	PCDHAC2/PLEC/RNF43	0.111	1	6	0.833
MLL3/RNF43/CELSR1	PCDHAC2/PLEC	0.111	1	6	0.833
MLL3/RNF43/MYCBP2	DNAH3/ARID1A/ROBO2	0.111	1	6	0.833
MLL3/RNF43/PLEC	PCDHAC2	0.13	1	3.375	0.719
MLL3/RNF43/PSD	PCDHAC2/PLEC	0.111	1	6	0.833
MLL3/RNF43/UBR5	SRCAP/ARID1A/RPL22	0.111	1	7.714	0.929
MLL3/RNF43/UBR5/RPL22	SRCAP/ARID1A	0.111	1	6	0.833
MLL3/ROBO2	DNAH3/ARID1A	0.148	1	4.909	0.864
MLL3/ROBO2/MYCBP2	DNAH3/ARID1A/RNF43	0.111	1	6.75	0.875
MLL3/ROBO2/PKHD1L1	DNAH3/ARID1A	0.111	1	4.909	0.773
MLL3/ROBO2/PLEC	DNAH3/ARID1A	0.13	1	4.909	0.818
MLL3/ROBO2/RNF43	DNAH3/ARID1A	0.13	1	4.909	0.818
MLL3/ROBO2/RNF43/MYCBP2	DNAH3/ARID1A	0.111	1	4.909	0.773
MLL3/ROBO2/RNF43/RPL22	DNAH3/ARID1A	0.111	1	4.909	0.773
MLL3/ROBO2/RPL22	DNAH3/ARID1A/RNF43	0.111	1	6.75	0.875
MLL3/ROBO2/SLITRK1	DNAH3/ARID1A	0.111	1	4.909	0.773
MLL3/ROBO2/SRPR	DNAH3/ARID1A	0.111	1	4.909	0.773
MLL3/RPL22	ARID1A/RNF43	0.13	1	4.909	0.818
MLL3/SLITRK1	DNAH3/ARID1A/ROBO2	0.111	1	6	0.833
MLL3/SRCAP/RPL22	UBR5	0.111	1	4.909	0.773
MLL3/SRCAP/UBR5	RPL22	0.111	1	6	0.833
MLL3/SRPR	DNAH3/ARID1A/ROBO2	0.111	1	6	0.833
MLL3/TEAD2	RNF43	0.111	1	4.154	0.731
MLL3/UBR5	SRCAP/ARID1A/RNF43/RPL22	0.111	1	7.714	0.929
MLL3/UBR5/RPL22	SRCAP/ARID1A/RNF43	0.111	1	6.75	0.875
MLL3/ZBTB20/HERC2	RNF43	0.111	1	4.154	0.731
MLL3/ZBTB20/PCDHGC5	PLEC	0.111	1	4.909	0.773
MLL3/ZBTB20/RNF43	HERC2	0.111	1	5.4	0.8
MLL3/ZFHX4	ZBTB20	0.111	1	7.714	0.929
MTOR	MLL2	0.13	1	3.857	0.75
MUC5B/RNF43	MLL3	0.111	1	4.154	0.731
MYCBP2	ARID1A/RNF43	0.13	1	4.909	0.818
NCOA6	ARID1A/HMCN1	0.111	1	4.5	0.75
NOTCH1	ARID1A	0.148	1	2.842	0.711
NOTCH1/CELSR1	PCDHAC2/ARID1A/RNF43/RPL22	0.111	1	7.714	0.929
NOTCH1/CELSR1/RPL22	PCDHAC2/ARID1A/RNF43	0.111	1	6	0.833
NOTCH1/PCDHGC5	MLL2/ARID1A/HMCN1	0.111	1	6	0.833
NOTCH1/RPL22	PCDHAC2/ARID1A/RNF43/CELSR1	0.111	1	6.75	0.875
NPAT/RPL22	ARID1A/RNF43	0.111	1	4.909	0.773
NPAT/UBR5	SRCAP/ARID1A	0.111	1	6	0.833
NRG1	MED12L	0.111	1	5.4	0.8
OBSCN/ANK3	PCDHAC2/ARID1A	0.111	1	4.154	0.731
OBSCN/ARID1A	RNF43	0.185	0.909	3.776	0.839
OBSCN/ARID1A/BZRAP1	PCDHAC2	0.13	1	3.375	0.719
OBSCN/ARID1A/BZRAP1/PCDHAC2/MLL2/HERC2	RNF43	0.111	1	4.154	0.731
OBSCN/ARID1A/C12orf51	PCDHAC2/RNF43	0.111	1	5.4	0.8
OBSCN/ARID1A/CELSR1	PCDHAC2/RNF43	0.13	1	5.4	0.85
OBSCN/ARID1A/CELSR1/PCDHAC2/MLL2/PCDHGC5	RNF43	0.111	1	4.154	0.731
OBSCN/ARID1A/CELSR1/RPL22	PCDHAC2/ATP10A/RNF43	0.111	1	9	1
OBSCN/ARID1A/CNTN6	RNF43	0.111	1	4.154	0.731
OBSCN/ARID1A/DNAH7	PCDHAC2/PCDHGC5	0.111	1	4.5	0.75
OBSCN/ARID1A/GPATCH8	MLL2/RNF43	0.111	1	5.4	0.8
OBSCN/ARID1A/HERC2	MLL2/RNF43	0.13	1	5.4	0.85
OBSCN/ARID1A/HERC2/BZRAP1	PCDHAC2/MLL2/RNF43	0.111	1	6.75	0.875
OBSCN/ARID1A/HERC2/RANBP2	ZFHX4/RNF43/MLL2	0.111	1	9	1
OBSCN/ARID1A/HERC2/RNF43	MLL2	0.13	1	3.857	0.75
OBSCN/ARID1A/HERC2/RNF43/RANBP2	ZFHX4/MLL2	0.111	1	7.714	0.929
OBSCN/ARID1A/HERC2/XYLT2	PGM5/RNF43/MLL2	0.111	1	7.714	0.929
OBSCN/ARID1A/HSPG2	RNF43/RPL22	0.111	1	6	0.833
OBSCN/ARID1A/HSPG2/RNF43	RPL22	0.111	1	6	0.833
OBSCN/ARID1A/HSPG2/RPL22	RNF43	0.111	1	4.154	0.731
OBSCN/ARID1A/MED12L	RNF43	0.13	1	4.154	0.769
OBSCN/ARID1A/MYCBP2	RNF43	0.111	1	4.154	0.731
OBSCN/ARID1A/PCDHGC5	PCDHAC2	0.13	1	3.375	0.719
OBSCN/ARID1A/PCDHGC5/CELSR1	PCDHAC2/MLL2/RNF43	0.111	1	6.75	0.875
OBSCN/ARID1A/PLEC	PCDHAC2/RNF43	0.13	1	5.4	0.85
OBSCN/ARID1A/PLEC/CELSR1	PCDHAC2/RNF43	0.111	1	5.4	0.8
OBSCN/ARID1A/PLEC/MED12L	PCDHAC2/TRIO/RNF43	0.111	1	6.75	0.875
OBSCN/ARID1A/RANBP2	RNF43	0.13	1	4.154	0.769
OBSCN/ARID1A/RANBP2/RPL22	RNF43	0.111	1	4.154	0.731
OBSCN/ARID1A/RNF43/CELSR1	PCDHAC2	0.13	1	3.375	0.719
OBSCN/ARID1A/RNF43/CELSR1/PCDHAC2/PCDHGC5	MLL2	0.111	1	3.857	0.714
OBSCN/ARID1A/RNF43/CELSR1/RPL22	PCDHAC2/ATP10A	0.111	1	9	1
OBSCN/ARID1A/RNF43/CELSR1/RPL22/PCDHAC2	ATP10A	0.111	1	5.4	0.8
OBSCN/ARID1A/RNF43/GPATCH8	MLL2	0.111	1	3.857	0.714
OBSCN/ARID1A/RNF43/HMCN1	MLL2	0.111	1	3.857	0.714
OBSCN/ARID1A/RNF43/MED12L/PCDHAC2/PLEC	TRIO	0.111	1	5.4	0.8
OBSCN/ARID1A/RNF43/MLL2/HERC2/RANBP2	ZFHX4	0.111	1	4.909	0.773
OBSCN/ARID1A/RNF43/PCDHAC2/MLL2/HERC2	BZRAP1	0.111	1	6	0.833
OBSCN/ARID1A/RNF43/PCDHAC2/MLL2/PCDHGC5	CELSR1	0.111	1	6	0.833
OBSCN/ARID1A/RNF43/PCDHGC5	PCDHAC2/MLL2/CELSR1	0.111	1	7.714	0.929
OBSCN/ARID1A/RNF43/PCDHGC5/CELSR1	PCDHAC2/MLL2	0.111	1	6	0.833
OBSCN/ARID1A/RNF43/UBR5/RPL22	SRCAP	0.111	1	5.4	0.8
OBSCN/ARID1A/ROBO2	MLL3/DNAH3/RNF43	0.111	1	7.714	0.929
OBSCN/ARID1A/ROBO2/RNF43	MLL3/DNAH3	0.111	1	6	0.833
OBSCN/ARID1A/RPL22	RNF43	0.148	1	4.154	0.808
OBSCN/ARID1A/UBR5	RNF43	0.13	1	4.154	0.769
OBSCN/ARID1A/UBR5/RANBP2	RNF43	0.111	1	4.154	0.731
OBSCN/ARID1A/UBR5/RPL22	SRCAP/RNF43	0.111	1	6.75	0.875
OBSCN/ARID1A/XYLT2	PGM5/HERC2/RNF43/MLL2	0.111	1	7.714	0.929
OBSCN/ATP10A	PCDHAC2/ARID1A/RNF43/CELSR1/RPL22	0.111	1	7.714	0.929
OBSCN/ATP10A/ARID1A	PCDHAC2/RNF43/CELSR1/RPL22	0.111	1	7.714	0.929
OBSCN/ATP10A/ARID1A/CELSR1	PCDHAC2/RNF43/RPL22	0.111	1	7.714	0.929
OBSCN/ATP10A/ARID1A/CELSR1/RPL22	PCDHAC2/RNF43	0.111	1	5.4	0.8
OBSCN/ATP10A/ARID1A/CELSR1/RPL22/PCDHAC2	RNF43	0.111	1	4.154	0.731
OBSCN/ATP10A/ARID1A/PCDHAC2	RNF43/CELSR1/RPL22	0.111	1	7.714	0.929
OBSCN/ATP10A/ARID1A/PCDHAC2/CELSR1	RNF43/RPL22	0.111	1	6	0.833
OBSCN/ATP10A/ARID1A/PCDHAC2/RNF43	CELSR1/RPL22	0.111	1	7.714	0.929
OBSCN/ATP10A/ARID1A/PCDHAC2/RPL22	RNF43/CELSR1	0.111	1	6	0.833
OBSCN/ATP10A/ARID1A/RNF43	PCDHAC2/CELSR1/RPL22	0.111	1	7.714	0.929
OBSCN/ATP10A/ARID1A/RNF43/CELSR1	PCDHAC2/RPL22	0.111	1	7.714	0.929
OBSCN/ATP10A/ARID1A/RNF43/CELSR1/PCDHAC2	RPL22	0.111	1	6	0.833
OBSCN/ATP10A/ARID1A/RNF43/RPL22	PCDHAC2/CELSR1	0.111	1	6	0.833
OBSCN/ATP10A/ARID1A/RNF43/RPL22/PCDHAC2	CELSR1	0.111	1	6	0.833
OBSCN/ATP10A/ARID1A/RPL22	PCDHAC2/RNF43/CELSR1	0.111	1	6	0.833
OBSCN/ATP10A/CELSR1	PCDHAC2/ARID1A/RNF43/RPL22	0.111	1	7.714	0.929
OBSCN/ATP10A/CELSR1/RPL22	PCDHAC2/ARID1A/RNF43	0.111	1	6	0.833
OBSCN/ATP10A/PCDHAC2	ARID1A/RNF43/CELSR1/RPL22	0.111	1	7.714	0.929
OBSCN/ATP10A/PCDHAC2/CELSR1	ARID1A/RNF43/RPL22	0.111	1	6	0.833
OBSCN/ATP10A/PCDHAC2/CELSR1/RPL22	ARID1A/RNF43	0.111	1	4.909	0.773
OBSCN/ATP10A/PCDHAC2/RNF43	ARID1A/CELSR1/RPL22	0.111	1	7.714	0.929
OBSCN/ATP10A/PCDHAC2/RNF43/CELSR1	ARID1A/RPL22	0.111	1	6	0.833
OBSCN/ATP10A/PCDHAC2/RNF43/RPL22	ARID1A/CELSR1	0.111	1	6.75	0.875
OBSCN/ATP10A/PCDHAC2/RPL22	ARID1A/RNF43/CELSR1	0.111	1	6.75	0.875
OBSCN/ATP10A/RNF43	PCDHAC2/ARID1A/CELSR1/RPL22	0.111	1	7.714	0.929
OBSCN/ATP10A/RNF43/CELSR1	PCDHAC2/ARID1A/RPL22	0.111	1	7.714	0.929
OBSCN/ATP10A/RNF43/CELSR1/RPL22	PCDHAC2/ARID1A	0.111	1	4.154	0.731
OBSCN/ATP10A/RNF43/RPL22	PCDHAC2/ARID1A/CELSR1	0.111	1	6.75	0.875
OBSCN/ATP10A/RPL22	PCDHAC2/ARID1A/RNF43/CELSR1	0.111	1	6.75	0.875
OBSCN/BZRAP1/ARID1A/HERC2/RNF43	MLL2	0.111	1	3.857	0.714
OBSCN/BZRAP1/ARID1A/RNF43	MLL2/HERC2	0.111	1	6	0.833
OBSCN/BZRAP1/ARID1A/RNF43/MLL2	HERC2	0.111	1	5.4	0.8
OBSCN/BZRAP1/ARID1A/RNF43/PCDHAC2/HERC2	MLL2	0.111	1	3.857	0.714
OBSCN/BZRAP1/ARID1A/RNF43/PCDHAC2/MLL2	HERC2	0.111	1	5.4	0.8
OBSCN/BZRAP1/HERC2/RNF43	MLL2/ARID1A	0.111	1	4.909	0.773
OBSCN/BZRAP1/PCDHAC2/RNF43	MLL2	0.111	1	3.857	0.714
OBSCN/BZRAP1/RNF43	MLL2/ARID1A/HERC2	0.111	1	6	0.833
OBSCN/BZRAP1/RNF43/MLL2	ARID1A/HERC2	0.111	1	6	0.833
OBSCN/C12orf51	PCDHAC2/ARID1A/RNF43	0.111	1	6	0.833
OBSCN/CELSR1	PCDHAC2/ARID1A/RNF43	0.13	1	6	0.889
OBSCN/CELSR1/RPL22	PCDHAC2/ATP10A/ARID1A/RNF43	0.111	1	9	1
OBSCN/CNTN6	ARID1A/RNF43	0.111	1	4.909	0.773
OBSCN/CSMD2	PCDHAC2	0.13	1	3.375	0.719
OBSCN/CSMD2/ARID1A/MLL2	PCDHAC2/RNF43	0.111	1	5.4	0.8
OBSCN/CSMD2/ARID1A/RNF43	PCDHAC2/MLL2	0.111	1	6	0.833
OBSCN/CSMD2/BZRAP1	PCDHAC2/ARID1A	0.111	1	4.154	0.731
OBSCN/CSMD2/HMCN1	PCDHAC2/ARID1A	0.111	1	4.154	0.731
OBSCN/CSMD2/MLL2	PCDHAC2/ARID1A/RNF43	0.111	1	6	0.833
OBSCN/CSMD2/PCDHAC2/MLL2	RNF43	0.111	1	4.154	0.731
OBSCN/CSMD2/PCDHAC2/RNF43	MLL2	0.111	1	3.857	0.714
OBSCN/CSMD2/PCDHGC5	PCDHAC2/ARID1A	0.111	1	4.154	0.731
OBSCN/CSMD2/RNF43	PCDHAC2/MLL2/ARID1A	0.111	1	6	0.833
OBSCN/CSMD2/RNF43/MLL2	PCDHAC2/ARID1A	0.111	1	4.154	0.731
OBSCN/DNAH3/ARID1A	RNF43	0.13	1	4.154	0.769
OBSCN/DNAH3/ARID1A/MLL3	ROBO2/RNF43	0.111	1	7.714	0.929
OBSCN/DNAH3/ARID1A/PCDHAC2	RNF43	0.111	1	4.154	0.731
OBSCN/DNAH3/ARID1A/RNF43/MLL3	ROBO2	0.111	1	4.909	0.773
OBSCN/DNAH3/ARID1A/ROBO2	MLL3/RNF43	0.111	1	6	0.833
OBSCN/DNAH3/ARID1A/ROBO2/MLL3	RNF43	0.111	1	4.154	0.731
OBSCN/DNAH3/ARID1A/ROBO2/RNF43	MLL3	0.111	1	4.154	0.731
OBSCN/DNAH3/ARID1A/RPL22	RNF43	0.111	1	4.154	0.731
OBSCN/DNAH3/MLL3	ARID1A/ROBO2/RNF43	0.111	1	7.714	0.929
OBSCN/DNAH3/MLL3/RNF43	ARID1A/ROBO2	0.111	1	6	0.833
OBSCN/DNAH3/MLL3/ROBO2	ARID1A/RNF43	0.111	1	4.909	0.773
OBSCN/DNAH3/PCDHAC2	ARID1A/RNF43	0.111	1	4.909	0.773
OBSCN/DNAH3/ROBO2	MLL3/ARID1A/RNF43	0.111	1	6.75	0.875
OBSCN/DNAH3/ROBO2/RNF43	MLL3/ARID1A	0.111	1	6	0.833
OBSCN/DNAH3/RPL22	ARID1A/RNF43	0.111	1	4.909	0.773
OBSCN/DNAH7/PCDHGC5	PCDHAC2/ARID1A	0.111	1	4.154	0.731
OBSCN/ESRP1	ARID1A/RNF43	0.111	1	4.909	0.773
OBSCN/ESRP1/ARID1A	RNF43	0.111	1	4.154	0.731
OBSCN/GPATCH8	MLL2/ARID1A/RNF43	0.111	1	6	0.833
OBSCN/HERC2	MLL2/ARID1A/RNF43	0.13	1	6	0.889
OBSCN/HERC2/BZRAP1	PCDHAC2/MLL2/ARID1A/RNF43	0.111	1	6.75	0.875
OBSCN/HERC2/RANBP2	ZFHX4/ARID1A/RNF43/MLL2	0.111	1	9	1
OBSCN/HERC2/RNF43	MLL2/ARID1A	0.13	1	4.909	0.818
OBSCN/HERC2/RNF43/RANBP2	ZFHX4/ARID1A/MLL2	0.111	1	7.714	0.929
OBSCN/HERC2/XYLT2	PGM5/ARID1A/RNF43/MLL2	0.111	1	7.714	0.929
OBSCN/HMCN1/RNF43	MLL2/ARID1A	0.111	1	4.909	0.773
OBSCN/HSPG2	ARID1A/RNF43/RPL22	0.111	1	6	0.833
OBSCN/HSPG2/RNF43	ARID1A/RPL22	0.111	1	6	0.833
OBSCN/HSPG2/RPL22	ARID1A/RNF43	0.111	1	4.909	0.773
OBSCN/LRP2	MLL2/ARID1A/HERC2	0.111	1	6	0.833
OBSCN/LRP2/ARID1A	MLL2/HERC2	0.111	1	6	0.833
OBSCN/LRP2/ARID1A/HERC2	MLL2	0.111	1	3.857	0.714
OBSCN/LRP2/ARID1A/MLL2	HERC2	0.111	1	5.4	0.8
OBSCN/LRP2/HERC2	MLL2/ARID1A	0.111	1	4.909	0.773
OBSCN/LRP2/MLL2	ARID1A/HERC2	0.111	1	6	0.833
OBSCN/LRP2/RNF43	MLL2	0.111	1	3.857	0.714
OBSCN/MED12L	ARID1A/RNF43	0.13	1	4.909	0.818
OBSCN/MLL2/ARID1A	RNF43	0.148	1	4.154	0.808
OBSCN/MLL2/ARID1A/BZRAP1	PCDHAC2/HERC2/RNF43	0.111	1	6.75	0.875
OBSCN/MLL2/ARID1A/CELSR1	PCDHAC2/RNF43/PCDHGC5	0.111	1	6.75	0.875
OBSCN/MLL2/ARID1A/GPATCH8	RNF43	0.111	1	4.154	0.731
OBSCN/MLL2/ARID1A/HERC2	RNF43	0.13	1	4.154	0.769
OBSCN/MLL2/ARID1A/HERC2/BZRAP1	PCDHAC2/RNF43	0.111	1	5.4	0.8
OBSCN/MLL2/ARID1A/HERC2/RANBP2	ZFHX4/RNF43	0.111	1	7.714	0.929
OBSCN/MLL2/ARID1A/HERC2/XYLT2	PGM5/RNF43	0.111	1	6.75	0.875
OBSCN/MLL2/ARID1A/HMCN1	RNF43	0.111	1	4.154	0.731
OBSCN/MLL2/ARID1A/MED12L	RNF43	0.111	1	4.154	0.731
OBSCN/MLL2/ARID1A/PCDHGC5	PCDHAC2/RNF43/CELSR1	0.111	1	6	0.833
OBSCN/MLL2/ARID1A/PCDHGC5/CELSR1	PCDHAC2/RNF43	0.111	1	5.4	0.8
OBSCN/MLL2/ARID1A/PLEC	PCDHAC2/RNF43	0.111	1	5.4	0.8
OBSCN/MLL2/ARID1A/RANBP2	ZFHX4/HERC2/RNF43	0.111	1	7.714	0.929
OBSCN/MLL2/ARID1A/RNF43/CELSR1	PCDHAC2/PCDHGC5	0.111	1	4.5	0.75
OBSCN/MLL2/ARID1A/RNF43/PCDHGC5	PCDHAC2/CELSR1	0.111	1	6	0.833
OBSCN/MLL2/ARID1A/RNF43/RANBP2	ZFHX4/HERC2	0.111	1	7.714	0.929
OBSCN/MLL2/ARID1A/RPL22	RNF43	0.111	1	4.154	0.731
OBSCN/MLL2/ARID1A/XYLT2	PGM5/HERC2/RNF43	0.111	1	7.714	0.929
OBSCN/MLL2/BZRAP1	PCDHAC2/ARID1A/HERC2/RNF43	0.111	1	7.714	0.929
OBSCN/MLL2/CELSR1	PCDHAC2/ARID1A/RNF43/PCDHGC5	0.111	1	7.714	0.929
OBSCN/MLL2/GPATCH8	ARID1A/RNF43	0.111	1	4.909	0.773
OBSCN/MLL2/HERC2	ARID1A/RNF43	0.13	1	4.909	0.818
OBSCN/MLL2/HERC2/BZRAP1	PCDHAC2/ARID1A/RNF43	0.111	1	6	0.833
OBSCN/MLL2/HERC2/RANBP2	ZFHX4/ARID1A/RNF43	0.111	1	9	1
OBSCN/MLL2/HERC2/RNF43/RANBP2	ZFHX4/ARID1A	0.111	1	6.75	0.875
OBSCN/MLL2/HERC2/XYLT2	PGM5/ARID1A/RNF43	0.111	1	6.75	0.875
OBSCN/MLL2/HMCN1	ARID1A/RNF43	0.111	1	4.909	0.773
OBSCN/MLL2/LRP2	HERC2	0.111	1	5.4	0.8
OBSCN/MLL2/LRP2	RNF43	0.111	1	4.154	0.731
OBSCN/MLL2/MED12L	ARID1A/RNF43	0.111	1	4.909	0.773
OBSCN/MLL2/PCDHGC5	PCDHAC2/ARID1A/RNF43/CELSR1	0.111	1	6.75	0.875
OBSCN/MLL2/PCDHGC5/CELSR1	PCDHAC2/ARID1A/RNF43	0.111	1	6	0.833
OBSCN/MLL2/PGM5	XYLT2	0.111	1	7.714	0.929
OBSCN/MLL2/PGM5	HERC2	0.111	1	5.4	0.8
OBSCN/MLL2/PGM5	RNF43	0.111	1	4.154	0.731
OBSCN/MLL2/PLEC/RNF43	PCDHAC2/ARID1A	0.111	1	4.154	0.731
OBSCN/MLL2/RNF43	ARID1A	0.148	1	2.842	0.711
OBSCN/MLL2/RNF43/CELSR1	PCDHAC2/ARID1A/PCDHGC5	0.111	1	5.4	0.8
OBSCN/MLL2/RNF43/PCDHGC5	PCDHAC2/ARID1A/CELSR1	0.111	1	6.75	0.875
OBSCN/MLL2/RNF43/PCDHGC5/CELSR1	PCDHAC2/ARID1A	0.111	1	4.154	0.731
OBSCN/MLL2/RNF43/RANBP2	ZFHX4/ARID1A/HERC2	0.111	1	9	1
OBSCN/MLL2/RPL22	ARID1A/RNF43	0.111	1	4.909	0.773
OBSCN/MLL2/TRIO	PCDHAC2/ARID1A/RNF43	0.111	1	6	0.833
OBSCN/MLL2/TRIO/ARID1A	PCDHAC2/RNF43	0.111	1	5.4	0.8
OBSCN/MLL2/TRIO/RNF43	PCDHAC2/ARID1A	0.111	1	4.154	0.731
OBSCN/MLL2/XYLT2	PGM5/ARID1A/HERC2/RNF43	0.111	1	7.714	0.929
OBSCN/MLL2/ZFHX4	RANBP2	0.111	1	6.75	0.875
OBSCN/MLL2/ZFHX4	HERC2	0.111	1	5.4	0.8
OBSCN/MLL2/ZFHX4	RNF43	0.111	1	4.154	0.731
OBSCN/MLL3/ARID1A/ROBO2	DNAH3/RNF43	0.111	1	6.75	0.875
OBSCN/MLL3/ARID1A/RPL22	RNF43	0.111	1	4.154	0.731
OBSCN/MLL3/ROBO2	DNAH3/ARID1A/RNF43	0.111	1	6.75	0.875
OBSCN/MLL3/ROBO2/RNF43	DNAH3/ARID1A	0.111	1	4.909	0.773
OBSCN/MLL3/RPL22	ARID1A/RNF43	0.111	1	4.909	0.773
OBSCN/MYCBP2	ARID1A/RNF43	0.111	1	4.909	0.773
OBSCN/PCDHAC2/ARID1A/BZRAP1/MLL2	HERC2/RNF43	0.111	1	6	0.833
OBSCN/PCDHAC2/ARID1A/C12orf51	RNF43	0.111	1	4.154	0.731
OBSCN/PCDHAC2/ARID1A/CELSR1	RNF43	0.13	1	4.154	0.769
OBSCN/PCDHAC2/ARID1A/CELSR1/MLL2	RNF43/PCDHGC5	0.111	1	6.75	0.875
OBSCN/PCDHAC2/ARID1A/CELSR1/RPL22	ATP10A/RNF43	0.111	1	9	1
OBSCN/PCDHAC2/ARID1A/CSMD2/MLL2	RNF43	0.111	1	4.154	0.731
OBSCN/PCDHAC2/ARID1A/HERC2	RNF43/BZRAP1/MLL2	0.111	1	9	1
OBSCN/PCDHAC2/ARID1A/HERC2/BZRAP1	MLL2/RNF43	0.111	1	5.4	0.8
OBSCN/PCDHAC2/ARID1A/HERC2/MLL2	RNF43/BZRAP1	0.111	1	9	1
OBSCN/PCDHAC2/ARID1A/HERC2/RNF43	MLL2/BZRAP1	0.111	1	9	1
OBSCN/PCDHAC2/ARID1A/HMCN1	CSMD2	0.111	1	4.5	0.75
OBSCN/PCDHAC2/ARID1A/MED12L	PLEC/TRIO/RNF43	0.111	1	7.714	0.929
OBSCN/PCDHAC2/ARID1A/MLL2	RNF43	0.13	1	4.154	0.769
OBSCN/PCDHAC2/ARID1A/PCDHGC5/CELSR1	MLL2/RNF43	0.111	1	5.4	0.8
OBSCN/PCDHAC2/ARID1A/PCDHGC5/MLL2	RNF43/CELSR1	0.111	1	6	0.833
OBSCN/PCDHAC2/ARID1A/PLEC	RNF43	0.13	1	4.154	0.769
OBSCN/PCDHAC2/ARID1A/PLEC/CELSR1	RNF43	0.111	1	4.154	0.731
OBSCN/PCDHAC2/ARID1A/PLEC/MED12L	TRIO/RNF43	0.111	1	6.75	0.875
OBSCN/PCDHAC2/ARID1A/PLEC/MLL2	RNF43	0.111	1	4.154	0.731
OBSCN/PCDHAC2/ARID1A/RNF43/CSMD2	MLL2	0.111	1	3.857	0.714
OBSCN/PCDHAC2/ARID1A/RNF43/MED12L	TRIO/PLEC	0.111	1	7.714	0.929
OBSCN/PCDHAC2/ARID1A/RNF43/PCDHGC5	MLL2/CELSR1	0.111	1	7.714	0.929
OBSCN/PCDHAC2/ARID1A/RNF43/RPL22	ATP10A/CELSR1	0.111	1	9	1
OBSCN/PCDHAC2/ARID1A/RPL22	ATP10A/RNF43/CELSR1	0.111	1	9	1
OBSCN/PCDHAC2/ATP10A	RPL22	0.111	1	6	0.833
OBSCN/PCDHAC2/BZRAP1/MLL2	ARID1A/HERC2/RNF43	0.111	1	6.75	0.875
OBSCN/PCDHAC2/C12orf51	ARID1A/RNF43	0.111	1	4.909	0.773
OBSCN/PCDHAC2/CELSR1	ARID1A/RNF43	0.13	1	4.909	0.818
OBSCN/PCDHAC2/CELSR1/MLL2	ARID1A/RNF43/PCDHGC5	0.111	1	7.714	0.929
OBSCN/PCDHAC2/CELSR1/RPL22	ATP10A/ARID1A/RNF43	0.111	1	9	1
OBSCN/PCDHAC2/CSMD2/MLL2	ARID1A/RNF43	0.111	1	4.909	0.773
OBSCN/PCDHAC2/DNAH7	ARID1A/PCDHGC5	0.111	1	4.909	0.773
OBSCN/PCDHAC2/HERC2	RNF43/ARID1A/BZRAP1/MLL2	0.111	1	9	1
OBSCN/PCDHAC2/HERC2/BZRAP1	MLL2/ARID1A/RNF43	0.111	1	6	0.833
OBSCN/PCDHAC2/HERC2/BZRAP1/MLL2	ARID1A/RNF43	0.111	1	4.909	0.773
OBSCN/PCDHAC2/HERC2/MLL2	RNF43/ARID1A/BZRAP1	0.111	1	9	1
OBSCN/PCDHAC2/HERC2/RNF43	MLL2/ARID1A/BZRAP1	0.111	1	9	1
OBSCN/PCDHAC2/HERC2/RNF43/MLL2	ARID1A/BZRAP1	0.111	1	6.75	0.875
OBSCN/PCDHAC2/HMCN1	CSMD2/ARID1A	0.111	1	6.75	0.875
OBSCN/PCDHAC2/MED12L	PLEC/TRIO/RNF43/ARID1A	0.111	1	9	1
OBSCN/PCDHAC2/MLL2	ARID1A/RNF43	0.13	1	4.909	0.818
OBSCN/PCDHAC2/PCDHGC5/CELSR1	MLL2/ARID1A/RNF43	0.111	1	6	0.833
OBSCN/PCDHAC2/PCDHGC5/CELSR1/MLL2	ARID1A/RNF43	0.111	1	4.909	0.773
OBSCN/PCDHAC2/PCDHGC5/MLL2	ARID1A/RNF43/CELSR1	0.111	1	6.75	0.875
OBSCN/PCDHAC2/PLEC	ARID1A/RNF43	0.13	1	4.909	0.818
OBSCN/PCDHAC2/PLEC/CELSR1	ARID1A/RNF43	0.111	1	4.909	0.773
OBSCN/PCDHAC2/PLEC/MED12L	TRIO/RNF43/ARID1A	0.111	1	7.714	0.929
OBSCN/PCDHAC2/PLEC/MLL2	ARID1A/RNF43	0.111	1	4.909	0.773
OBSCN/PCDHAC2/PLEC/RNF43/MED12L	TRIO/ARID1A	0.111	1	6.75	0.875
OBSCN/PCDHAC2/RNF43/CELSR1/MLL2	ARID1A/PCDHGC5	0.111	1	4.909	0.773
OBSCN/PCDHAC2/RNF43/CELSR1/RPL22	ATP10A/ARID1A	0.111	1	7.714	0.929
OBSCN/PCDHAC2/RNF43/CSMD2	MLL2/ARID1A	0.111	1	4.909	0.773
OBSCN/PCDHAC2/RNF43/MED12L	TRIO/PLEC/ARID1A	0.111	1	9	1
OBSCN/PCDHAC2/RNF43/PCDHGC5	MLL2/ARID1A/CELSR1	0.111	1	7.714	0.929
OBSCN/PCDHAC2/RNF43/PCDHGC5/CELSR1	MLL2/ARID1A	0.111	1	4.909	0.773
OBSCN/PCDHAC2/RNF43/PCDHGC5/MLL2	ARID1A/CELSR1	0.111	1	6.75	0.875
OBSCN/PCDHAC2/RNF43/RPL22	ATP10A/ARID1A/CELSR1	0.111	1	9	1
OBSCN/PCDHAC2/RPL22	ATP10A/ARID1A/RNF43/CELSR1	0.111	1	9	1
OBSCN/PCDHAC2/TRIO	ARID1A/RNF43	0.13	1	4.909	0.818
OBSCN/PCDHAC2/TRIO/ARID1A	RNF43	0.13	1	4.154	0.769
OBSCN/PCDHAC2/TRIO/ARID1A/CELSR1	RNF43	0.111	1	4.154	0.731
OBSCN/PCDHAC2/TRIO/ARID1A/MED12L	PLEC/RNF43	0.111	1	6	0.833
OBSCN/PCDHAC2/TRIO/ARID1A/MLL2	RNF43	0.111	1	4.154	0.731
OBSCN/PCDHAC2/TRIO/CELSR1	ARID1A/RNF43	0.111	1	4.909	0.773
OBSCN/PCDHAC2/TRIO/MED12L	PLEC/ARID1A/RNF43	0.111	1	6.75	0.875
OBSCN/PCDHAC2/TRIO/MLL2	ARID1A/RNF43	0.111	1	4.909	0.773
OBSCN/PCDHAC2/TRIO/PLEC	ARID1A/RNF43/MED12L	0.111	1	7.714	0.929
OBSCN/PCDHAC2/TRIO/PLEC/ARID1A	RNF43/MED12L	0.111	1	7.714	0.929
OBSCN/PCDHAC2/TRIO/PLEC/MED12L	ARID1A/RNF43	0.111	1	4.909	0.773
OBSCN/PCDHAC2/TRIO/RNF43/MED12L	ARID1A/PLEC	0.111	1	6	0.833
OBSCN/PCDHAC2/TRIO/RNF43/PLEC	ARID1A/MED12L	0.111	1	7.714	0.929
OBSCN/PCDHGC5/CELSR1	PCDHAC2/MLL2/ARID1A/RNF43	0.111	1	6.75	0.875
OBSCN/PGM5	ARID1A/RNF43	0.13	1	4.909	0.818
OBSCN/PGM5/ARID1A	RNF43	0.13	1	4.154	0.769
OBSCN/PGM5/ARID1A/HERC2	XYLT2/RNF43/MLL2	0.111	1	9	1
OBSCN/PGM5/ARID1A/HERC2/MLL2	XYLT2/RNF43	0.111	1	9	1
OBSCN/PGM5/ARID1A/HERC2/RNF43	MLL2/XYLT2	0.111	1	7.714	0.929
OBSCN/PGM5/ARID1A/HERC2/XYLT2	MLL2/RNF43	0.111	1	5.4	0.8
OBSCN/PGM5/ARID1A/MLL2	XYLT2/HERC2/RNF43	0.111	1	9	1
OBSCN/PGM5/ARID1A/PCDHAC2	RNF43	0.111	1	4.154	0.731
OBSCN/PGM5/ARID1A/RNF43/MLL2	HERC2/XYLT2	0.111	1	9	1
OBSCN/PGM5/ARID1A/RNF43/MLL2/HERC2	XYLT2	0.111	1	7.714	0.929
OBSCN/PGM5/ARID1A/RNF43/XYLT2	MLL2/HERC2	0.111	1	6	0.833
OBSCN/PGM5/ARID1A/RNF43/XYLT2/HERC2	MLL2	0.111	1	3.857	0.714
OBSCN/PGM5/ARID1A/RNF43/XYLT2/MLL2	HERC2	0.111	1	5.4	0.8
OBSCN/PGM5/ARID1A/XYLT2	MLL2/HERC2/RNF43	0.111	1	6.75	0.875
OBSCN/PGM5/ARID1A/XYLT2/MLL2	HERC2/RNF43	0.111	1	6	0.833
OBSCN/PGM5/ARID1A/XYLT2/MLL2/HERC2	RNF43	0.111	1	4.154	0.731
OBSCN/PGM5/HERC2	XYLT2/ARID1A/RNF43/MLL2	0.111	1	9	1
OBSCN/PGM5/HERC2/MLL2	XYLT2/ARID1A/RNF43	0.111	1	9	1
OBSCN/PGM5/HERC2/RNF43	MLL2/ARID1A/XYLT2	0.111	1	7.714	0.929
OBSCN/PGM5/HERC2/RNF43/MLL2	ARID1A/XYLT2	0.111	1	7.714	0.929
OBSCN/PGM5/HERC2/RNF43/XYLT2	MLL2/ARID1A	0.111	1	4.909	0.773
OBSCN/PGM5/HERC2/XYLT2/MLL2	ARID1A/RNF43	0.111	1	4.909	0.773
OBSCN/PGM5/MLL2	XYLT2/ARID1A/HERC2/RNF43	0.111	1	9	1
OBSCN/PGM5/PCDHAC2	ARID1A/RNF43	0.111	1	4.909	0.773
OBSCN/PGM5/RNF43/MLL2	ARID1A/HERC2/XYLT2	0.111	1	9	1
OBSCN/PGM5/RNF43/MLL2/XYLT2	ARID1A/HERC2	0.111	1	6	0.833
OBSCN/PGM5/RNF43/XYLT2	MLL2/ARID1A/HERC2	0.111	1	6	0.833
OBSCN/PGM5/XYLT2	MLL2/ARID1A/HERC2/RNF43	0.111	1	6.75	0.875
OBSCN/PGM5/XYLT2/MLL2	ARID1A/HERC2/RNF43	0.111	1	6.75	0.875
OBSCN/PLEC/ARID1A/RNF43	PCDHAC2	0.13	1	3.375	0.719
OBSCN/PLEC/ARID1A/RNF43/MED12L	PCDHAC2/TRIO	0.111	1	6.75	0.875
OBSCN/PLEC/CELSR1	PCDHAC2/ARID1A/RNF43	0.111	1	6	0.833
OBSCN/PLEC/MED12L	PCDHAC2/TRIO/RNF43/ARID1A	0.111	1	7.714	0.929
OBSCN/PLEC/RNF43	PCDHAC2/ARID1A	0.13	1	4.154	0.769
OBSCN/PLEC/RNF43/CELSR1	PCDHAC2/ARID1A	0.111	1	4.154	0.731
OBSCN/PLEC/RNF43/MED12L	PCDHAC2/TRIO/ARID1A	0.111	1	7.714	0.929
OBSCN/PLEC/TRIO/RNF43	PCDHAC2/ARID1A/MED12L	0.111	1	9	1
OBSCN/PLEC/TRIO/RNF43/ARID1A	PCDHAC2/MED12L	0.111	1	9	1
OBSCN/PLEC/TRIO/RNF43/MED12L	PCDHAC2/ARID1A	0.111	1	4.154	0.731
OBSCN/PSME4	HMCN1/ARID1A	0.111	1	4.5	0.75
OBSCN/RANBP2/RPL22	ARID1A/RNF43	0.111	1	4.909	0.773
OBSCN/RNF43	ARID1A	0.185	1	2.842	0.763
OBSCN/RNF43/ARID1A/BZRAP1	PCDHAC2/MLL2/HERC2	0.111	1	6.75	0.875
OBSCN/RNF43/ARID1A/BZRAP1/MLL2	PCDHAC2/HERC2	0.111	1	6	0.833
OBSCN/RNF43/ARID1A/HERC2/BZRAP1	PCDHAC2/MLL2	0.111	1	6	0.833
OBSCN/RNF43/ARID1A/HERC2/XYLT2	MLL2	0.111	1	3.857	0.714
OBSCN/RNF43/ARID1A/PCDHAC2/BZRAP1	MLL2/HERC2	0.111	1	6	0.833
OBSCN/RNF43/ARID1A/XYLT2	MLL2/HERC2	0.111	1	6	0.833
OBSCN/RNF43/ARID1A/XYLT2/MLL2	HERC2	0.111	1	5.4	0.8
OBSCN/RNF43/ARID1A/XYLT2/MLL2/HERC2	PGM5	0.111	1	6.75	0.875
OBSCN/RNF43/BZRAP1	PCDHAC2/MLL2/ARID1A/HERC2	0.111	1	6.75	0.875
OBSCN/RNF43/BZRAP1/MLL2	PCDHAC2/ARID1A/HERC2	0.111	1	6.75	0.875
OBSCN/RNF43/C12orf51	PCDHAC2/ARID1A	0.111	1	4.154	0.731
OBSCN/RNF43/CELSR1	PCDHAC2/ARID1A	0.13	1	4.154	0.769
OBSCN/RNF43/CELSR1/RPL22	PCDHAC2/ATP10A/ARID1A	0.111	1	9	1
OBSCN/RNF43/GPATCH8	MLL2/ARID1A	0.111	1	4.909	0.773
OBSCN/RNF43/HERC2/BZRAP1	PCDHAC2/MLL2/ARID1A	0.111	1	6	0.833
OBSCN/RNF43/HERC2/BZRAP1/MLL2	PCDHAC2/ARID1A	0.111	1	4.154	0.731
OBSCN/RNF43/HERC2/XYLT2	MLL2/ARID1A	0.111	1	4.909	0.773
OBSCN/RNF43/PCDHAC2/BZRAP1	MLL2/ARID1A/HERC2	0.111	1	6	0.833
OBSCN/RNF43/PCDHAC2/BZRAP1/HERC2	MLL2/ARID1A	0.111	1	4.909	0.773
OBSCN/RNF43/PCDHAC2/BZRAP1/MLL2	ARID1A/HERC2	0.111	1	6	0.833
OBSCN/RNF43/PCDHGC5	PCDHAC2/MLL2/ARID1A/CELSR1	0.111	1	7.714	0.929
OBSCN/RNF43/PCDHGC5/CELSR1	PCDHAC2/MLL2/ARID1A	0.111	1	6	0.833
OBSCN/RNF43/PLEC	PCDHAC2	0.13	1	3.375	0.719
OBSCN/RNF43/RPL22	ARID1A	0.148	1	2.842	0.711
OBSCN/RNF43/UBR5/RPL22	SRCAP/ARID1A	0.111	1	6	0.833
OBSCN/RNF43/XYLT2	MLL2/ARID1A/HERC2	0.111	1	6	0.833
OBSCN/RNF43/XYLT2/MLL2	ARID1A/HERC2	0.111	1	6	0.833
OBSCN/ROBO2	MLL3/DNAH3/ARID1A/RNF43	0.111	1	7.714	0.929
OBSCN/ROBO2/RNF43	MLL3/DNAH3/ARID1A	0.111	1	6.75	0.875
OBSCN/RPL22	ARID1A/RNF43	0.148	1	4.909	0.864
OBSCN/RPL22/RANBP2	RNF43	0.111	1	4.154	0.731
OBSCN/SIGLEC1	PCDHAC2/ARID1A	0.111	1	4.154	0.731
OBSCN/SRCAP/ARID1A/RNF43/RPL22	UBR5	0.111	1	4.909	0.773
OBSCN/SRCAP/ARID1A/RNF43/UBR5	RPL22	0.111	1	6	0.833
OBSCN/SRCAP/ARID1A/RPL22	RNF43/UBR5	0.111	1	6.75	0.875
OBSCN/SRCAP/ARID1A/UBR5	RNF43/RPL22	0.111	1	6	0.833
OBSCN/SRCAP/ARID1A/UBR5/RPL22	RNF43	0.111	1	4.154	0.731
OBSCN/SRCAP/RNF43/RPL22	ARID1A/UBR5	0.111	1	6	0.833
OBSCN/SRCAP/RNF43/UBR5	ARID1A/RPL22	0.111	1	6	0.833
OBSCN/SRCAP/RPL22	ARID1A/RNF43/UBR5	0.111	1	6.75	0.875
OBSCN/SRCAP/UBR5	ARID1A/RNF43/RPL22	0.111	1	6	0.833
OBSCN/SRCAP/UBR5/RPL22	ARID1A/RNF43	0.111	1	4.909	0.773
OBSCN/TENM3	UBR5	0.111	1	4.909	0.773
OBSCN/TRIO	PCDHAC2/ARID1A/RNF43	0.13	1	6	0.889
OBSCN/TRIO/ARID1A	PCDHAC2/RNF43	0.13	1	5.4	0.85
OBSCN/TRIO/ARID1A/CELSR1	PCDHAC2/RNF43	0.111	1	5.4	0.8
OBSCN/TRIO/ARID1A/MED12L	PCDHAC2/PLEC/RNF43	0.111	1	6	0.833
OBSCN/TRIO/ARID1A/MED12L/PCDHAC2/PLEC	RNF43	0.111	1	4.154	0.731
OBSCN/TRIO/ARID1A/RNF43/MED12L/PCDHAC2	PLEC	0.111	1	4.909	0.773
OBSCN/TRIO/ARID1A/RNF43/PCDHAC2/PLEC	MED12L	0.111	1	5.4	0.8
OBSCN/TRIO/CELSR1	PCDHAC2/ARID1A/RNF43	0.111	1	6	0.833
OBSCN/TRIO/MED12L	PCDHAC2/PLEC/ARID1A/RNF43	0.111	1	6.75	0.875
OBSCN/TRIO/PLEC	PCDHAC2/ARID1A/RNF43/MED12L	0.111	1	9	1
OBSCN/TRIO/PLEC/ARID1A	PCDHAC2/RNF43/MED12L	0.111	1	9	1
OBSCN/TRIO/PLEC/ARID1A/MED12L	PCDHAC2/RNF43	0.111	1	5.4	0.8
OBSCN/TRIO/PLEC/MED12L	PCDHAC2/ARID1A/RNF43	0.111	1	6	0.833
OBSCN/TRIO/RNF43	PCDHAC2/ARID1A	0.13	1	4.154	0.769
OBSCN/TRIO/RNF43/ARID1A	PCDHAC2	0.13	1	3.375	0.719
OBSCN/TRIO/RNF43/ARID1A/MED12L	PCDHAC2/PLEC	0.111	1	6	0.833
OBSCN/TRIO/RNF43/CELSR1	PCDHAC2/ARID1A	0.111	1	4.154	0.731
OBSCN/TRIO/RNF43/MED12L	PCDHAC2/ARID1A/PLEC	0.111	1	6.75	0.875
OBSCN/UBR5/RANBP2	ARID1A/RNF43	0.111	1	4.909	0.773
OBSCN/UBR5/RPL22	SRCAP/ARID1A/RNF43	0.111	1	6.75	0.875
OBSCN/UNC13B	PCDHAC2/ARID1A	0.111	1	4.154	0.731
OBSCN/XYLT2	PGM5/ARID1A/HERC2/RNF43/MLL2	0.111	1	7.714	0.929
OBSCN/XYLT2/ARID1A/HERC2/RNF43	PGM5/MLL2	0.111	1	7.714	0.929
OBSCN/XYLT2/ARID1A/RNF43	PGM5/HERC2/MLL2	0.111	1	7.714	0.929
OBSCN/XYLT2/ARID1A/RNF43/MLL2	PGM5/HERC2	0.111	1	7.714	0.929
OBSCN/XYLT2/HERC2/RNF43	PGM5/ARID1A/MLL2	0.111	1	7.714	0.929
OBSCN/XYLT2/HERC2/RNF43/MLL2	PGM5/ARID1A	0.111	1	6.75	0.875
OBSCN/XYLT2/RNF43	PGM5/ARID1A/HERC2/MLL2	0.111	1	7.714	0.929
OBSCN/XYLT2/RNF43/MLL2	PGM5/ARID1A/HERC2	0.111	1	7.714	0.929
OBSCN/ZFHX4	MLL2/ARID1A/HERC2/RNF43/RANBP2	0.111	1	9	1
OBSCN/ZFHX4/ARID1A	MLL2/HERC2/RNF43/RANBP2	0.111	1	9	1
OBSCN/ZFHX4/ARID1A/HERC2	MLL2/RNF43/RANBP2	0.111	1	9	1
OBSCN/ZFHX4/ARID1A/HERC2/MLL2	RNF43/RANBP2	0.111	1	7.714	0.929
OBSCN/ZFHX4/ARID1A/HERC2/RANBP2	MLL2/RNF43	0.111	1	5.4	0.8
OBSCN/ZFHX4/ARID1A/HERC2/RNF43	MLL2/RANBP2	0.111	1	7.714	0.929
OBSCN/ZFHX4/ARID1A/MLL2	HERC2/RNF43/RANBP2	0.111	1	9	1
OBSCN/ZFHX4/ARID1A/MLL2/HERC2/RANBP2	RNF43	0.111	1	4.154	0.731
OBSCN/ZFHX4/ARID1A/RANBP2	MLL2/HERC2/RNF43	0.111	1	6.75	0.875
OBSCN/ZFHX4/ARID1A/RANBP2/MLL2	HERC2/RNF43	0.111	1	6	0.833
OBSCN/ZFHX4/ARID1A/RNF43	MLL2/HERC2/RANBP2	0.111	1	9	1
OBSCN/ZFHX4/ARID1A/RNF43/HERC2/RANBP2	MLL2	0.111	1	3.857	0.714
OBSCN/ZFHX4/ARID1A/RNF43/MLL2	HERC2/RANBP2	0.111	1	9	1
OBSCN/ZFHX4/ARID1A/RNF43/MLL2/HERC2	RANBP2	0.111	1	6.75	0.875
OBSCN/ZFHX4/ARID1A/RNF43/MLL2/RANBP2	HERC2	0.111	1	5.4	0.8
OBSCN/ZFHX4/ARID1A/RNF43/RANBP2	MLL2/HERC2	0.111	1	6	0.833
OBSCN/ZFHX4/HERC2	MLL2/ARID1A/RNF43/RANBP2	0.111	1	9	1
OBSCN/ZFHX4/HERC2/MLL2	ARID1A/RNF43/RANBP2	0.111	1	7.714	0.929
OBSCN/ZFHX4/HERC2/RANBP2	MLL2/ARID1A/RNF43	0.111	1	6	0.833
OBSCN/ZFHX4/HERC2/RNF43	MLL2/ARID1A/RANBP2	0.111	1	9	1
OBSCN/ZFHX4/HERC2/RNF43/MLL2	ARID1A/RANBP2	0.111	1	7.714	0.929
OBSCN/ZFHX4/HERC2/RNF43/RANBP2	MLL2/ARID1A	0.111	1	4.909	0.773
OBSCN/ZFHX4/MLL2	ARID1A/HERC2/RNF43/RANBP2	0.111	1	9	1
OBSCN/ZFHX4/RANBP2	MLL2/ARID1A/HERC2/RNF43	0.111	1	6.75	0.875
OBSCN/ZFHX4/RANBP2/HERC2/MLL2	ARID1A/RNF43	0.111	1	4.909	0.773
OBSCN/ZFHX4/RANBP2/MLL2	ARID1A/HERC2/RNF43	0.111	1	6.75	0.875
OBSCN/ZFHX4/RANBP2/RNF43/MLL2	ARID1A/HERC2	0.111	1	6	0.833
OBSCN/ZFHX4/RNF43	MLL2/ARID1A/HERC2/RANBP2	0.111	1	9	1
OBSCN/ZFHX4/RNF43/MLL2	ARID1A/HERC2/RANBP2	0.111	1	9	1
OBSCN/ZFHX4/RNF43/RANBP2	MLL2/ARID1A/HERC2	0.111	1	6	0.833
ODZ3	TENM3	0.185	1	4.909	0.955
ODZ3/FAT4	TENM3	0.13	1	4.909	0.818
ODZ3/RNF43	TENM3	0.111	1	4.909	0.773
PCDHA11	CSMD2	0.111	1	4.5	0.75
PCDHAC2/ACVR2A/CELSR1	PLEC/RNF43	0.111	1	6	0.833
PCDHAC2/ACVR2A/PCDHGC5	HERC2	0.111	1	5.4	0.8
PCDHAC2/ACVR2A/PLEC	RNF43/CELSR1	0.111	1	6	0.833
PCDHAC2/ACVR2A/PLEC/CELSR1	RNF43	0.111	1	4.154	0.731
PCDHAC2/ACVR2A/PLEC/RNF43	CELSR1	0.111	1	6	0.833
PCDHAC2/ACVR2A/RNF43	PLEC/CELSR1	0.111	1	6.75	0.875
PCDHAC2/ACVR2A/RNF43/CELSR1	PLEC	0.111	1	4.909	0.773
PCDHAC2/AHNAK	ARID1A/PCDHGC5	0.111	1	4.909	0.773
PCDHAC2/ANK3/MYCBP2	PLEC/ARID1A/RNF43	0.111	1	6.75	0.875
PCDHAC2/ANK3/PLEC	ARID1A/RNF43/MYCBP2	0.111	1	7.714	0.929
PCDHAC2/ANK3/PLEC/MYCBP2	ARID1A/RNF43	0.111	1	4.909	0.773
PCDHAC2/ANK3/RNF43	ARID1A/PLEC/MYCBP2	0.111	1	9	1
PCDHAC2/ANK3/RNF43/MYCBP2	ARID1A/PLEC	0.111	1	6	0.833
PCDHAC2/ARID1A/ANK3/MYCBP2	PLEC/RNF43	0.111	1	6	0.833
PCDHAC2/ARID1A/ANK3/PLEC	RNF43/MYCBP2	0.111	1	7.714	0.929
PCDHAC2/ARID1A/ANK3/PLEC/MYCBP2	RNF43	0.111	1	4.154	0.731
PCDHAC2/ARID1A/ANK3/RNF43	PLEC/MYCBP2	0.111	1	9	1
PCDHAC2/ARID1A/ANK3/RNF43/MYCBP2	PLEC	0.111	1	4.909	0.773
PCDHAC2/ARID1A/BCL9	KALRN	0.111	1	6.75	0.875
PCDHAC2/ARID1A/C12orf51	OBSCN/RNF43	0.111	1	5.4	0.8
PCDHAC2/ARID1A/CACNA1E	UBR5	0.111	1	4.909	0.773
PCDHAC2/ARID1A/CELSR1	RNF43	0.148	1	4.154	0.808
PCDHAC2/ARID1A/CELSR1/RPL22	RNF43	0.13	1	4.154	0.769
PCDHAC2/ARID1A/COL12A1	DNAH3/PCDHGC5	0.111	1	6	0.833
PCDHAC2/ARID1A/DNAH7	OBSCN/PCDHGC5	0.111	1	6.75	0.875
PCDHAC2/ARID1A/DYNC1H1	DCHS1	0.111	1	6	0.833
PCDHAC2/ARID1A/GPR98	KALRN/PCDHGC5	0.111	1	9	1
PCDHAC2/ARID1A/HERC2	MLL2	0.148	1	3.857	0.786
PCDHAC2/ARID1A/HERC2/BZRAP1	OBSCN/MLL2/RNF43	0.111	1	6.75	0.875
PCDHAC2/ARID1A/HERC2/CELSR1	MLL2/RNF43/PCDHGC5	0.111	1	7.714	0.929
PCDHAC2/ARID1A/HERC2/HMCN1	DNAH3/PAX9/MLL2	0.111	1	9	1
PCDHAC2/ARID1A/HERC2/PAX9	DNAH3/HMCN1/MLL2	0.111	1	7.714	0.929
PCDHAC2/ARID1A/HERC2/PAX9/HMCN1	DNAH3/MLL2	0.111	1	5.4	0.8
PCDHAC2/ARID1A/HERC2/PCDHGC5	MLL2	0.13	1	3.857	0.75
PCDHAC2/ARID1A/HERC2/PCDHGC5/CELSR1	MLL2/RNF43	0.111	1	5.4	0.8
PCDHAC2/ARID1A/HERC2/PCDHGC5/UBR5	MLL2/PHF2	0.111	1	6.75	0.875
PCDHAC2/ARID1A/HERC2/PHF2	MLL2/PCDHGC5/UBR5	0.111	1	9	1
PCDHAC2/ARID1A/HERC2/PHF2/PCDHGC5	MLL2/UBR5	0.111	1	7.714	0.929
PCDHAC2/ARID1A/HERC2/PHF2/UBR5	MLL2/PCDHGC5	0.111	1	6	0.833
PCDHAC2/ARID1A/HERC2/PLEC	MLL2/RNF43	0.111	1	5.4	0.8
PCDHAC2/ARID1A/HERC2/RNF43	MLL2	0.13	1	3.857	0.75
PCDHAC2/ARID1A/HERC2/RNF43/CELSR1	MLL2/PCDHGC5	0.111	1	6	0.833
PCDHAC2/ARID1A/HERC2/RNF43/PCDHGC5	MLL2/CELSR1	0.111	1	7.714	0.929
PCDHAC2/ARID1A/HERC2/SVIL	PGM5/RNF43/MLL2	0.111	1	7.714	0.929
PCDHAC2/ARID1A/HERC2/UBR5	MLL2/PHF2/PCDHGC5	0.111	1	7.714	0.929
PCDHAC2/ARID1A/HMCN1/ZMIZ1	MLL2	0.111	1	3.857	0.714
PCDHAC2/ARID1A/LMAN1	MLL2/PCDHGC5	0.111	1	6	0.833
PCDHAC2/ARID1A/LMAN1/PCDHGC5	MLL2	0.111	1	3.857	0.714
PCDHAC2/ARID1A/MBD6	MLL2/PCDHGC5	0.111	1	6	0.833
PCDHAC2/ARID1A/MBD6/PCDHGC5	MLL2	0.111	1	3.857	0.714
PCDHAC2/ARID1A/MED12L	OBSCN/PLEC/TRIO/RNF43	0.111	1	9	1
PCDHAC2/ARID1A/MYCBP2	PLEC/ANK3/RNF43	0.111	1	9	1
PCDHAC2/ARID1A/NOTCH1/CELSR1	RNF43/RPL22	0.111	1	6	0.833
PCDHAC2/ARID1A/NOTCH1/CELSR1/RPL22	RNF43	0.111	1	4.154	0.731
PCDHAC2/ARID1A/NOTCH1/RPL22	RNF43/CELSR1	0.111	1	6	0.833
PCDHAC2/ARID1A/PAX9	DNAH3/HMCN1/HERC2/MLL2	0.111	1	9	1
PCDHAC2/ARID1A/PAX9/HMCN1	DNAH3/HERC2/MLL2	0.111	1	7.714	0.929
PCDHAC2/ARID1A/PCDHGC5/CELSR1	MLL2/RNF43	0.13	1	5.4	0.85
PCDHAC2/ARID1A/PCDHGC5/CELSR1/RPL22	MLL2/RNF43	0.111	1	5.4	0.8
PCDHAC2/ARID1A/PCDHGC5/GPR98	KALRN	0.111	1	6.75	0.875
PCDHAC2/ARID1A/PCDHGC5/RPL22	MLL2/RNF43/CELSR1	0.111	1	7.714	0.929
PCDHAC2/ARID1A/PCDHGC5/UBR5	MLL2/HERC2/PHF2	0.111	1	7.714	0.929
PCDHAC2/ARID1A/PHF2	MLL2/HERC2/PCDHGC5/UBR5	0.111	1	9	1
PCDHAC2/ARID1A/PHF2/PCDHGC5	MLL2/HERC2/UBR5	0.111	1	7.714	0.929
PCDHAC2/ARID1A/PHF2/PCDHGC5/UBR5	MLL2/HERC2	0.111	1	6	0.833
PCDHAC2/ARID1A/PHF2/UBR5	MLL2/HERC2/PCDHGC5	0.111	1	7.714	0.929
PCDHAC2/ARID1A/PLEC	RNF43	0.148	1	4.154	0.808
PCDHAC2/ARID1A/PLEC/CELSR1	RNF43	0.13	1	4.154	0.769
PCDHAC2/ARID1A/PLEC/CELSR1/RPL22	RNF43	0.111	1	4.154	0.731
PCDHAC2/ARID1A/PLEC/MED12L	OBSCN/TRIO/RNF43	0.111	1	7.714	0.929
PCDHAC2/ARID1A/PLEC/MYCBP2	ANK3/RNF43	0.111	1	9	1
PCDHAC2/ARID1A/PLEC/PCDHGC5	MLL2/RNF43/CELSR1	0.111	1	7.714	0.929
PCDHAC2/ARID1A/PLEC/PCDHGC5/CELSR1	MLL2/RNF43	0.111	1	5.4	0.8
PCDHAC2/ARID1A/PLEC/PSD	RNF43	0.111	1	4.154	0.731
PCDHAC2/ARID1A/PLEC/PXDN	MLL2/RNF43	0.111	1	5.4	0.8
PCDHAC2/ARID1A/PLEC/RPL22	RNF43/CELSR1	0.111	1	6	0.833
PCDHAC2/ARID1A/PSD	PLEC/RNF43	0.111	1	6	0.833
PCDHAC2/ARID1A/PTPRS	MLL2	0.111	1	3.857	0.714
PCDHAC2/ARID1A/PXDN	MLL2/PLEC/RNF43	0.111	1	7.714	0.929
PCDHAC2/ARID1A/RNF213	DNAH3/HMCN1	0.111	1	6.75	0.875
PCDHAC2/ARID1A/RNF43/HMCN1	MLL2	0.111	1	3.857	0.714
PCDHAC2/ARID1A/RNF43/MED12L	OBSCN/TRIO/PLEC	0.111	1	9	1
PCDHAC2/ARID1A/RNF43/MYCBP2	ANK3/PLEC	0.111	1	9	1
PCDHAC2/ARID1A/RNF43/NOTCH1	CELSR1/RPL22	0.111	1	7.714	0.929
PCDHAC2/ARID1A/RNF43/NOTCH1/CELSR1	RPL22	0.111	1	6	0.833
PCDHAC2/ARID1A/RNF43/NOTCH1/RPL22	CELSR1	0.111	1	6	0.833
PCDHAC2/ARID1A/RNF43/PCDHGC5	MLL2/CELSR1	0.13	1	7.714	1
PCDHAC2/ARID1A/RNF43/PCDHGC5/CELSR1	MLL2	0.13	1	3.857	0.75
PCDHAC2/ARID1A/RNF43/PCDHGC5/RPL22	MLL2/CELSR1	0.111	1	7.714	0.929
PCDHAC2/ARID1A/RNF43/PSD	PLEC	0.111	1	4.909	0.773
PCDHAC2/ARID1A/RNF43/PXDN	MLL2/PLEC	0.111	1	6	0.833
PCDHAC2/ARID1A/RNF43/RPL22	CELSR1	0.13	1	6	0.889
PCDHAC2/ARID1A/RNF43/UBR5	CELSR1	0.111	1	6	0.833
PCDHAC2/ARID1A/ROBO2	DNAH3	0.13	1	3.6	0.733
PCDHAC2/ARID1A/ROBO2/PLEC	MLL3/DNAH3/RNF43	0.111	1	7.714	0.929
PCDHAC2/ARID1A/ROBO2/RNF43	MLL3/DNAH3/PLEC	0.111	1	7.714	0.929
PCDHAC2/ARID1A/RPL22	RNF43/CELSR1	0.13	1	6	0.889
PCDHAC2/ARID1A/SPTBN1	SRCAP/DNAH3	0.111	1	6.75	0.875
PCDHAC2/ARID1A/SVIL	PGM5/HERC2/RNF43/MLL2	0.111	1	7.714	0.929
PCDHAC2/ARID1A/TP53	HMCN1/PCDHGC5	0.111	1	6	0.833
PCDHAC2/ARID1A/UBR5/CELSR1	RNF43	0.111	1	4.154	0.731
PCDHAC2/ARID1A/ZMIZ1	MLL2/HMCN1	0.111	1	6	0.833
PCDHAC2/ATP10A	OBSCN/ARID1A/RNF43/CELSR1/RPL22	0.111	1	9	1
PCDHAC2/ATP10A/ARID1A	OBSCN/RNF43/CELSR1/RPL22	0.111	1	9	1
PCDHAC2/ATP10A/ARID1A/CELSR1	OBSCN/RNF43/RPL22	0.111	1	6.75	0.875
PCDHAC2/ATP10A/ARID1A/CELSR1/RPL22	OBSCN/RNF43	0.111	1	5.4	0.8
PCDHAC2/ATP10A/ARID1A/RNF43	OBSCN/CELSR1/RPL22	0.111	1	9	1
PCDHAC2/ATP10A/ARID1A/RNF43/CELSR1	OBSCN/RPL22	0.111	1	6.75	0.875
PCDHAC2/ATP10A/ARID1A/RNF43/RPL22	OBSCN/CELSR1	0.111	1	7.714	0.929
PCDHAC2/ATP10A/ARID1A/RPL22	OBSCN/RNF43/CELSR1	0.111	1	7.714	0.929
PCDHAC2/ATP10A/CELSR1	OBSCN/ARID1A/RNF43/RPL22	0.111	1	6.75	0.875
PCDHAC2/ATP10A/CELSR1/RPL22	OBSCN/ARID1A/RNF43	0.111	1	5.4	0.8
PCDHAC2/ATP10A/RNF43	OBSCN/ARID1A/CELSR1/RPL22	0.111	1	9	1
PCDHAC2/ATP10A/RNF43/CELSR1	OBSCN/ARID1A/RPL22	0.111	1	6.75	0.875
PCDHAC2/ATP10A/RNF43/CELSR1/RPL22	OBSCN/ARID1A	0.111	1	4.909	0.773
PCDHAC2/ATP10A/RNF43/RPL22	OBSCN/ARID1A/CELSR1	0.111	1	7.714	0.929
PCDHAC2/ATP10A/RPL22	OBSCN/ARID1A/RNF43/CELSR1	0.111	1	7.714	0.929
PCDHAC2/BCL9	KALRN/ARID1A	0.111	1	6.75	0.875
PCDHAC2/BZRAP1	ARID1A	0.148	1	2.842	0.711
PCDHAC2/BZRAP1/PCDHGC5	OBSCN/ARID1A	0.111	1	4.909	0.773
PCDHAC2/BZRAP1/RNF43	OBSCN/MLL2	0.111	1	6	0.833
PCDHAC2/BZRAP1/RNF43	OBSCN/ARID1A	0.111	1	4.909	0.773
PCDHAC2/C12orf51	OBSCN/ARID1A/RNF43	0.111	1	5.4	0.8
PCDHAC2/CACNA1E	ARID1A/UBR5	0.111	1	6	0.833
PCDHAC2/CELSR1	RNF43	0.167	1	4.154	0.846
PCDHAC2/CELSR1/PSD	PLEC/RNF43	0.111	1	6	0.833
PCDHAC2/CELSR1/RPL22	ARID1A/RNF43	0.13	1	4.909	0.818
PCDHAC2/COL12A1	DNAH3/ARID1A/PCDHGC5	0.111	1	6.75	0.875
PCDHAC2/CSMD2/ARID1A	OBSCN	0.13	1	3.6	0.733
PCDHAC2/CSMD2/ARID1A/MLL2	OBSCN/RNF43	0.111	1	5.4	0.8
PCDHAC2/CSMD2/ARID1A/RNF43	OBSCN/MLL2	0.111	1	6	0.833
PCDHAC2/CSMD2/CELSR1	RNF43	0.111	1	4.154	0.731
PCDHAC2/CSMD2/HERC2	RNF43	0.111	1	4.154	0.731
PCDHAC2/CSMD2/MLL2	OBSCN/ARID1A/RNF43	0.111	1	5.4	0.8
PCDHAC2/CSMD2/RNF43/MLL2	OBSCN/ARID1A	0.111	1	4.909	0.773
PCDHAC2/CSMD2/TRIO	RNF43	0.111	1	4.154	0.731
PCDHAC2/DNAH3	ARID1A	0.167	1	2.842	0.737
PCDHAC2/DNAH3/ARID1A/CELSR1	RNF43/RPL22	0.111	1	6	0.833
PCDHAC2/DNAH3/ARID1A/CELSR1/RPL22	RNF43	0.111	1	4.154	0.731
PCDHAC2/DNAH3/ARID1A/HERC2	MLL2	0.13	1	3.857	0.75
PCDHAC2/DNAH3/ARID1A/HERC2/HMCN1	MLL2/PAX9	0.111	1	9	1
PCDHAC2/DNAH3/ARID1A/HERC2/PAX9	MLL2/HMCN1	0.111	1	6	0.833
PCDHAC2/DNAH3/ARID1A/HERC2/PCDHGC5	MLL2	0.111	1	3.857	0.714
PCDHAC2/DNAH3/ARID1A/HERC2/RNF43	LRP2/MLL2	0.111	1	7.714	0.929
PCDHAC2/DNAH3/ARID1A/HMCN1/MLL2	HERC2/PAX9	0.111	1	9	1
PCDHAC2/DNAH3/ARID1A/MLL2	HERC2	0.13	1	5.4	0.85
PCDHAC2/DNAH3/ARID1A/MLL3	ROBO2/RNF43	0.111	1	7.714	0.929
PCDHAC2/DNAH3/ARID1A/MLL3	PLEC/RNF43	0.111	1	6	0.833
PCDHAC2/DNAH3/ARID1A/PAX9	MLL2/HMCN1/HERC2	0.111	1	7.714	0.929
PCDHAC2/DNAH3/ARID1A/PAX9/HMCN1	MLL2/HERC2	0.111	1	6	0.833
PCDHAC2/DNAH3/ARID1A/PAX9/MLL2	HMCN1/HERC2	0.111	1	7.714	0.929
PCDHAC2/DNAH3/ARID1A/PCDHGC5/MLL2	HERC2	0.111	1	5.4	0.8
PCDHAC2/DNAH3/ARID1A/PGM5	RNF43	0.111	1	4.154	0.731
PCDHAC2/DNAH3/ARID1A/PLEC	MLL3/ROBO2/RNF43	0.111	1	7.714	0.929
PCDHAC2/DNAH3/ARID1A/PLEC/MLL3	RNF43	0.111	1	4.154	0.731
PCDHAC2/DNAH3/ARID1A/RNF43/CELSR1	RPL22	0.111	1	6	0.833
PCDHAC2/DNAH3/ARID1A/RNF43/MLL2	LRP2/HERC2	0.111	1	7.714	0.929
PCDHAC2/DNAH3/ARID1A/RNF43/MLL3	ROBO2	0.111	1	4.909	0.773
PCDHAC2/DNAH3/ARID1A/RNF43/MLL3	PLEC	0.111	1	4.909	0.773
PCDHAC2/DNAH3/ARID1A/RNF43/PLEC	MLL3/ROBO2	0.111	1	6.75	0.875
PCDHAC2/DNAH3/ARID1A/RNF43/RPL22	CELSR1	0.111	1	6	0.833
PCDHAC2/DNAH3/ARID1A/ROBO2/MLL3	RNF43	0.111	1	4.154	0.731
PCDHAC2/DNAH3/ARID1A/ROBO2/PLEC	MLL3/RNF43	0.111	1	6	0.833
PCDHAC2/DNAH3/ARID1A/ROBO2/RNF43	MLL3/PLEC	0.111	1	6.75	0.875
PCDHAC2/DNAH3/ARID1A/RPL22	RNF43/CELSR1	0.111	1	6	0.833
PCDHAC2/DNAH3/ARID1A/SPTBN1	SRCAP	0.111	1	5.4	0.8
PCDHAC2/DNAH3/ARID1A/UBR5	SRCAP	0.111	1	5.4	0.8
PCDHAC2/DNAH3/CELSR1	ARID1A/RNF43/RPL22	0.111	1	6	0.833
PCDHAC2/DNAH3/CELSR1/RPL22	ARID1A/RNF43	0.111	1	4.909	0.773
PCDHAC2/DNAH3/COL12A1	ARID1A/PCDHGC5	0.111	1	4.909	0.773
PCDHAC2/DNAH3/HERC2	MLL2/ARID1A	0.13	1	4.909	0.818
PCDHAC2/DNAH3/HERC2/PAX9	MLL2/ARID1A/HMCN1	0.111	1	6	0.833
PCDHAC2/DNAH3/HERC2/PAX9/MLL2	ARID1A/HMCN1	0.111	1	4.5	0.75
PCDHAC2/DNAH3/HERC2/PCDHGC5	MLL2/ARID1A	0.111	1	4.909	0.773
PCDHAC2/DNAH3/HERC2/RNF43	LRP2/MLL2/ARID1A	0.111	1	7.714	0.929
PCDHAC2/DNAH3/HERC2/RNF43/MLL2	LRP2/ARID1A	0.111	1	7.714	0.929
PCDHAC2/DNAH3/HMCN1/HERC2	MLL2/ARID1A/PAX9	0.111	1	9	1
PCDHAC2/DNAH3/HMCN1/HERC2/MLL2	ARID1A/PAX9	0.111	1	9	1
PCDHAC2/DNAH3/HMCN1/HERC2/PAX9	MLL2/ARID1A	0.111	1	4.909	0.773
PCDHAC2/DNAH3/HMCN1/MLL2	ARID1A/HERC2/PAX9	0.111	1	9	1
PCDHAC2/DNAH3/HMCN1/PAX9	MLL2/ARID1A/HERC2	0.111	1	6	0.833
PCDHAC2/DNAH3/HMCN1/PAX9/MLL2	ARID1A/HERC2	0.111	1	6	0.833
PCDHAC2/DNAH3/LRP2	HERC2	0.111	1	5.4	0.8
PCDHAC2/DNAH3/LRP2	RNF43	0.111	1	4.154	0.731
PCDHAC2/DNAH3/MLL2	ARID1A/HERC2	0.13	1	6	0.889
PCDHAC2/DNAH3/MLL3	PLEC/ROBO2/RNF43	0.111	1	9	1
PCDHAC2/DNAH3/MLL3	ARID1A/ROBO2/RNF43	0.111	1	7.714	0.929
PCDHAC2/DNAH3/MLL3	PLEC/ARID1A/RNF43	0.111	1	6.75	0.875
PCDHAC2/DNAH3/MLL3/PLEC	ROBO2/RNF43	0.111	1	7.714	0.929
PCDHAC2/DNAH3/MLL3/PLEC	ARID1A/RNF43	0.111	1	4.909	0.773
PCDHAC2/DNAH3/MLL3/RNF43	ROBO2/PLEC	0.111	1	7.714	0.929
PCDHAC2/DNAH3/MLL3/RNF43	ARID1A/ROBO2	0.111	1	6	0.833
PCDHAC2/DNAH3/MLL3/RNF43	ARID1A/PLEC	0.111	1	6	0.833
PCDHAC2/DNAH3/MLL3/RNF43/PLEC	ROBO2	0.111	1	4.909	0.773
PCDHAC2/DNAH3/MLL3/ROBO2	PLEC/RNF43	0.111	1	6	0.833
PCDHAC2/DNAH3/MLL3/ROBO2	ARID1A/RNF43	0.111	1	4.909	0.773
PCDHAC2/DNAH3/MLL3/ROBO2/PLEC	RNF43	0.111	1	4.154	0.731
PCDHAC2/DNAH3/MLL3/ROBO2/RNF43	PLEC	0.111	1	4.909	0.773
PCDHAC2/DNAH3/PAX9	MLL2/ARID1A/HERC2/HMCN1	0.111	1	7.714	0.929
PCDHAC2/DNAH3/PAX9/MLL2	ARID1A/HERC2/HMCN1	0.111	1	7.714	0.929
PCDHAC2/DNAH3/PCDHGC5/MLL2	ARID1A/HERC2	0.111	1	6	0.833
PCDHAC2/DNAH3/PGM5	ARID1A/RNF43	0.111	1	4.909	0.773
PCDHAC2/DNAH3/PLEC	MLL3/ARID1A/ROBO2/RNF43	0.111	1	7.714	0.929
PCDHAC2/DNAH3/PLEC/RNF43	MLL3/ARID1A/ROBO2	0.111	1	6.75	0.875
PCDHAC2/DNAH3/PLEC/ROBO2/RNF43	MLL3/ARID1A	0.111	1	6	0.833
PCDHAC2/DNAH3/RNF213	ARID1A/HMCN1	0.111	1	4.5	0.75
PCDHAC2/DNAH3/RNF43/CELSR1	ARID1A/RPL22	0.111	1	6	0.833
PCDHAC2/DNAH3/RNF43/MLL2	LRP2/ARID1A/HERC2	0.111	1	7.714	0.929
PCDHAC2/DNAH3/RNF43/RPL22	ARID1A/CELSR1	0.111	1	6.75	0.875
PCDHAC2/DNAH3/ROBO2/PLEC	MLL3/ARID1A/RNF43	0.111	1	6.75	0.875
PCDHAC2/DNAH3/ROBO2/RNF43	MLL3/ARID1A/PLEC	0.111	1	7.714	0.929
PCDHAC2/DNAH3/RPL22	ARID1A/RNF43/CELSR1	0.111	1	6.75	0.875
PCDHAC2/DNAH3/SPTBN1	SRCAP/ARID1A	0.111	1	6	0.833
PCDHAC2/DNAH3/UBR5	SRCAP/ARID1A	0.111	1	6	0.833
PCDHAC2/DNAH7	PCDHGC5	0.13	1	3.375	0.719
PCDHAC2/DNAH7/CELSR1	TRIO/RNF43/PCDHGC5	0.111	1	9	1
PCDHAC2/DNAH7/CELSR1/PCDHGC5	TRIO/RNF43	0.111	1	6.75	0.875
PCDHAC2/DOCK3	DNAH3/ARID1A	0.111	1	4.909	0.773
PCDHAC2/DYNC1H1	DCHS1/ARID1A	0.111	1	6	0.833
PCDHAC2/DYNC2H1	HMCN1/ARID1A	0.111	1	4.5	0.75
PCDHAC2/FAT3/HERC2	RNF43	0.111	1	4.154	0.731
PCDHAC2/FAT3/RNF43	HERC2	0.111	1	5.4	0.8
PCDHAC2/GPR98	KALRN/ARID1A/PCDHGC5	0.111	1	9	1
PCDHAC2/HERC2/BZRAP1	OBSCN/MLL2/ARID1A/RNF43	0.111	1	6.75	0.875
PCDHAC2/HERC2/CELSR1	RNF43/PCDHGC5	0.13	1	6.75	0.938
PCDHAC2/HERC2/PAX9	DNAH3/ARID1A/HMCN1/MLL2	0.111	1	7.714	0.929
PCDHAC2/HERC2/PCDHGC5/CELSR1	RNF43	0.13	1	4.154	0.769
PCDHAC2/HERC2/PCDHGC5/UBR5	MLL2/ARID1A/PHF2	0.111	1	6.75	0.875
PCDHAC2/HERC2/PHF2	MLL2/ARID1A/PCDHGC5/UBR5	0.111	1	9	1
PCDHAC2/HERC2/PHF2/PCDHGC5	MLL2/ARID1A/UBR5	0.111	1	7.714	0.929
PCDHAC2/HERC2/PHF2/PCDHGC5/UBR5	MLL2/ARID1A	0.111	1	4.909	0.773
PCDHAC2/HERC2/PHF2/UBR5	MLL2/ARID1A/PCDHGC5	0.111	1	6	0.833
PCDHAC2/HERC2/PLEC	RNF43	0.13	1	4.154	0.769
PCDHAC2/HERC2/PLEC/CELSR1	TRIM51/RNF43/PCDHGC5	0.111	1	9	1
PCDHAC2/HERC2/PLEC/PCDHGC5	TRIM51/RNF43/CELSR1	0.111	1	9	1
PCDHAC2/HERC2/PLEC/PCDHGC5/CELSR1	TRIM51/RNF43	0.111	1	9	1
PCDHAC2/HERC2/PLEC/PXDN	RNF43	0.111	1	4.154	0.731
PCDHAC2/HERC2/PXDN	PLEC/RNF43	0.111	1	6	0.833
PCDHAC2/HERC2/RNF43/CELSR1	PCDHGC5	0.13	1	3.375	0.719
PCDHAC2/HERC2/RNF43/PCDHGC5	CELSR1	0.13	1	6	0.889
PCDHAC2/HERC2/RNF43/PXDN	PLEC	0.111	1	4.909	0.773
PCDHAC2/HERC2/SVIL	PGM5/ARID1A/RNF43/MLL2	0.111	1	7.714	0.929
PCDHAC2/HERC2/TRIM51	PLEC/RNF43/PCDHGC5/CELSR1	0.111	1	7.714	0.929
PCDHAC2/HERC2/TRIM51/CELSR1	PLEC/RNF43/PCDHGC5	0.111	1	7.714	0.929
PCDHAC2/HERC2/TRIM51/PCDHGC5	PLEC/RNF43/CELSR1	0.111	1	6.75	0.875
PCDHAC2/HERC2/TRIM51/PCDHGC5/CELSR1	PLEC/RNF43	0.111	1	6	0.833
PCDHAC2/HERC2/UBR5	MLL2/ARID1A/PHF2/PCDHGC5	0.111	1	7.714	0.929
PCDHAC2/HMCN1	ARID1A	0.167	1	2.842	0.737
PCDHAC2/HMCN1/HERC2	DNAH3/ARID1A/PAX9/MLL2	0.111	1	9	1
PCDHAC2/HMCN1/HERC2/PAX9	DNAH3/ARID1A/MLL2	0.111	1	6.75	0.875
PCDHAC2/HMCN1/PAX9	DNAH3/ARID1A/HERC2/MLL2	0.111	1	7.714	0.929
PCDHAC2/HMCN1/PCDHGC5	ARID1A	0.148	1	2.842	0.711
PCDHAC2/HMCN1/RNF213	DNAH3/ARID1A	0.111	1	4.909	0.773
PCDHAC2/HMCN1/RNF43	MLL2/ARID1A	0.111	1	4.909	0.773
PCDHAC2/HMCN1/TP53	ARID1A/PCDHGC5	0.111	1	4.909	0.773
PCDHAC2/HMCN1/ZMIZ1	MLL2/ARID1A	0.111	1	4.909	0.773
PCDHAC2/HSPG2	RNF43/LAMA5/CELSR1/SIGLEC1	0.111	1	9	1
PCDHAC2/HSPG2/CELSR1	RNF43/LAMA5/SIGLEC1	0.111	1	9	1
PCDHAC2/HSPG2/LAMA5	RNF43/SIGLEC1/CELSR1	0.111	1	9	1
PCDHAC2/HSPG2/LAMA5/CELSR1	RNF43/SIGLEC1	0.111	1	9	1
PCDHAC2/HSPG2/LAMA5/CELSR1/SIGLEC1	RNF43	0.111	1	4.154	0.731
PCDHAC2/HSPG2/LAMA5/SIGLEC1	RNF43/CELSR1	0.111	1	6	0.833
PCDHAC2/HSPG2/RNF43	LAMA5/CELSR1/SIGLEC1	0.111	1	9	1
PCDHAC2/HSPG2/RNF43/CELSR1	LAMA5/SIGLEC1	0.111	1	9	1
PCDHAC2/HSPG2/RNF43/LAMA5	SIGLEC1/CELSR1	0.111	1	9	1
PCDHAC2/HSPG2/RNF43/LAMA5/CELSR1	SIGLEC1	0.111	1	7.714	0.929
PCDHAC2/HSPG2/RNF43/LAMA5/SIGLEC1	CELSR1	0.111	1	6	0.833
PCDHAC2/HSPG2/RNF43/SIGLEC1	LAMA5/CELSR1	0.111	1	9	1
PCDHAC2/HSPG2/RNF43/SIGLEC1/CELSR1	LAMA5	0.111	1	7.714	0.929
PCDHAC2/HSPG2/SIGLEC1	RNF43/LAMA5/CELSR1	0.111	1	9	1
[truncated: 1,083 more rows]

## Sheet: STAD_stage2
Association rules in STAD stage II.
Antecedent	Consequent	Support	Confidence	Lift	Kulczynski measure
TENM3	ODZ3	0.124	1	6.647	0.912
BRCA2	MLL2	0.106	1	4.708	0.75
PGM5	MLL2	0.106	1	4.708	0.75
OBSCN/PLEC	MLL2	0.106	1	4.708	0.75
XYLT2	MLL2	0.115	0.929	4.372	0.735
PSME4	MLL2	0.106	0.923	4.346	0.712
ARID1A/RNF213	MLL2	0.106	0.923	4.346	0.712
PCDHAC2/ARID1A/PCDHGC5	MLL2	0.106	0.923	4.346	0.712

## Sheet: STAD_stage4
Association rules in STAD stage IV.
Antecedent	Consequent	Support	Confidence	Lift	Kulczynski measure
ADAMTS14	PCDHAC2	0.158	1	2.714	0.714
AHNAK2/DMD	SYNE1	0.158	1	2.714	0.714
ANK3	MLL3	0.184	1	4.222	0.889
ANK3/DNAH7	MLL3/ARID1A/USP34	0.158	1	5.429	0.929
ANK3/USP34	MLL3/ARID1A/DNAH7	0.158	1	5.429	0.929
ANK3/USP34/DNAH7	MLL3/ARID1A	0.158	1	5.429	0.929
ARID1A/ANK3	MLL3/USP34/DNAH7	0.158	1	5.429	0.929
ARID1A/ANK3/DNAH7	MLL3/USP34	0.158	1	5.429	0.929
ARID1A/ANK3/USP34	MLL3/DNAH7	0.158	1	5.429	0.929
ARID1A/ANK3/USP34/DNAH7	MLL3	0.158	1	4.222	0.833
ARID1A/DNAH7	MLL3/USP34	0.184	1	5.429	1
ARID1A/DNAH7/DYSF	PCDHAC2/MLL3/USP34/KIAA1109	0.158	1	6.333	1
ARID1A/DNAH7/DYSF/KIAA1109	PCDHAC2/MLL3/USP34	0.158	1	6.333	1
ARID1A/DNAH7/KIAA1109	PCDHAC2/MLL3/USP34/DYSF	0.158	1	6.333	1
ARID1A/DNAH9/DNAH7	MLL3/SYNE1/USP34	0.158	1	6.333	1
ARID1A/DNAH9/USP34	MLL3/SYNE1/DNAH7	0.158	1	6.333	1
ARID1A/DNAH9/USP34/DNAH7	MLL3/SYNE1	0.158	1	5.429	0.929
ARID1A/DYSF	PCDHAC2/MLL3/USP34/DNAH7/KIAA1109	0.158	1	6.333	1
ARID1A/KIAA1109	PCDHAC2/MLL3/USP34/DNAH7/DYSF	0.158	1	6.333	1
ARID1A/KIAA1109/DYSF	PCDHAC2/MLL3/USP34/DNAH7	0.158	1	6.333	1
ARID1A/SACS	PTPRZ1	0.158	1	3.8	0.8
ARID1A/SYNE2	TTK/MLL3/USP34/DNAH7/FAT3	0.158	1	6.333	1
ARID1A/SYNE2/DNAH7	TTK/MLL3/USP34/FAT3	0.158	1	6.333	1
ARID1A/USP34	MLL3/DNAH7	0.184	1	5.429	1
ARID1A/USP34/DNAH7	MLL3	0.184	1	4.222	0.889
ARID1A/USP34/DNAH7/DYSF	PCDHAC2/MLL3/KIAA1109	0.158	1	6.333	1
ARID1A/USP34/DNAH7/DYSF/KIAA1109	PCDHAC2/MLL3	0.158	1	5.429	0.929
ARID1A/USP34/DNAH7/KIAA1109	PCDHAC2/MLL3/DYSF	0.158	1	6.333	1
ARID1A/USP34/DYSF	PCDHAC2/MLL3/DNAH7/KIAA1109	0.158	1	6.333	1
ARID1A/USP34/KIAA1109	PCDHAC2/MLL3/DNAH7/DYSF	0.158	1	6.333	1
ARID1A/USP34/KIAA1109/DYSF	PCDHAC2/MLL3/DNAH7	0.158	1	6.333	1
ARID1A/USP34/SYNE2	TTK/MLL3/DNAH7/FAT3	0.158	1	6.333	1
ASCC3	MLL3/SYNE1/SORBS2	0.158	1	6.333	1
ASCC3/MLL3	SORBS2	0.158	1	5.429	0.929
ASCC3/SORBS2	MLL3/SYNE1	0.158	1	5.429	0.929
ASCC3/SYNE1	MLL3/SORBS2	0.158	1	6.333	1
ASCC3/SYNE1/SORBS2	MLL3	0.158	1	4.222	0.833
BSN	MLL3/UNC79/PCDHAC2/CENPF	0.158	1	6.333	1
C18orf34	SYNE1	0.158	1	2.714	0.714
CAMTA2	SYNE1/ROBO4	0.158	1	6.333	1
CAMTA2/ROBO4	SYNE1	0.158	1	2.714	0.714
CENPF	MLL3/UNC79/BSN/PCDHAC2	0.158	1	6.333	1
CENPF/BSN	MLL3/UNC79/PCDHAC2	0.158	1	6.333	1
CENPF/BSN/UNC79	MLL3	0.158	1	4.222	0.833
CENPF/BSN/UNC79	PCDHAC2	0.158	1	2.714	0.714
CENPF/UNC79	MLL3/BSN	0.158	1	6.333	1
CENPF/UNC79	PCDHAC2/BSN	0.158	1	6.333	1
CENPF/UNC79	PCDHAC2/MLL3	0.158	1	5.429	0.929
DNAH7	MLL3/ARID1A/USP34	0.184	1	5.429	1
DNAH7/DYSF	PCDHAC2/MLL3/ARID1A/USP34/KIAA1109	0.158	1	6.333	1
DNAH7/DYSF/ARID1A/MLL3/USP34/KIAA1109	PCDHAC2	0.158	1	2.714	0.714
DNAH7/DYSF/ARID1A/PCDHAC2/USP34/KIAA1109	MLL3	0.158	1	4.222	0.833
DNAH7/DYSF/KIAA1109	PCDHAC2/MLL3/ARID1A/USP34	0.158	1	6.333	1
DNAH7/KIAA1109	PCDHAC2/MLL3/ARID1A/USP34/DYSF	0.158	1	6.333	1
DNAH9	ARID1A	0.184	1	3.455	0.818
DNAH9/DNAH7	MLL3/SYNE1/ARID1A/USP34	0.158	1	6.333	1
DNAH9/PTPRZ1	ARID1A	0.158	1	3.455	0.773
DNAH9/USP34	MLL3/SYNE1/ARID1A/DNAH7	0.158	1	6.333	1
DNAH9/USP34/DNAH7	MLL3/SYNE1/ARID1A	0.158	1	6.333	1
DOPEY1	FAT3/MLL3	0.158	1	5.429	0.929
DYNC1H1	MLL3	0.158	1	4.222	0.833
FAT3/ARID1A	TTK/MLL3/SYNE2/USP34/DNAH7	0.158	1	6.333	1
FAT3/ARID1A/DNAH7	TTK/MLL3/SYNE2/USP34	0.158	1	6.333	1
FAT3/ARID1A/SYNE2	TTK/MLL3/USP34/DNAH7	0.158	1	6.333	1
FAT3/ARID1A/SYNE2/DNAH7	TTK/MLL3/USP34	0.158	1	6.333	1
FAT3/ARID1A/USP34	TTK/MLL3/SYNE2/DNAH7	0.158	1	6.333	1
FAT3/ARID1A/USP34/DNAH7	TTK/MLL3/SYNE2	0.158	1	6.333	1
FAT3/ARID1A/USP34/SYNE2	TTK/MLL3/DNAH7	0.158	1	6.333	1
FAT3/DNAH7	TTK/MLL3/ARID1A/USP34/SYNE2	0.158	1	6.333	1
FAT3/DNAH7/ARID1A/MLL3/SYNE2/USP34	TTK	0.158	1	6.333	1
FAT3/DNAH7/ARID1A/TTK/SYNE2/USP34	MLL3	0.158	1	4.222	0.833
FAT3/DOPEY1	MLL3	0.158	1	4.222	0.833
FAT3/HERC2	MLL3/VPS13B	0.158	1	6.333	1
FAT3/HERC2/VPS13B	MLL3	0.158	1	4.222	0.833
FAT3/MLL3/ARID1A	TTK/USP34	0.158	1	6.333	1
FAT3/MLL3/ARID1A	TTK/DNAH7	0.158	1	6.333	1
FAT3/MLL3/ARID1A	SYNE2/USP34	0.158	1	6.333	1
FAT3/MLL3/ARID1A	USP34/DNAH7	0.158	1	5.429	0.929
FAT3/MLL3/ARID1A/DNAH7	TTK	0.158	1	6.333	1
FAT3/MLL3/ARID1A/DNAH7	USP34	0.158	1	5.429	0.929
FAT3/MLL3/ARID1A/SYNE2	USP34	0.158	1	5.429	0.929
FAT3/MLL3/ARID1A/TTK	USP34	0.158	1	5.429	0.929
FAT3/MLL3/ARID1A/TTK	DNAH7	0.158	1	5.429	0.929
FAT3/MLL3/ARID1A/USP34	TTK	0.158	1	6.333	1
FAT3/MLL3/ARID1A/USP34	DNAH7	0.158	1	5.429	0.929
FAT3/MLL3/ARID1A/USP34	SYNE2	0.158	1	4.222	0.833
FAT3/MLL3/DNAH7	SYNE2	0.158	1	4.222	0.833
FAT3/MLL3/DNAH7	TTK/ARID1A	0.158	1	6.333	1
FAT3/MLL3/DNAH7	TTK/USP34	0.158	1	6.333	1
FAT3/MLL3/DNAH7	ARID1A/USP34	0.158	1	5.429	0.929
FAT3/MLL3/PCDHGC5	OBSCN	0.158	1	6.333	1
FAT3/MLL3/SYNE2	DNAH7	0.158	1	5.429	0.929
FAT3/MLL3/SYNE2	TTK/USP34	0.158	1	6.333	1
FAT3/MLL3/SYNE2	ARID1A/USP34	0.158	1	5.429	0.929
FAT3/MLL3/SYNE2/TTK	USP34	0.158	1	5.429	0.929
FAT3/MLL3/SYNE2/USP34	TTK	0.158	1	6.333	1
FAT3/MLL3/SYNE2/USP34	ARID1A	0.158	1	3.455	0.773
FAT3/MLL3/TTK	SYNE2/USP34	0.158	1	6.333	1
FAT3/MLL3/TTK	ARID1A/USP34	0.158	1	5.429	0.929
FAT3/MLL3/TTK	ARID1A/DNAH7	0.158	1	5.429	0.929
FAT3/MLL3/TTK	USP34/DNAH7	0.158	1	5.429	0.929
FAT3/MLL3/TTK/DNAH7	USP34	0.158	1	5.429	0.929
FAT3/MLL3/TTK/DNAH7	ARID1A	0.158	1	3.455	0.773
FAT3/MLL3/TTK/USP34	DNAH7	0.158	1	5.429	0.929
FAT3/MLL3/TTK/USP34	SYNE2	0.158	1	4.222	0.833
FAT3/MLL3/TTK/USP34	ARID1A	0.158	1	3.455	0.773
FAT3/MLL3/USP34	TTK/ARID1A	0.158	1	6.333	1
FAT3/MLL3/USP34	TTK/DNAH7	0.158	1	6.333	1
FAT3/MLL3/USP34	TTK/SYNE2	0.158	1	6.333	1
FAT3/MLL3/USP34	ARID1A/SYNE2	0.158	1	6.333	1
FAT3/MLL3/USP34	ARID1A/DNAH7	0.158	1	5.429	0.929
FAT3/MLL3/USP34/DNAH7	TTK	0.158	1	6.333	1
FAT3/MLL3/USP34/DNAH7	ARID1A	0.158	1	3.455	0.773
FAT3/OBSCN	PCDHAC2/TIE1	0.158	1	6.333	1
FAT3/OBSCN	MLL3/TIE1	0.158	1	6.333	1
FAT3/OBSCN/TIE1	MLL3	0.158	1	4.222	0.833
FAT3/OBSCN/TIE1	PCDHAC2	0.158	1	2.714	0.714
FAT3/PCDHAC2	OBSCN/PCDHGC5	0.158	1	6.333	1
FAT3/PCDHAC2/PCDHGC5	OBSCN	0.158	1	6.333	1
FAT3/PCDHGC5	OBSCN/PCDHAC2/MLL3/TIE1	0.158	1	6.333	1
FAT3/SYNE2	TTK/MLL3/ARID1A/USP34/DNAH7	0.158	1	6.333	1
FAT3/SYNE2/ARID1A	USP34	0.158	1	5.429	0.929
FAT3/SYNE2/ARID1A	MLL3	0.158	1	4.222	0.833
FAT3/SYNE2/DNAH7	TTK/MLL3/ARID1A/USP34	0.158	1	6.333	1
FAT3/SYNE2/USP34	TTK/MLL3/ARID1A/DNAH7	0.158	1	6.333	1
FAT3/SYNE2/USP34/DNAH7	TTK/MLL3/ARID1A	0.158	1	6.333	1
FAT3/TIE1	OBSCN/PCDHAC2/MLL3/PCDHGC5	0.158	1	6.333	1
FAT3/TIE1/PCDHGC5	OBSCN/PCDHAC2/MLL3	0.158	1	6.333	1
FAT3/TTK	SYNE2/USP34/DNAH7	0.158	1	6.333	1
FAT3/TTK	MLL3/SYNE2/USP34	0.158	1	6.333	1
FAT3/TTK	ARID1A/USP34/SYNE2	0.158	1	6.333	1
FAT3/TTK	ARID1A/SYNE2/DNAH7	0.158	1	6.333	1
FAT3/TTK	MLL3/ARID1A/USP34	0.158	1	5.429	0.929
FAT3/TTK	MLL3/ARID1A/DNAH7	0.158	1	5.429	0.929
FAT3/TTK	MLL3/USP34/DNAH7	0.158	1	5.429	0.929
FAT3/TTK/ARID1A	SYNE2/USP34	0.158	1	6.333	1
FAT3/TTK/ARID1A	SYNE2/DNAH7	0.158	1	6.333	1
FAT3/TTK/ARID1A	MLL3/USP34	0.158	1	5.429	0.929
FAT3/TTK/ARID1A	MLL3/DNAH7	0.158	1	5.429	0.929
FAT3/TTK/ARID1A/DNAH7	MLL3	0.158	1	4.222	0.833
FAT3/TTK/ARID1A/DNAH7	SYNE2	0.158	1	4.222	0.833
FAT3/TTK/ARID1A/SYNE2	USP34	0.158	1	5.429	0.929
FAT3/TTK/ARID1A/SYNE2	DNAH7	0.158	1	5.429	0.929
FAT3/TTK/ARID1A/USP34	MLL3	0.158	1	4.222	0.833
FAT3/TTK/ARID1A/USP34	SYNE2	0.158	1	4.222	0.833
FAT3/TTK/DNAH7	SYNE2/USP34	0.158	1	6.333	1
FAT3/TTK/DNAH7	ARID1A/SYNE2	0.158	1	6.333	1
FAT3/TTK/DNAH7	MLL3/ARID1A	0.158	1	5.429	0.929
FAT3/TTK/DNAH7	MLL3/USP34	0.158	1	5.429	0.929
FAT3/TTK/SYNE2	USP34/DNAH7	0.158	1	5.429	0.929
FAT3/TTK/SYNE2	MLL3/USP34	0.158	1	5.429	0.929
FAT3/TTK/SYNE2	ARID1A/USP34	0.158	1	5.429	0.929
FAT3/TTK/SYNE2	ARID1A/DNAH7	0.158	1	5.429	0.929
FAT3/TTK/SYNE2/DNAH7	USP34	0.158	1	5.429	0.929
FAT3/TTK/SYNE2/DNAH7	ARID1A	0.158	1	3.455	0.773
FAT3/TTK/SYNE2/USP34	DNAH7	0.158	1	5.429	0.929
FAT3/TTK/SYNE2/USP34	MLL3	0.158	1	4.222	0.833
FAT3/TTK/SYNE2/USP34	ARID1A	0.158	1	3.455	0.773
FAT3/TTK/USP34	SYNE2/DNAH7	0.158	1	6.333	1
FAT3/TTK/USP34	MLL3/SYNE2	0.158	1	6.333	1
FAT3/TTK/USP34	ARID1A/SYNE2	0.158	1	6.333	1
FAT3/TTK/USP34	MLL3/ARID1A	0.158	1	5.429	0.929
FAT3/TTK/USP34	MLL3/DNAH7	0.158	1	5.429	0.929
FAT3/TTK/USP34/DNAH7	SYNE2	0.158	1	4.222	0.833
FAT3/TTK/USP34/DNAH7	MLL3	0.158	1	4.222	0.833
FAT3/USP34	TTK/MLL3/ARID1A/SYNE2/DNAH7	0.158	1	6.333	1
FAT3/USP34/ARID1A/SYNE2/DNAH7	TTK/MLL3	0.158	1	6.333	1
FAT3/USP34/DNAH7	TTK/MLL3/ARID1A/SYNE2	0.158	1	6.333	1
FAT3/VPS13B	MLL3/HERC2	0.158	1	6.333	1
HERC2/VPS13B	MLL3/FAT3	0.158	1	5.429	0.929
HMCN1/PTPRZ1	PCDHAC2	0.158	1	2.714	0.714
KIAA1109	MLL3/DNAH7/DYSF/ARID1A/PCDHAC2/USP34	0.158	1	6.333	1
KIAA1109/DYSF	PCDHAC2/MLL3/ARID1A/USP34/DNAH7	0.158	1	6.333	1
MLL3/ANK3/DNAH7	ARID1A/USP34	0.158	1	5.429	0.929
MLL3/ANK3/USP34	ARID1A/DNAH7	0.158	1	5.429	0.929
MLL3/ANK3/USP34/DNAH7	ARID1A	0.158	1	3.455	0.773
MLL3/ARID1A	USP34/DNAH7	0.184	1	5.429	1
MLL3/ARID1A/ANK3	USP34/DNAH7	0.158	1	5.429	0.929
MLL3/ARID1A/ANK3/DNAH7	USP34	0.158	1	5.429	0.929
MLL3/ARID1A/ANK3/USP34	DNAH7	0.158	1	5.429	0.929
MLL3/ARID1A/DNAH7	USP34	0.184	1	5.429	1
MLL3/ARID1A/DNAH7/DYSF	PCDHAC2/USP34/KIAA1109	0.158	1	6.333	1
MLL3/ARID1A/DNAH7/DYSF/KIAA1109	PCDHAC2/USP34	0.158	1	6.333	1
MLL3/ARID1A/DNAH7/KIAA1109	PCDHAC2/USP34/DYSF	0.158	1	6.333	1
MLL3/ARID1A/DNAH9	SYNE1/USP34/DNAH7	0.158	1	6.333	1
MLL3/ARID1A/DNAH9/DNAH7	SYNE1/USP34	0.158	1	6.333	1
MLL3/ARID1A/DNAH9/USP34	SYNE1/DNAH7	0.158	1	6.333	1
MLL3/ARID1A/DNAH9/USP34/DNAH7	SYNE1	0.158	1	2.714	0.714
MLL3/ARID1A/DYSF	PCDHAC2/USP34/DNAH7/KIAA1109	0.158	1	6.333	1
MLL3/ARID1A/KIAA1109	PCDHAC2/USP34/DNAH7/DYSF	0.158	1	6.333	1
MLL3/ARID1A/KIAA1109/DYSF	PCDHAC2/USP34/DNAH7	0.158	1	6.333	1
MLL3/ARID1A/SYNE2	TTK/FAT3/USP34/DNAH7	0.158	1	6.333	1
MLL3/ARID1A/SYNE2/DNAH7	TTK/FAT3/USP34	0.158	1	6.333	1
MLL3/ARID1A/TTK/FAT3/SYNE2/USP34	DNAH7	0.158	1	5.429	0.929
MLL3/ARID1A/USP34	DNAH7	0.184	1	5.429	1
MLL3/ARID1A/USP34/DNAH7/DYSF	PCDHAC2/KIAA1109	0.158	1	6.333	1
MLL3/ARID1A/USP34/DNAH7/KIAA1109	PCDHAC2/DYSF	0.158	1	6.333	1
MLL3/ARID1A/USP34/DYSF	PCDHAC2/DNAH7/KIAA1109	0.158	1	6.333	1
MLL3/ARID1A/USP34/KIAA1109	PCDHAC2/DNAH7/DYSF	0.158	1	6.333	1
MLL3/ARID1A/USP34/KIAA1109/DYSF	PCDHAC2/DNAH7	0.158	1	6.333	1
MLL3/ARID1A/USP34/SYNE2	TTK/FAT3/DNAH7	0.158	1	6.333	1
MLL3/ASCC3	SYNE1/SORBS2	0.158	1	6.333	1
MLL3/ASCC3/SORBS2	SYNE1	0.158	1	2.714	0.714
MLL3/ASCC3/SYNE1	SORBS2	0.158	1	5.429	0.929
MLL3/BSN	PCDHAC2/UNC79/CENPF	0.158	1	6.333	1
MLL3/CACNA1B	PCDHAC2	0.158	1	2.714	0.714
MLL3/CENPF	PCDHAC2/UNC79/BSN	0.158	1	6.333	1
MLL3/CENPF/BSN	PCDHAC2/UNC79	0.158	1	6.333	1
MLL3/CENPF/UNC79	BSN	0.158	1	6.333	1
MLL3/CENPF/UNC79	PCDHAC2	0.158	1	2.714	0.714
MLL3/DNAH7	ARID1A/USP34	0.184	1	5.429	1
MLL3/DNAH7/ARID1A/PCDHAC2/USP34/KIAA1109	DYSF	0.158	1	5.429	0.929
MLL3/DNAH7/ARID1A/TTK/FAT3/SYNE2	USP34	0.158	1	5.429	0.929
MLL3/DNAH7/ARID1A/TTK/FAT3/USP34	SYNE2	0.158	1	4.222	0.833
MLL3/DNAH7/ARID1A/TTK/SYNE2/USP34	FAT3	0.158	1	4.75	0.875
MLL3/DNAH7/DYSF	PCDHAC2/ARID1A/USP34/KIAA1109	0.158	1	6.333	1
MLL3/DNAH7/DYSF/ARID1A/PCDHAC2/KIAA1109	USP34	0.158	1	5.429	0.929
MLL3/DNAH7/DYSF/ARID1A/PCDHAC2/USP34	KIAA1109	0.158	1	6.333	1
MLL3/DNAH7/DYSF/KIAA1109	PCDHAC2/ARID1A/USP34	0.158	1	6.333	1
MLL3/DNAH7/DYSF/PCDHAC2/USP34/KIAA1109	ARID1A	0.158	1	3.455	0.773
MLL3/DNAH7/KIAA1109	PCDHAC2/ARID1A/USP34/DYSF	0.158	1	6.333	1
MLL3/DNAH7/TTK/FAT3/SYNE2/USP34	ARID1A	0.158	1	3.455	0.773
MLL3/DNAH9	SYNE1/ARID1A/USP34/DNAH7	0.158	1	6.333	1
MLL3/DNAH9/DNAH7	SYNE1/ARID1A/USP34	0.158	1	6.333	1
MLL3/DNAH9/USP34	SYNE1/ARID1A/DNAH7	0.158	1	6.333	1
MLL3/DNAH9/USP34/DNAH7	SYNE1/ARID1A	0.158	1	6.333	1
MLL3/DOPEY1	FAT3	0.158	1	4.75	0.875
MLL3/DYSF	PCDHAC2/ARID1A/USP34/DNAH7/KIAA1109	0.158	1	6.333	1
MLL3/DYSF/ARID1A/PCDHAC2/USP34/KIAA1109	DNAH7	0.158	1	5.429	0.929
MLL3/FAT3/ARID1A	TTK/SYNE2/USP34/DNAH7	0.158	1	6.333	1
MLL3/FAT3/ARID1A/DNAH7	TTK/SYNE2/USP34	0.158	1	6.333	1
MLL3/FAT3/ARID1A/SYNE2	TTK/USP34/DNAH7	0.158	1	6.333	1
MLL3/FAT3/ARID1A/SYNE2/DNAH7	TTK/USP34	0.158	1	6.333	1
MLL3/FAT3/ARID1A/USP34	TTK/SYNE2/DNAH7	0.158	1	6.333	1
MLL3/FAT3/ARID1A/USP34/DNAH7	TTK/SYNE2	0.158	1	6.333	1
MLL3/FAT3/ARID1A/USP34/SYNE2	TTK/DNAH7	0.158	1	6.333	1
MLL3/FAT3/DNAH7	TTK/ARID1A/USP34/SYNE2	0.158	1	6.333	1
MLL3/FAT3/HERC2	VPS13B	0.158	1	4.75	0.875
MLL3/FAT3/OBSCN	TIE1	0.158	1	6.333	1
MLL3/FAT3/PCDHGC5	OBSCN/PCDHAC2/TIE1	0.158	1	6.333	1
MLL3/FAT3/SYNE2	TTK/ARID1A/USP34/DNAH7	0.158	1	6.333	1
MLL3/FAT3/SYNE2/DNAH7	TTK/ARID1A/USP34	0.158	1	6.333	1
MLL3/FAT3/SYNE2/USP34	TTK/ARID1A/DNAH7	0.158	1	6.333	1
MLL3/FAT3/SYNE2/USP34/DNAH7	TTK/ARID1A	0.158	1	6.333	1
MLL3/FAT3/TIE1	OBSCN/PCDHAC2/PCDHGC5	0.158	1	6.333	1
MLL3/FAT3/TIE1/PCDHGC5	OBSCN/PCDHAC2	0.158	1	6.333	1
MLL3/FAT3/USP34	TTK/ARID1A/SYNE2/DNAH7	0.158	1	6.333	1
MLL3/FAT3/USP34/DNAH7	TTK/ARID1A/SYNE2	0.158	1	6.333	1
MLL3/FAT3/VPS13B	HERC2	0.158	1	5.429	0.929
MLL3/HERC2	FAT3/VPS13B	0.158	1	6.333	1
MLL3/HERC2/VPS13B	FAT3	0.158	1	4.75	0.875
MLL3/KIAA1109	PCDHAC2/ARID1A/USP34/DNAH7/DYSF	0.158	1	6.333	1
MLL3/KIAA1109/DYSF	PCDHAC2/ARID1A/USP34/DNAH7	0.158	1	6.333	1
MLL3/OBSCN	PCDHAC2/FAT3	0.158	1	6.333	1
MLL3/OBSCN	FAT3/TIE1	0.158	1	6.333	1
MLL3/OBSCN	PCDHAC2/TIE1	0.158	1	6.333	1
MLL3/OBSCN/FAT3	PCDHAC2	0.158	1	2.714	0.714
MLL3/OBSCN/TIE1	FAT3	0.158	1	4.75	0.875
MLL3/OBSCN/TIE1	PCDHAC2	0.158	1	2.714	0.714
MLL3/PCDHAC2/ARID1A	USP34/DNAH7/KIAA1109	0.158	1	6.333	1
MLL3/PCDHAC2/ARID1A	USP34/DNAH7/DYSF	0.158	1	6.333	1
MLL3/PCDHAC2/ARID1A/DNAH7	USP34/KIAA1109	0.158	1	6.333	1
MLL3/PCDHAC2/ARID1A/DNAH7	USP34/DYSF	0.158	1	6.333	1
MLL3/PCDHAC2/ARID1A/DNAH7/DYSF	USP34	0.158	1	5.429	0.929
MLL3/PCDHAC2/ARID1A/DNAH7/KIAA1109	USP34	0.158	1	5.429	0.929
MLL3/PCDHAC2/ARID1A/DYSF	KIAA1109	0.158	1	6.333	1
MLL3/PCDHAC2/ARID1A/DYSF	USP34/DNAH7	0.158	1	5.429	0.929
MLL3/PCDHAC2/ARID1A/KIAA1109	DYSF	0.158	1	5.429	0.929
MLL3/PCDHAC2/ARID1A/KIAA1109	USP34/DNAH7	0.158	1	5.429	0.929
MLL3/PCDHAC2/ARID1A/USP34	DNAH7/KIAA1109	0.158	1	6.333	1
MLL3/PCDHAC2/ARID1A/USP34	DNAH7/DYSF	0.158	1	6.333	1
MLL3/PCDHAC2/ARID1A/USP34/DNAH7	KIAA1109	0.158	1	6.333	1
MLL3/PCDHAC2/ARID1A/USP34/DNAH7	DYSF	0.158	1	5.429	0.929
MLL3/PCDHAC2/ARID1A/USP34/DYSF	DNAH7	0.158	1	5.429	0.929
MLL3/PCDHAC2/ARID1A/USP34/KIAA1109	DNAH7	0.158	1	5.429	0.929
MLL3/PCDHAC2/BSN	UNC79/CENPF	0.158	1	6.333	1
MLL3/PCDHAC2/BSN/CENPF	UNC79	0.158	1	6.333	1
MLL3/PCDHAC2/CENPF	UNC79/BSN	0.158	1	6.333	1
MLL3/PCDHAC2/DNAH7	ARID1A/USP34/KIAA1109	0.158	1	6.333	1
MLL3/PCDHAC2/DNAH7	ARID1A/USP34/DYSF	0.158	1	6.333	1
MLL3/PCDHAC2/DNAH7/DYSF	ARID1A/USP34	0.158	1	5.429	0.929
MLL3/PCDHAC2/DNAH7/KIAA1109	ARID1A/USP34	0.158	1	5.429	0.929
MLL3/PCDHAC2/DYSF	ARID1A/KIAA1109	0.158	1	6.333	1
MLL3/PCDHAC2/DYSF	USP34/KIAA1109	0.158	1	6.333	1
MLL3/PCDHAC2/DYSF	ARID1A/USP34/DNAH7	0.158	1	5.429	0.929
MLL3/PCDHAC2/FAT3	TIE1/PCDHGC5	0.158	1	6.333	1
MLL3/PCDHAC2/FAT3	OBSCN/TIE1	0.158	1	6.333	1
MLL3/PCDHAC2/FAT3	OBSCN/PCDHGC5	0.158	1	6.333	1
MLL3/PCDHAC2/KIAA1109	ARID1A/DYSF	0.158	1	6.333	1
MLL3/PCDHAC2/KIAA1109	USP34/DYSF	0.158	1	6.333	1
MLL3/PCDHAC2/KIAA1109	ARID1A/USP34/DNAH7	0.158	1	5.429	0.929
MLL3/PCDHAC2/KIAA1109/DYSF	USP34	0.158	1	5.429	0.929
MLL3/PCDHAC2/KIAA1109/DYSF	ARID1A	0.158	1	3.455	0.773
MLL3/PCDHAC2/OBSCN	TIE1	0.158	1	6.333	1
MLL3/PCDHAC2/PCDHGC5	FAT3/TIE1	0.158	1	6.333	1
MLL3/PCDHAC2/PCDHGC5	OBSCN/FAT3	0.158	1	6.333	1
MLL3/PCDHAC2/PCDHGC5/FAT3	TIE1	0.158	1	6.333	1
MLL3/PCDHAC2/PCDHGC5/FAT3	OBSCN	0.158	1	6.333	1
MLL3/PCDHAC2/TIE1	FAT3/PCDHGC5	0.158	1	6.333	1
MLL3/PCDHAC2/TIE1	OBSCN/FAT3	0.158	1	6.333	1
MLL3/PCDHAC2/TIE1/FAT3	OBSCN	0.158	1	6.333	1
MLL3/PCDHAC2/TIE1/FAT3	PCDHGC5	0.158	1	4.75	0.875
MLL3/PCDHAC2/TIE1/PCDHGC5	FAT3	0.158	1	4.75	0.875
MLL3/PCDHAC2/USP34	ARID1A/DNAH7/KIAA1109	0.158	1	6.333	1
MLL3/PCDHAC2/USP34	ARID1A/DNAH7/DYSF	0.158	1	6.333	1
MLL3/PCDHAC2/USP34/DNAH7	ARID1A/KIAA1109	0.158	1	6.333	1
MLL3/PCDHAC2/USP34/DNAH7	ARID1A/DYSF	0.158	1	6.333	1
MLL3/PCDHAC2/USP34/DNAH7/DYSF	ARID1A	0.158	1	3.455	0.773
MLL3/PCDHAC2/USP34/DNAH7/KIAA1109	ARID1A	0.158	1	3.455	0.773
MLL3/PCDHAC2/USP34/DYSF	KIAA1109	0.158	1	6.333	1
MLL3/PCDHAC2/USP34/DYSF	ARID1A/DNAH7	0.158	1	5.429	0.929
MLL3/PCDHAC2/USP34/KIAA1109	DYSF	0.158	1	5.429	0.929
MLL3/PCDHAC2/USP34/KIAA1109	ARID1A/DNAH7	0.158	1	5.429	0.929
MLL3/PCDHGC5	OBSCN/PCDHAC2/TIE1/FAT3	0.158	1	6.333	1
MLL3/SORBS2	ASCC3/SYNE1	0.158	1	6.333	1
MLL3/SYNE1/ARID1A	DNAH9/USP34/DNAH7	0.158	1	6.333	1
MLL3/SYNE1/ARID1A/DNAH7	DNAH9/USP34	0.158	1	6.333	1
MLL3/SYNE1/ARID1A/DNAH9	USP34/DNAH7	0.158	1	5.429	0.929
MLL3/SYNE1/ARID1A/DNAH9/DNAH7	USP34	0.158	1	5.429	0.929
MLL3/SYNE1/ARID1A/DNAH9/USP34	DNAH7	0.158	1	5.429	0.929
MLL3/SYNE1/ARID1A/USP34	DNAH9/DNAH7	0.158	1	6.333	1
MLL3/SYNE1/ARID1A/USP34/DNAH7	DNAH9	0.158	1	5.429	0.929
MLL3/SYNE1/DNAH7	ARID1A/DNAH9/USP34	0.158	1	6.333	1
MLL3/SYNE1/DNAH9	ARID1A/USP34/DNAH7	0.158	1	5.429	0.929
MLL3/SYNE1/DNAH9/DNAH7	ARID1A/USP34	0.158	1	5.429	0.929
MLL3/SYNE1/DNAH9/USP34	ARID1A/DNAH7	0.158	1	5.429	0.929
MLL3/SYNE1/DNAH9/USP34/DNAH7	ARID1A	0.158	1	3.455	0.773
MLL3/SYNE1/SORBS2	ASCC3	0.158	1	6.333	1
MLL3/SYNE1/USP34	ARID1A/DNAH9/DNAH7	0.158	1	6.333	1
MLL3/SYNE1/USP34/DNAH7	ARID1A/DNAH9	0.158	1	5.429	0.929
MLL3/SYNE2	TTK/FAT3/ARID1A/USP34/DNAH7	0.158	1	6.333	1
MLL3/SYNE2/ARID1A	USP34	0.158	1	5.429	0.929
MLL3/SYNE2/ARID1A	FAT3	0.158	1	4.75	0.875
MLL3/SYNE2/DNAH7	TTK/FAT3/ARID1A/USP34	0.158	1	6.333	1
MLL3/SYNE2/USP34	TTK/FAT3/ARID1A/DNAH7	0.158	1	6.333	1
MLL3/SYNE2/USP34/DNAH7	TTK/FAT3/ARID1A	0.158	1	6.333	1
MLL3/TIE1	OBSCN/PCDHAC2/PCDHGC5/FAT3	0.158	1	6.333	1
MLL3/TIE1/PCDHGC5	OBSCN/PCDHAC2/FAT3	0.158	1	6.333	1
MLL3/TTK	FAT3/ARID1A/USP34/SYNE2	0.158	1	6.333	1
MLL3/TTK	FAT3/SYNE2/USP34/DNAH7	0.158	1	6.333	1
MLL3/TTK	FAT3/ARID1A/SYNE2/DNAH7	0.158	1	6.333	1
MLL3/TTK	USP34/ARID1A/SYNE2/DNAH7	0.158	1	6.333	1
MLL3/TTK	FAT3/ARID1A/USP34/DNAH7	0.158	1	6.333	1
MLL3/TTK/ARID1A	FAT3/SYNE2/USP34	0.158	1	6.333	1
MLL3/TTK/ARID1A	FAT3/SYNE2/DNAH7	0.158	1	6.333	1
MLL3/TTK/ARID1A	SYNE2/USP34/DNAH7	0.158	1	6.333	1
MLL3/TTK/ARID1A	FAT3/USP34/DNAH7	0.158	1	6.333	1
MLL3/TTK/ARID1A/DNAH7	FAT3/SYNE2	0.158	1	6.333	1
MLL3/TTK/ARID1A/DNAH7	SYNE2/USP34	0.158	1	6.333	1
MLL3/TTK/ARID1A/DNAH7	FAT3/USP34	0.158	1	6.333	1
MLL3/TTK/ARID1A/DNAH7/FAT3	USP34	0.158	1	5.429	0.929
MLL3/TTK/ARID1A/DNAH7/FAT3	SYNE2	0.158	1	4.222	0.833
MLL3/TTK/ARID1A/FAT3	SYNE2/USP34	0.158	1	6.333	1
MLL3/TTK/ARID1A/FAT3	SYNE2/DNAH7	0.158	1	6.333	1
MLL3/TTK/ARID1A/FAT3	USP34/DNAH7	0.158	1	5.429	0.929
MLL3/TTK/ARID1A/SYNE2	FAT3/USP34	0.158	1	6.333	1
MLL3/TTK/ARID1A/SYNE2	FAT3/DNAH7	0.158	1	6.333	1
MLL3/TTK/ARID1A/SYNE2	USP34/DNAH7	0.158	1	5.429	0.929
MLL3/TTK/ARID1A/SYNE2/DNAH7	USP34	0.158	1	5.429	0.929
MLL3/TTK/ARID1A/SYNE2/DNAH7	FAT3	0.158	1	4.75	0.875
MLL3/TTK/ARID1A/SYNE2/FAT3	USP34	0.158	1	5.429	0.929
MLL3/TTK/ARID1A/SYNE2/FAT3	DNAH7	0.158	1	5.429	0.929
MLL3/TTK/ARID1A/USP34	FAT3/SYNE2	0.158	1	6.333	1
MLL3/TTK/ARID1A/USP34	SYNE2/DNAH7	0.158	1	6.333	1
MLL3/TTK/ARID1A/USP34	FAT3/DNAH7	0.158	1	6.333	1
MLL3/TTK/ARID1A/USP34/DNAH7	FAT3	0.158	1	4.75	0.875
MLL3/TTK/ARID1A/USP34/DNAH7	SYNE2	0.158	1	4.222	0.833
MLL3/TTK/ARID1A/USP34/FAT3	DNAH7	0.158	1	5.429	0.929
MLL3/TTK/ARID1A/USP34/FAT3	SYNE2	0.158	1	4.222	0.833
MLL3/TTK/ARID1A/USP34/SYNE2	DNAH7	0.158	1	5.429	0.929
MLL3/TTK/ARID1A/USP34/SYNE2	FAT3	0.158	1	4.75	0.875
MLL3/TTK/DNAH7	FAT3/SYNE2/USP34	0.158	1	6.333	1
MLL3/TTK/DNAH7	FAT3/ARID1A/SYNE2	0.158	1	6.333	1
MLL3/TTK/DNAH7	ARID1A/USP34/SYNE2	0.158	1	6.333	1
MLL3/TTK/DNAH7	FAT3/ARID1A/USP34	0.158	1	6.333	1
MLL3/TTK/DNAH7/FAT3	SYNE2/USP34	0.158	1	6.333	1
MLL3/TTK/DNAH7/FAT3	ARID1A/SYNE2	0.158	1	6.333	1
MLL3/TTK/DNAH7/FAT3	ARID1A/USP34	0.158	1	5.429	0.929
MLL3/TTK/FAT3	ARID1A/USP34/SYNE2	0.158	1	6.333	1
MLL3/TTK/FAT3	SYNE2/USP34/DNAH7	0.158	1	6.333	1
MLL3/TTK/FAT3	ARID1A/SYNE2/DNAH7	0.158	1	6.333	1
MLL3/TTK/FAT3	ARID1A/USP34/DNAH7	0.158	1	5.429	0.929
MLL3/TTK/SYNE2	FAT3/ARID1A/USP34	0.158	1	6.333	1
MLL3/TTK/SYNE2	FAT3/USP34/DNAH7	0.158	1	6.333	1
MLL3/TTK/SYNE2	FAT3/ARID1A/DNAH7	0.158	1	6.333	1
MLL3/TTK/SYNE2	ARID1A/USP34/DNAH7	0.158	1	5.429	0.929
MLL3/TTK/SYNE2/DNAH7	FAT3/USP34	0.158	1	6.333	1
MLL3/TTK/SYNE2/DNAH7	FAT3/ARID1A	0.158	1	6.333	1
MLL3/TTK/SYNE2/DNAH7	ARID1A/USP34	0.158	1	5.429	0.929
MLL3/TTK/SYNE2/DNAH7/FAT3	USP34	0.158	1	5.429	0.929
MLL3/TTK/SYNE2/DNAH7/FAT3	ARID1A	0.158	1	3.455	0.773
MLL3/TTK/SYNE2/FAT3	ARID1A/USP34	0.158	1	5.429	0.929
MLL3/TTK/SYNE2/FAT3	USP34/DNAH7	0.158	1	5.429	0.929
MLL3/TTK/SYNE2/FAT3	ARID1A/DNAH7	0.158	1	5.429	0.929
MLL3/TTK/SYNE2/USP34	FAT3/ARID1A	0.158	1	6.333	1
MLL3/TTK/SYNE2/USP34	FAT3/DNAH7	0.158	1	6.333	1
MLL3/TTK/SYNE2/USP34	ARID1A/DNAH7	0.158	1	5.429	0.929
MLL3/TTK/SYNE2/USP34/DNAH7	FAT3	0.158	1	4.75	0.875
MLL3/TTK/SYNE2/USP34/DNAH7	ARID1A	0.158	1	3.455	0.773
MLL3/TTK/SYNE2/USP34/FAT3	DNAH7	0.158	1	5.429	0.929
MLL3/TTK/SYNE2/USP34/FAT3	ARID1A	0.158	1	3.455	0.773
MLL3/TTK/USP34	FAT3/ARID1A/SYNE2	0.158	1	6.333	1
MLL3/TTK/USP34	FAT3/SYNE2/DNAH7	0.158	1	6.333	1
MLL3/TTK/USP34	ARID1A/SYNE2/DNAH7	0.158	1	6.333	1
MLL3/TTK/USP34	FAT3/ARID1A/DNAH7	0.158	1	6.333	1
MLL3/TTK/USP34/DNAH7	FAT3/SYNE2	0.158	1	6.333	1
MLL3/TTK/USP34/DNAH7	ARID1A/SYNE2	0.158	1	6.333	1
MLL3/TTK/USP34/DNAH7	FAT3/ARID1A	0.158	1	6.333	1
MLL3/TTK/USP34/DNAH7/FAT3	SYNE2	0.158	1	4.222	0.833
MLL3/TTK/USP34/DNAH7/FAT3	ARID1A	0.158	1	3.455	0.773
MLL3/TTK/USP34/FAT3	ARID1A/SYNE2	0.158	1	6.333	1
MLL3/TTK/USP34/FAT3	SYNE2/DNAH7	0.158	1	6.333	1
MLL3/TTK/USP34/FAT3	ARID1A/DNAH7	0.158	1	5.429	0.929
MLL3/UNC79	PCDHAC2/CENPF/BSN	0.158	1	6.333	1
MLL3/UNC79/BSN	PCDHAC2/CENPF	0.158	1	6.333	1
MLL3/UNC79/BSN/CENPF	PCDHAC2	0.158	1	2.714	0.714
MLL3/UNC79/BSN/PCDHAC2	CENPF	0.158	1	6.333	1
MLL3/UNC79/CENPF	PCDHAC2/BSN	0.158	1	6.333	1
MLL3/UNC79/PCDHAC2	CENPF/BSN	0.158	1	6.333	1
MLL3/UNC79/PCDHAC2/CENPF	BSN	0.158	1	6.333	1
MLL3/USP34	ARID1A/DNAH7	0.184	1	5.429	1
MLL3/USP34/ARID1A/SYNE2/DNAH7	TTK/FAT3	0.158	1	6.333	1
MLL3/USP34/DNAH7	ARID1A	0.184	1	3.455	0.818
MLL3/USP34/DNAH7/DYSF	PCDHAC2/ARID1A/KIAA1109	0.158	1	6.333	1
MLL3/USP34/DNAH7/DYSF/KIAA1109	PCDHAC2/ARID1A	0.158	1	4.75	0.875
MLL3/USP34/DNAH7/KIAA1109	PCDHAC2/ARID1A/DYSF	0.158	1	6.333	1
MLL3/USP34/DYSF	PCDHAC2/ARID1A/DNAH7/KIAA1109	0.158	1	6.333	1
MLL3/USP34/KIAA1109	PCDHAC2/ARID1A/DNAH7/DYSF	0.158	1	6.333	1
MLL3/USP34/KIAA1109/DYSF	PCDHAC2/ARID1A/DNAH7	0.158	1	6.333	1
MLL3/VPS13B	FAT3/HERC2	0.158	1	6.333	1
MTUS1	SYNE1	0.158	1	2.714	0.714
MYH10	PCDHAC2/SYNE2	0.158	1	6.333	1
MYH10/SYNE2	PCDHAC2	0.158	1	2.714	0.714
OBSCN	PCDHAC2/MLL3/TIE1/PCDHGC5/FAT3	0.158	1	6.333	1
OBSCN/FAT3	PCDHAC2/MLL3/TIE1/PCDHGC5	0.158	1	6.333	1
OBSCN/FAT3/MLL3	PCDHGC5	0.158	1	4.75	0.875
OBSCN/FAT3/PCDHAC2	PCDHGC5	0.158	1	4.75	0.875
OBSCN/FAT3/PCDHGC5	PCDHAC2/MLL3/TIE1	0.158	1	6.333	1
OBSCN/FAT3/TIE1	PCDHAC2/MLL3/PCDHGC5	0.158	1	6.333	1
OBSCN/FAT3/TIE1/PCDHGC5	PCDHAC2/MLL3	0.158	1	5.429	0.929
OBSCN/MLL3	PCDHAC2/FAT3/TIE1/PCDHGC5	0.158	1	6.333	1
OBSCN/MLL3/FAT3	PCDHAC2/TIE1/PCDHGC5	0.158	1	6.333	1
OBSCN/MLL3/PCDHAC2	FAT3/TIE1	0.158	1	6.333	1
OBSCN/MLL3/PCDHAC2	FAT3/PCDHGC5	0.158	1	6.333	1
OBSCN/MLL3/PCDHAC2/FAT3	TIE1	0.158	1	6.333	1
OBSCN/MLL3/PCDHAC2/FAT3	PCDHGC5	0.158	1	4.75	0.875
OBSCN/MLL3/PCDHAC2/PCDHGC5	FAT3	0.158	1	4.75	0.875
OBSCN/MLL3/PCDHAC2/TIE1	FAT3	0.158	1	4.75	0.875
OBSCN/MLL3/PCDHGC5	PCDHAC2/FAT3/TIE1	0.158	1	6.333	1
OBSCN/MLL3/PCDHGC5/FAT3	PCDHAC2/TIE1	0.158	1	6.333	1
OBSCN/MLL3/TIE1	PCDHAC2/FAT3/PCDHGC5	0.158	1	6.333	1
OBSCN/MLL3/TIE1/FAT3	PCDHAC2/PCDHGC5	0.158	1	5.429	0.929
OBSCN/MLL3/TIE1/PCDHGC5	PCDHAC2/FAT3	0.158	1	6.333	1
OBSCN/MLL3/TIE1/PCDHGC5/FAT3	PCDHAC2	0.158	1	2.714	0.714
OBSCN/PCDHAC2	MLL3/FAT3/TIE1/PCDHGC5	0.158	1	6.333	1
OBSCN/PCDHAC2/FAT3	MLL3/TIE1/PCDHGC5	0.158	1	6.333	1
OBSCN/PCDHAC2/MLL3	FAT3/TIE1/PCDHGC5	0.158	1	6.333	1
OBSCN/PCDHAC2/MLL3/FAT3	TIE1/PCDHGC5	0.158	1	6.333	1
OBSCN/PCDHAC2/MLL3/PCDHGC5	FAT3/TIE1	0.158	1	6.333	1
OBSCN/PCDHAC2/MLL3/PCDHGC5/FAT3	TIE1	0.158	1	6.333	1
OBSCN/PCDHAC2/MLL3/TIE1	FAT3/PCDHGC5	0.158	1	6.333	1
OBSCN/PCDHAC2/MLL3/TIE1/FAT3	PCDHGC5	0.158	1	4.75	0.875
OBSCN/PCDHAC2/MLL3/TIE1/PCDHGC5	FAT3	0.158	1	4.75	0.875
OBSCN/PCDHAC2/PCDHGC5	MLL3/FAT3/TIE1	0.158	1	6.333	1
OBSCN/PCDHAC2/PCDHGC5/FAT3	MLL3/TIE1	0.158	1	6.333	1
OBSCN/PCDHAC2/TIE1	MLL3/FAT3/PCDHGC5	0.158	1	6.333	1
OBSCN/PCDHAC2/TIE1/FAT3	MLL3/PCDHGC5	0.158	1	6.333	1
OBSCN/PCDHAC2/TIE1/PCDHGC5	MLL3/FAT3	0.158	1	5.429	0.929
OBSCN/PCDHAC2/TIE1/PCDHGC5/FAT3	MLL3	0.158	1	4.222	0.833
OBSCN/PCDHGC5	PCDHAC2/MLL3/TIE1/FAT3	0.158	1	6.333	1
OBSCN/TIE1	PCDHAC2/MLL3/PCDHGC5/FAT3	0.158	1	6.333	1
OBSCN/TIE1/PCDHGC5	PCDHAC2/MLL3/FAT3	0.158	1	6.333	1
PCDHAC2/ARID1A/DNAH7	MLL3/USP34/KIAA1109/DYSF	0.158	1	6.333	1
PCDHAC2/ARID1A/DNAH7/DYSF	MLL3/USP34/KIAA1109	0.158	1	6.333	1
PCDHAC2/ARID1A/DNAH7/DYSF/KIAA1109	MLL3/USP34	0.158	1	5.429	0.929
PCDHAC2/ARID1A/DNAH7/KIAA1109	MLL3/USP34/DYSF	0.158	1	6.333	1
PCDHAC2/ARID1A/DYSF	MLL3/USP34/DNAH7/KIAA1109	0.158	1	6.333	1
PCDHAC2/ARID1A/KIAA1109	MLL3/USP34/DNAH7/DYSF	0.158	1	6.333	1
PCDHAC2/ARID1A/KIAA1109/DYSF	MLL3/USP34/DNAH7	0.158	1	5.429	0.929
PCDHAC2/ARID1A/USP34	MLL3/DNAH7/DYSF/KIAA1109	0.158	1	6.333	1
PCDHAC2/ARID1A/USP34/DNAH7	MLL3/KIAA1109/DYSF	0.158	1	6.333	1
PCDHAC2/ARID1A/USP34/DNAH7/DYSF	MLL3/KIAA1109	0.158	1	6.333	1
PCDHAC2/ARID1A/USP34/DNAH7/KIAA1109	MLL3/DYSF	0.158	1	6.333	1
PCDHAC2/ARID1A/USP34/DYSF	MLL3/DNAH7/KIAA1109	0.158	1	6.333	1
PCDHAC2/ARID1A/USP34/KIAA1109	MLL3/DNAH7/DYSF	0.158	1	6.333	1
PCDHAC2/ARID1A/USP34/KIAA1109/DYSF	MLL3/DNAH7	0.158	1	5.429	0.929
PCDHAC2/BSN	MLL3/UNC79/CENPF	0.158	1	6.333	1
PCDHAC2/CACNA1B	MLL3	0.158	1	4.222	0.833
PCDHAC2/CENPF	MLL3/UNC79/BSN	0.158	1	6.333	1
PCDHAC2/CENPF/BSN	MLL3/UNC79	0.158	1	6.333	1
PCDHAC2/CENPF/UNC79	BSN	0.158	1	6.333	1
PCDHAC2/CENPF/UNC79	MLL3	0.158	1	4.222	0.833
PCDHAC2/DNAH7	MLL3/ARID1A/USP34/KIAA1109/DYSF	0.158	1	6.333	1
PCDHAC2/DNAH7/DYSF	MLL3/ARID1A/USP34/KIAA1109	0.158	1	6.333	1
PCDHAC2/DNAH7/DYSF/KIAA1109	MLL3/ARID1A/USP34	0.158	1	5.429	0.929
PCDHAC2/DNAH7/KIAA1109	MLL3/ARID1A/USP34/DYSF	0.158	1	6.333	1
PCDHAC2/DNAH9	ARID1A	0.158	1	3.455	0.773
PCDHAC2/DYSF	MLL3/ARID1A/USP34/DNAH7/KIAA1109	0.158	1	6.333	1
PCDHAC2/FAT3	OBSCN/MLL3/TIE1/PCDHGC5	0.158	1	6.333	1
PCDHAC2/FAT3/OBSCN	TIE1	0.158	1	6.333	1
PCDHAC2/FAT3/PCDHGC5	OBSCN/MLL3/TIE1	0.158	1	6.333	1
PCDHAC2/FAT3/TIE1	OBSCN/MLL3/PCDHGC5	0.158	1	6.333	1
PCDHAC2/FAT3/TIE1/PCDHGC5	OBSCN/MLL3	0.158	1	6.333	1
PCDHAC2/HMCN1	PTPRZ1	0.158	1	3.8	0.8
PCDHAC2/KIAA1109	MLL3/ARID1A/USP34/DNAH7/DYSF	0.158	1	6.333	1
PCDHAC2/KIAA1109/DYSF	MLL3/ARID1A/USP34/DNAH7	0.158	1	5.429	0.929
PCDHAC2/MLL3/ARID1A	USP34/DNAH7/DYSF/KIAA1109	0.158	1	6.333	1
PCDHAC2/MLL3/ARID1A/DNAH7	USP34/KIAA1109/DYSF	0.158	1	6.333	1
PCDHAC2/MLL3/ARID1A/DNAH7/DYSF	USP34/KIAA1109	0.158	1	6.333	1
PCDHAC2/MLL3/ARID1A/DNAH7/KIAA1109	USP34/DYSF	0.158	1	6.333	1
PCDHAC2/MLL3/ARID1A/DYSF	USP34/DNAH7/KIAA1109	0.158	1	6.333	1
PCDHAC2/MLL3/ARID1A/KIAA1109	USP34/DNAH7/DYSF	0.158	1	6.333	1
PCDHAC2/MLL3/ARID1A/KIAA1109/DYSF	USP34/DNAH7	0.158	1	5.429	0.929
PCDHAC2/MLL3/ARID1A/USP34	DNAH7/DYSF/KIAA1109	0.158	1	6.333	1
PCDHAC2/MLL3/ARID1A/USP34/DNAH7	KIAA1109/DYSF	0.158	1	6.333	1
PCDHAC2/MLL3/ARID1A/USP34/DYSF	DNAH7/KIAA1109	0.158	1	6.333	1
PCDHAC2/MLL3/ARID1A/USP34/KIAA1109	DNAH7/DYSF	0.158	1	6.333	1
PCDHAC2/MLL3/BSN	UNC79	0.158	1	6.333	1
PCDHAC2/MLL3/BSN	CENPF	0.158	1	6.333	1
PCDHAC2/MLL3/CENPF	BSN	0.158	1	6.333	1
PCDHAC2/MLL3/CENPF	UNC79	0.158	1	6.333	1
PCDHAC2/MLL3/DNAH7	ARID1A/USP34/KIAA1109/DYSF	0.158	1	6.333	1
PCDHAC2/MLL3/DNAH7/DYSF	ARID1A/USP34/KIAA1109	0.158	1	6.333	1
PCDHAC2/MLL3/DNAH7/DYSF/KIAA1109	ARID1A/USP34	0.158	1	5.429	0.929
PCDHAC2/MLL3/DNAH7/KIAA1109	ARID1A/USP34/DYSF	0.158	1	6.333	1
PCDHAC2/MLL3/DYSF	ARID1A/USP34/DNAH7/KIAA1109	0.158	1	6.333	1
PCDHAC2/MLL3/FAT3	OBSCN/TIE1/PCDHGC5	0.158	1	6.333	1
PCDHAC2/MLL3/KIAA1109	ARID1A/USP34/DNAH7/DYSF	0.158	1	6.333	1
PCDHAC2/MLL3/KIAA1109/DYSF	ARID1A/USP34/DNAH7	0.158	1	5.429	0.929
PCDHAC2/MLL3/OBSCN	FAT3	0.158	1	4.75	0.875
PCDHAC2/MLL3/PCDHGC5	OBSCN/FAT3/TIE1	0.158	1	6.333	1
PCDHAC2/MLL3/PCDHGC5/FAT3	OBSCN/TIE1	0.158	1	6.333	1
PCDHAC2/MLL3/TIE1	OBSCN/FAT3/PCDHGC5	0.158	1	6.333	1
PCDHAC2/MLL3/TIE1/FAT3	OBSCN/PCDHGC5	0.158	1	6.333	1
PCDHAC2/MLL3/TIE1/PCDHGC5	OBSCN/FAT3	0.158	1	6.333	1
PCDHAC2/MLL3/TIE1/PCDHGC5/FAT3	OBSCN	0.158	1	6.333	1
PCDHAC2/MLL3/UNC79	BSN	0.158	1	6.333	1
PCDHAC2/MLL3/UNC79	CENPF	0.158	1	6.333	1
PCDHAC2/MLL3/USP34	ARID1A/DNAH7/DYSF/KIAA1109	0.158	1	6.333	1
PCDHAC2/MLL3/USP34/DNAH7	ARID1A/KIAA1109/DYSF	0.158	1	6.333	1
PCDHAC2/MLL3/USP34/DNAH7/DYSF	ARID1A/KIAA1109	0.158	1	6.333	1
PCDHAC2/MLL3/USP34/DNAH7/KIAA1109	ARID1A/DYSF	0.158	1	6.333	1
PCDHAC2/MLL3/USP34/DYSF	ARID1A/DNAH7/KIAA1109	0.158	1	6.333	1
PCDHAC2/MLL3/USP34/KIAA1109	ARID1A/DNAH7/DYSF	0.158	1	6.333	1
PCDHAC2/MLL3/USP34/KIAA1109/DYSF	ARID1A/DNAH7	0.158	1	5.429	0.929
PCDHAC2/MYH10	SYNE2	0.158	1	4.222	0.833
PCDHAC2/OBSCN	FAT3/TIE1	0.158	1	6.333	1
PCDHAC2/OBSCN	MLL3/TIE1	0.158	1	6.333	1
PCDHAC2/OBSCN	MLL3/FAT3	0.158	1	5.429	0.929
PCDHAC2/OBSCN/FAT3	MLL3	0.158	1	4.222	0.833
PCDHAC2/OBSCN/TIE1	FAT3	0.158	1	4.75	0.875
PCDHAC2/OBSCN/TIE1	MLL3	0.158	1	4.222	0.833
PCDHAC2/PTPRZ1	HMCN1	0.158	1	4.222	0.833
PCDHAC2/SYNE2	MYH10	0.158	1	6.333	1
PCDHAC2/TIE1	OBSCN/MLL3/PCDHGC5/FAT3	0.158	1	6.333	1
PCDHAC2/TIE1/PCDHGC5	OBSCN/MLL3/FAT3	0.158	1	6.333	1
PCDHAC2/TRIM51	PCDHGC5	0.158	1	4.75	0.875
PCDHAC2/UNC79	MLL3/CENPF/BSN	0.158	1	6.333	1
PCDHAC2/UNC79/BSN	MLL3/CENPF	0.158	1	6.333	1
PCDHAC2/UNC79/BSN/CENPF	MLL3	0.158	1	4.222	0.833
PCDHAC2/UNC79/CENPF	MLL3/BSN	0.158	1	6.333	1
PCDHAC2/USP34	MLL3/ARID1A/DNAH7/DYSF/KIAA1109	0.158	1	6.333	1
PCDHAC2/USP34/DNAH7	MLL3/ARID1A/KIAA1109/DYSF	0.158	1	6.333	1
PCDHAC2/USP34/DNAH7/DYSF	MLL3/ARID1A/KIAA1109	0.158	1	6.333	1
PCDHAC2/USP34/DNAH7/DYSF/KIAA1109	MLL3/ARID1A	0.158	1	5.429	0.929
PCDHAC2/USP34/DNAH7/KIAA1109	MLL3/ARID1A/DYSF	0.158	1	6.333	1
PCDHAC2/USP34/DYSF	MLL3/ARID1A/DNAH7/KIAA1109	0.158	1	6.333	1
PCDHAC2/USP34/KIAA1109	MLL3/ARID1A/DNAH7/DYSF	0.158	1	6.333	1
PCDHAC2/USP34/KIAA1109/DYSF	MLL3/ARID1A/DNAH7	0.158	1	5.429	0.929
PKHD1/ARID1A	PTPRZ1	0.158	1	3.8	0.8
PKHD1/PTPRZ1	ARID1A	0.158	1	3.455	0.773
ROBO4	SYNE1/CAMTA2	0.158	1	6.333	1
SACS/PTPRZ1	ARID1A	0.158	1	3.455	0.773
SYNE1/ANK3	MLL3	0.158	1	4.222	0.833
SYNE1/ARID1A	MLL3/DNAH9/USP34/DNAH7	0.158	1	6.333	1
SYNE1/ARID1A/DNAH7	MLL3/DNAH9/USP34	0.158	1	6.333	1
SYNE1/ARID1A/DNAH9	MLL3/USP34/DNAH7	0.158	1	5.429	0.929
SYNE1/ARID1A/DNAH9/DNAH7	MLL3/USP34	0.158	1	5.429	0.929
SYNE1/ARID1A/DNAH9/USP34	MLL3/DNAH7	0.158	1	5.429	0.929
SYNE1/ARID1A/DNAH9/USP34/DNAH7	MLL3	0.158	1	4.222	0.833
SYNE1/ARID1A/USP34	MLL3/DNAH9/DNAH7	0.158	1	6.333	1
SYNE1/ARID1A/USP34/DNAH7	MLL3/DNAH9	0.158	1	6.333	1
SYNE1/CAMTA2	ROBO4	0.158	1	6.333	1
SYNE1/DNAH7	MLL3/ARID1A/DNAH9/USP34	0.158	1	6.333	1
SYNE1/DNAH9	MLL3/ARID1A/USP34/DNAH7	0.158	1	5.429	0.929
SYNE1/DNAH9/DNAH7	MLL3/ARID1A/USP34	0.158	1	5.429	0.929
SYNE1/DNAH9/USP34	MLL3/ARID1A/DNAH7	0.158	1	5.429	0.929
SYNE1/DNAH9/USP34/DNAH7	MLL3/ARID1A	0.158	1	5.429	0.929
SYNE1/ROBO4	CAMTA2	0.158	1	6.333	1
SYNE1/SORBS2	MLL3/ASCC3	0.158	1	6.333	1
SYNE1/USP34	MLL3/ARID1A/DNAH9/DNAH7	0.158	1	6.333	1
SYNE1/USP34/DNAH7	MLL3/ARID1A/DNAH9	0.158	1	6.333	1
SYNE2/ARID1A	TTK/USP34	0.158	1	6.333	1
SYNE2/ARID1A	FAT3/USP34	0.158	1	6.333	1
SYNE2/ARID1A	MLL3/USP34	0.158	1	5.429	0.929
SYNE2/ARID1A	FAT3/MLL3	0.158	1	5.429	0.929
SYNE2/ARID1A	USP34/DNAH7	0.158	1	5.429	0.929
SYNE2/DNAH7	TTK/MLL3/ARID1A/USP34/FAT3	0.158	1	6.333	1
SYNE2/USP34	TTK/MLL3/ARID1A/DNAH7/FAT3	0.158	1	6.333	1
SYNE2/USP34/ARID1A	TTK	0.158	1	6.333	1
SYNE2/USP34/ARID1A	DNAH7	0.158	1	5.429	0.929
SYNE2/USP34/ARID1A	FAT3	0.158	1	4.75	0.875
SYNE2/USP34/ARID1A	MLL3	0.158	1	4.222	0.833
SYNE2/USP34/DNAH7	TTK/MLL3/ARID1A/FAT3	0.158	1	6.333	1
TDRD6	SYNE1	0.158	1	2.714	0.714
TIE1	OBSCN/PCDHAC2/MLL3/PCDHGC5/FAT3	0.158	1	6.333	1
TIE1/PCDHGC5	OBSCN/PCDHAC2/MLL3/FAT3	0.158	1	6.333	1
TRIM51	PCDHAC2/PCDHGC5	0.158	1	5.429	0.929
TRIM51/PCDHGC5	PCDHAC2	0.158	1	2.714	0.714
TTK	FAT3/DNAH7/ARID1A/MLL3/SYNE2/USP34	0.158	1	6.333	1
TTK/ARID1A	MLL3/FAT3/SYNE2/USP34/DNAH7	0.158	1	6.333	1
TTK/ARID1A/DNAH7	MLL3/FAT3/SYNE2/USP34	0.158	1	6.333	1
TTK/ARID1A/SYNE2	MLL3/FAT3/USP34/DNAH7	0.158	1	6.333	1
TTK/ARID1A/SYNE2/DNAH7	MLL3/FAT3/USP34	0.158	1	6.333	1
TTK/ARID1A/USP34	MLL3/FAT3/SYNE2/DNAH7	0.158	1	6.333	1
TTK/ARID1A/USP34/DNAH7	MLL3/FAT3/SYNE2	0.158	1	6.333	1
TTK/ARID1A/USP34/SYNE2	MLL3/FAT3/DNAH7	0.158	1	6.333	1
TTK/DNAH7	MLL3/FAT3/ARID1A/USP34/SYNE2	0.158	1	6.333	1
TTK/FAT3	MLL3/USP34/ARID1A/SYNE2/DNAH7	0.158	1	6.333	1
TTK/FAT3/ARID1A	MLL3/SYNE2/USP34/DNAH7	0.158	1	6.333	1
TTK/FAT3/ARID1A/DNAH7	MLL3/SYNE2/USP34	0.158	1	6.333	1
TTK/FAT3/ARID1A/SYNE2	MLL3/USP34/DNAH7	0.158	1	5.429	0.929
TTK/FAT3/ARID1A/SYNE2/DNAH7	MLL3/USP34	0.158	1	5.429	0.929
TTK/FAT3/ARID1A/USP34	MLL3/SYNE2/DNAH7	0.158	1	6.333	1
TTK/FAT3/ARID1A/USP34/DNAH7	MLL3/SYNE2	0.158	1	6.333	1
TTK/FAT3/ARID1A/USP34/SYNE2	MLL3/DNAH7	0.158	1	5.429	0.929
TTK/FAT3/DNAH7	MLL3/ARID1A/USP34/SYNE2	0.158	1	6.333	1
TTK/FAT3/MLL3	USP34	0.158	1	5.429	0.929
TTK/FAT3/MLL3	DNAH7	0.158	1	5.429	0.929
TTK/FAT3/SYNE2	MLL3/ARID1A/USP34/DNAH7	0.158	1	5.429	0.929
TTK/FAT3/SYNE2/DNAH7	MLL3/ARID1A/USP34	0.158	1	5.429	0.929
TTK/FAT3/SYNE2/USP34	MLL3/ARID1A/DNAH7	0.158	1	5.429	0.929
TTK/FAT3/SYNE2/USP34/DNAH7	MLL3/ARID1A	0.158	1	5.429	0.929
TTK/FAT3/USP34	MLL3/ARID1A/SYNE2/DNAH7	0.158	1	6.333	1
TTK/FAT3/USP34/DNAH7	MLL3/ARID1A/SYNE2	0.158	1	6.333	1
TTK/MLL3	FAT3/USP34/ARID1A/SYNE2/DNAH7	0.158	1	6.333	1
TTK/MLL3/ARID1A	FAT3/SYNE2/USP34/DNAH7	0.158	1	6.333	1
TTK/MLL3/ARID1A/DNAH7	FAT3/SYNE2/USP34	0.158	1	6.333	1
TTK/MLL3/ARID1A/DNAH7/FAT3	SYNE2/USP34	0.158	1	6.333	1
TTK/MLL3/ARID1A/FAT3	SYNE2/USP34/DNAH7	0.158	1	6.333	1
TTK/MLL3/ARID1A/SYNE2	FAT3/USP34/DNAH7	0.158	1	6.333	1
TTK/MLL3/ARID1A/SYNE2/DNAH7	FAT3/USP34	0.158	1	6.333	1
TTK/MLL3/ARID1A/SYNE2/FAT3	USP34/DNAH7	0.158	1	5.429	0.929
TTK/MLL3/ARID1A/USP34	FAT3/SYNE2/DNAH7	0.158	1	6.333	1
TTK/MLL3/ARID1A/USP34/DNAH7	FAT3/SYNE2	0.158	1	6.333	1
TTK/MLL3/ARID1A/USP34/FAT3	SYNE2/DNAH7	0.158	1	6.333	1
TTK/MLL3/ARID1A/USP34/SYNE2	FAT3/DNAH7	0.158	1	6.333	1
TTK/MLL3/DNAH7	FAT3/ARID1A/USP34/SYNE2	0.158	1	6.333	1
TTK/MLL3/DNAH7/FAT3	ARID1A/USP34/SYNE2	0.158	1	6.333	1
TTK/MLL3/FAT3	USP34/ARID1A/SYNE2/DNAH7	0.158	1	6.333	1
TTK/MLL3/SYNE2	FAT3/ARID1A/USP34/DNAH7	0.158	1	6.333	1
TTK/MLL3/SYNE2/DNAH7	FAT3/ARID1A/USP34	0.158	1	6.333	1
TTK/MLL3/SYNE2/DNAH7/FAT3	ARID1A/USP34	0.158	1	5.429	0.929
TTK/MLL3/SYNE2/FAT3	ARID1A/USP34/DNAH7	0.158	1	5.429	0.929
TTK/MLL3/SYNE2/USP34	FAT3/ARID1A/DNAH7	0.158	1	6.333	1
TTK/MLL3/SYNE2/USP34/DNAH7	FAT3/ARID1A	0.158	1	6.333	1
TTK/MLL3/SYNE2/USP34/FAT3	ARID1A/DNAH7	0.158	1	5.429	0.929
TTK/MLL3/USP34	FAT3/ARID1A/SYNE2/DNAH7	0.158	1	6.333	1
TTK/MLL3/USP34/DNAH7	FAT3/ARID1A/SYNE2	0.158	1	6.333	1
TTK/MLL3/USP34/DNAH7/FAT3	ARID1A/SYNE2	0.158	1	6.333	1
TTK/MLL3/USP34/FAT3	ARID1A/SYNE2/DNAH7	0.158	1	6.333	1
TTK/SYNE2	MLL3/FAT3/ARID1A/USP34/DNAH7	0.158	1	6.333	1
TTK/SYNE2/ARID1A	USP34	0.158	1	5.429	0.929
TTK/SYNE2/DNAH7	MLL3/FAT3/ARID1A/USP34	0.158	1	6.333	1
TTK/SYNE2/USP34	MLL3/FAT3/ARID1A/DNAH7	0.158	1	6.333	1
TTK/SYNE2/USP34/DNAH7	MLL3/FAT3/ARID1A	0.158	1	6.333	1
TTK/USP34	MLL3/FAT3/ARID1A/SYNE2/DNAH7	0.158	1	6.333	1
TTK/USP34/ARID1A/SYNE2/DNAH7	MLL3/FAT3	0.158	1	5.429	0.929
TTK/USP34/DNAH7	MLL3/FAT3/ARID1A/SYNE2	0.158	1	6.333	1
UNC79	MLL3/PCDHAC2/BSN/CENPF	0.158	1	6.333	1
UNC79/BSN	MLL3/PCDHAC2/CENPF	0.158	1	6.333	1
UNC79/BSN/CENPF	MLL3/PCDHAC2	0.158	1	5.429	0.929
UNC79/CENPF	MLL3/PCDHAC2/BSN	0.158	1	6.333	1
USP34	MLL3/ARID1A/DNAH7	0.184	1	5.429	1
USP34/ARID1A/SYNE2/DNAH7	TTK/MLL3/FAT3	0.158	1	6.333	1
USP34/DNAH7	MLL3/ARID1A	0.184	1	5.429	1
USP34/DNAH7/DYSF	PCDHAC2/MLL3/ARID1A/KIAA1109	0.158	1	6.333	1
USP34/DNAH7/DYSF/KIAA1109	PCDHAC2/MLL3/ARID1A	0.158	1	6.333	1
USP34/DNAH7/KIAA1109	PCDHAC2/MLL3/ARID1A/DYSF	0.158	1	6.333	1
USP34/DYSF	PCDHAC2/MLL3/ARID1A/DNAH7/KIAA1109	0.158	1	6.333	1
USP34/KIAA1109	PCDHAC2/MLL3/ARID1A/DNAH7/DYSF	0.158	1	6.333	1
USP34/KIAA1109/DYSF	PCDHAC2/MLL3/ARID1A/DNAH7	0.158	1	6.333	1

## Sheet: UCEC_stage2
Association rules in UCEC stage II.
Antecedent	Consequent	Support	Confidence	Lift	Kulczynski measure
C14orf43	OBSCN/PTEN	0.263	1	3.167	0.917
C14orf43/ARID1A	OBSCN/PTEN/VPS13D	0.211	1	4.75	1
C14orf43/NEB	OBSCN/PTEN/RNF43	0.211	1	4.75	1
C14orf43/NEB/RNF43	OBSCN	0.211	1	2.375	0.75
C14orf43/NIPBL	OBSCN/PTEN	0.211	1	3.167	0.833
C14orf43/OBSCN/ARID1A	VPS13D	0.211	1	4.75	1
C14orf43/OBSCN/NEB	RNF43	0.211	1	4.75	1
C14orf43/OBSCN/RNF43	NEB	0.211	1	4.75	1
C14orf43/OBSCN/VPS13D	ARID1A	0.211	1	2.714	0.786
C14orf43/PIK3CA	OBSCN/PTEN	0.211	1	3.167	0.833
C14orf43/PTEN	OBSCN	0.263	1	2.375	0.812
C14orf43/PTEN/ARID1A	OBSCN/VPS13D	0.211	1	4.75	1
C14orf43/PTEN/ARID1A/VPS13D	OBSCN	0.211	1	2.375	0.75
C14orf43/PTEN/NEB	OBSCN/RNF43	0.211	1	4.75	1
C14orf43/PTEN/NIPBL	OBSCN	0.211	1	2.375	0.75
C14orf43/PTEN/PIK3CA	OBSCN	0.211	1	2.375	0.75
C14orf43/PTEN/RNF43	OBSCN/NEB	0.211	1	4.75	1
C14orf43/PTEN/VPS13D	OBSCN/ARID1A	0.211	1	4.75	1
C14orf43/RNF43	OBSCN/PTEN/NEB	0.211	1	4.75	1
C14orf43/RNF43/NEB	OBSCN/PTEN	0.211	1	3.167	0.833
C14orf43/RNF43/NEB/PTEN	OBSCN	0.211	1	2.375	0.75
C14orf43/VPS13D	OBSCN/PTEN/ARID1A	0.211	1	4.75	1
C14orf43/VPS13D/ARID1A	OBSCN/PTEN	0.211	1	3.167	0.833
DPYD	OBSCN	0.211	1	2.375	0.75
NEB	OBSCN/C14orf43/RNF43/PTEN	0.211	1	4.75	1
NEB/RNF43	C14orf43/OBSCN	0.211	1	3.8	0.9
NEB/RNF43	C14orf43/PTEN	0.211	1	3.8	0.9
NEB/RNF43	OBSCN/PTEN	0.211	1	3.167	0.833
NIPBL	C14orf43/PTEN/OBSCN	0.211	1	3.8	0.9
OBSCN/ARID1A	C14orf43/PTEN/VPS13D	0.211	1	4.75	1
OBSCN/C14orf43/ARID1A	PTEN/VPS13D	0.211	1	4.75	1
OBSCN/C14orf43/ARID1A/PTEN	VPS13D	0.211	1	4.75	1
OBSCN/C14orf43/NEB	PTEN/RNF43	0.211	1	4.75	1
OBSCN/C14orf43/NEB/PTEN	RNF43	0.211	1	4.75	1
OBSCN/C14orf43/RNF43	PTEN/NEB	0.211	1	4.75	1
OBSCN/C14orf43/RNF43/PTEN	NEB	0.211	1	4.75	1
OBSCN/C14orf43/VPS13D	PTEN/ARID1A	0.211	1	2.714	0.786
OBSCN/C14orf43/VPS13D/PTEN	ARID1A	0.211	1	2.714	0.786
OBSCN/NEB	C14orf43/PTEN/RNF43	0.211	1	4.75	1
OBSCN/NEB/RNF43	C14orf43	0.211	1	3.8	0.9
OBSCN/NIPBL	C14orf43/PTEN	0.211	1	3.8	0.9
OBSCN/PIK3CA	C14orf43/PTEN	0.211	1	3.8	0.9
OBSCN/PTEN/ARID1A	C14orf43/VPS13D	0.211	1	4.75	1
OBSCN/PTEN/ARID1A/VPS13D	C14orf43	0.211	1	3.8	0.9
OBSCN/PTEN/NEB	C14orf43/RNF43	0.211	1	4.75	1
OBSCN/PTEN/NIPBL	C14orf43	0.211	1	3.8	0.9
OBSCN/PTEN/PIK3CA	C14orf43	0.211	1	3.8	0.9
OBSCN/PTEN/RNF43	C14orf43/NEB	0.211	1	4.75	1
OBSCN/PTEN/VPS13D	C14orf43/ARID1A	0.211	1	4.75	1
OBSCN/RGPD3	PCDHAC2	0.211	1	3.8	0.9
OBSCN/RNF43	C14orf43/PTEN/NEB	0.211	1	4.75	1
OBSCN/RNF43/NEB	C14orf43/PTEN	0.211	1	3.8	0.9
OBSCN/RNF43/NEB/PTEN	C14orf43	0.211	1	3.8	0.9
OBSCN/VPS13D	C14orf43/PTEN/ARID1A	0.211	1	4.75	1
OBSCN/VPS13D/ARID1A	C14orf43/PTEN	0.211	1	3.8	0.9
PCDHAC2/OBSCN	RGPD3	0.211	1	4.75	1
PCDHAC2/RGPD3	OBSCN	0.211	1	2.375	0.75
PCDHGC5	PCDHAC2	0.211	1	3.8	0.9
POLQ	OBSCN	0.211	1	2.375	0.75
PTEN/ARID1A/VPS13D	OBSCN/C14orf43	0.211	1	3.8	0.9
PTEN/NEB	OBSCN/C14orf43/RNF43	0.211	1	4.75	1
PTEN/NIPBL	C14orf43/OBSCN	0.211	1	3.8	0.9
PTEN/RNF43	OBSCN/C14orf43/NEB	0.211	1	4.75	1
PTEN/RNF43/NEB	C14orf43	0.211	1	3.8	0.9
PTEN/RNF43/NEB	OBSCN	0.211	1	2.375	0.75
PTEN/VPS13D	OBSCN/C14orf43/ARID1A	0.211	1	4.75	1
RGPD3	PCDHAC2/OBSCN	0.211	1	4.75	1
RNF43	OBSCN/C14orf43/NEB/PTEN	0.211	1	4.75	1
RNF43/NEB	OBSCN/C14orf43/PTEN	0.211	1	3.8	0.9
RNF43/NEB/PTEN	OBSCN/C14orf43	0.211	1	3.8	0.9
VPS13D	OBSCN/C14orf43/ARID1A/PTEN	0.211	1	4.75	1
VPS13D/ARID1A	OBSCN/C14orf43/PTEN	0.211	1	3.8	0.9
VPS13D/PTEN	ARID1A	0.211	1	2.714	0.786

## Sheet: UCEC_stage3
Association rules in UCEC stage III.
Antecedent	Consequent	Support	Confidence	Lift	Kulczynski measure
AHNAK2/ZFHX3	PTEN/DNAH10	0.106	1	6.714	0.857
AKD1	DMD	0.106	1	5.222	0.778
ALPK2	PTEN/TAF1	0.106	1	7.833	0.917
ARID1A/ANK3	PTEN/MUC5B	0.106	1	5.222	0.778
ARID1A/ARID5B	PTEN/CTCF	0.106	1	5.222	0.778
ARID1A/CHD3	MUC5B	0.106	1	4.7	0.75
ARID1A/JAK1	PTEN/CTCF	0.106	1	5.222	0.778
ARID5B/DNAH7	PCDHAC2/PTEN	0.106	1	5.222	0.778
CHD3/ARID1A	PTEN/MUC5B	0.106	1	5.222	0.778
CUL7	PTEN/GPR112/MUC5B	0.106	1	9.4	1
CUL7/GPR112	PTEN/MUC5B	0.106	1	5.222	0.778
DNAH10/ZFHX3	PTEN/AHNAK2	0.106	1	7.833	0.917
FAM47A	CEP290	0.106	1	6.714	0.857
GPR179	PTEN/ZFHX3	0.106	1	5.875	0.812
GPR179/PTEN	ZFHX3	0.106	1	5.875	0.812
HIVEP3	PTEN/ZFHX3	0.106	1	5.875	0.812
MLL3	PTEN/PIK3R1	0.106	1	4.273	0.727
MLL3/PTEN	PIK3R1	0.106	1	4.273	0.727
MUC5B/CUL7	PTEN/GPR112	0.106	1	7.833	0.917
MUC5B/GPR112	PTEN/CUL7	0.106	1	9.4	1
MUC5B/JAK1	PTEN/SYNJ1	0.106	1	9.4	1
MUC5B/SYNJ1	PTEN/JAK1	0.106	1	6.714	0.857
NF1	ABCA13	0.106	1	5.875	0.812
PCDHAC2/ARID5B	PTEN/DNAH7	0.106	1	7.833	0.917
PCDHAC2/DNAH7	PTEN/ARID5B	0.106	1	5.222	0.778
PCDHAC2/GPR112	TTK/PTEN	0.106	1	7.833	0.917
PCDHAC2/PTEN/ARID5B	DNAH7	0.106	1	6.714	0.857
PCDHAC2/PTEN/DNAH7	ARID5B	0.106	1	5.222	0.778
PCDHAC2/PTEN/GPR112	TTK	0.106	1	7.833	0.917
PCDHAC2/PTEN/TTK	GPR112	0.106	1	7.833	0.917
PCDHAC2/TTK	PTEN/GPR112	0.106	1	7.833	0.917
PIK3CA/ANK3	PTEN/MUC5B	0.106	1	5.222	0.778
PIK3CA/ZFHX3	TTK/PTEN	0.106	1	7.833	0.917
PTEN/ALPK2	TAF1	0.106	1	7.833	0.917
PTEN/ANK3	MUC5B	0.128	1	4.7	0.8
PTEN/ANK3/PIK3CA	MUC5B	0.106	1	4.7	0.75
PTEN/ARID1A/ANK3	MUC5B	0.106	1	4.7	0.75
PTEN/ARID1A/ARID5B	CTCF	0.106	1	5.222	0.778
PTEN/ARID1A/JAK1	CTCF	0.106	1	5.222	0.778
PTEN/ARID5B/DNAH7	PCDHAC2	0.106	1	4.273	0.727
PTEN/ARID5B/SYNE1	ZFHX3	0.106	1	5.875	0.812
PTEN/CHD3/ARID1A	MUC5B	0.106	1	4.7	0.75
PTEN/CUL7	MUC5B/GPR112	0.106	1	9.4	1
PTEN/CUL7/GPR112	MUC5B	0.106	1	4.7	0.75
PTEN/CUL7/MUC5B	GPR112	0.106	1	7.833	0.917
PTEN/DNAH10/AHNAK2	ZFHX3	0.106	1	5.875	0.812
PTEN/DNAH10/ZFHX3	AHNAK2	0.106	1	6.714	0.857
PTEN/GPR112/MUC5B	CUL7	0.106	1	9.4	1
PTEN/HIVEP3	ZFHX3	0.106	1	5.875	0.812
PTEN/MLH3	DMD	0.106	1	5.222	0.778
PTEN/MUC5B/JAK1	SYNJ1	0.106	1	9.4	1
PTEN/NEB	TTK	0.106	1	7.833	0.917
PTEN/RBM27	PCDHAC2	0.106	1	4.273	0.727
PTEN/RPL22	JAK1	0.106	1	6.714	0.857
PTEN/SUPT6H	PIK3R1	0.106	1	4.273	0.727
PTEN/SYNE1	ARID5B/ZFHX3	0.106	1	7.833	0.917
PTEN/SYNJ1	MUC5B/JAK1	0.106	1	9.4	1
PTEN/SYNJ1/JAK1	MUC5B	0.106	1	4.7	0.75
PTEN/SYNJ1/MUC5B	JAK1	0.106	1	6.714	0.857
PTEN/ZFHX3/AHNAK2	DNAH10	0.106	1	5.222	0.778
PTEN/ZFHX3/PIK3CA	TTK	0.106	1	7.833	0.917
PTEN/ZFHX3/SYNE1	ARID5B	0.106	1	5.222	0.778
RBM27	PCDHAC2/PTEN	0.106	1	5.222	0.778
RECK	PCDHAC2/PTEN	0.106	1	5.222	0.778
RECK/PTEN	PCDHAC2	0.106	1	4.273	0.727
RPL22	PTEN/JAK1	0.106	1	6.714	0.857
SYNE1/ARID5B	PTEN/ZFHX3	0.106	1	5.875	0.812
SYNE1/PTEN	ARID5B	0.106	1	5.222	0.778
SYNE1/ZFHX3	PTEN/ARID5B	0.106	1	5.222	0.778
SYNJ1	PTEN/MUC5B/JAK1	0.106	1	9.4	1
SYNJ1/JAK1	PTEN/MUC5B	0.106	1	5.222	0.778
TTK/GPR112	PCDHAC2/PTEN	0.106	1	5.222	0.778
TTK/PCDHAC2	GPR112	0.106	1	7.833	0.917
TTK/PIK3CA	PTEN/ZFHX3	0.106	1	5.875	0.812
TTK/PTEN/GPR112	PCDHAC2	0.106	1	4.273	0.727
TTK/PTEN/PIK3CA	ZFHX3	0.106	1	5.875	0.812

## Sheet: UCEC_stage4
Association rules in UCEC stage IV.
Antecedent	Consequent	Support	Confidence	Lift	Kulczynski measure
ABCA13	PCDHGC5	0.231	1	2.6	0.8
ADAMTSL3	PTEN/COL11A1	0.231	1	4.333	1
ADAMTSL3/COL11A1	PTEN	0.231	1	3.25	0.875
ADAMTSL3/PTEN	COL11A1	0.231	1	3.25	0.875
DVL3	SYNE1/MYO3B/SCN10A/SPHKAP	0.231	1	4.333	1
DVL3/MYO3B	SYNE1/SPHKAP/SCN10A	0.231	1	4.333	1
DVL3/MYO3B/SCN10A	SYNE1/SPHKAP	0.231	1	4.333	1
DVL3/MYO3B/SCN10A/SPHKAP	SYNE1	0.231	1	2.6	0.8
DVL3/MYO3B/SCN10A/SYNE1	SPHKAP	0.231	1	4.333	1
DVL3/MYO3B/SPHKAP	SYNE1/SCN10A	0.231	1	4.333	1
DVL3/MYO3B/SYNE1	SPHKAP/SCN10A	0.231	1	4.333	1
DVL3/MYO3B/SYNE1/SPHKAP	SCN10A	0.231	1	4.333	1
DVL3/SCN10A	SYNE1/MYO3B/SPHKAP	0.231	1	4.333	1
DVL3/SCN10A/SYNE1	MYO3B/SPHKAP	0.231	1	4.333	1
DVL3/SPHKAP	SYNE1/MYO3B/SCN10A	0.231	1	4.333	1
DVL3/SPHKAP/MYO3B	SCN10A	0.231	1	4.333	1
DVL3/SPHKAP/MYO3B	SYNE1	0.231	1	2.6	0.8
DVL3/SPHKAP/SCN10A	SYNE1/MYO3B	0.231	1	4.333	1
DVL3/SPHKAP/SCN10A/SYNE1	MYO3B	0.231	1	4.333	1
DVL3/SPHKAP/SYNE1	MYO3B/SCN10A	0.231	1	4.333	1
DVL3/SYNE1	MYO3B/SCN10A/SPHKAP	0.231	1	4.333	1
LAMA2/RAB3GAP1	SYNE1	0.231	1	2.6	0.8
LCTL	PCDHGC5	0.231	1	2.6	0.8
MAP4	PCDHGC5/PIK3R1	0.231	1	4.333	1
MYO3B	DVL3/SPHKAP/SCN10A/SYNE1	0.231	1	4.333	1
MYO3B/SCN10A	DVL3/SPHKAP/SYNE1	0.231	1	4.333	1
MYO3B/SCN10A/SPHKAP	DVL3/SYNE1	0.231	1	4.333	1
MYO3B/SPHKAP	DVL3/SCN10A/SYNE1	0.231	1	4.333	1
PCDHGC5/MAP4	PIK3R1	0.231	1	3.25	0.875
PCDHGC5/PIK3R1	MAP4	0.231	1	4.333	1
PIK3R1/MAP4	PCDHGC5	0.231	1	2.6	0.8
PTEN/COL11A1	ADAMTSL3	0.231	1	4.333	1
RAB3GAP1	SYNE1/LAMA2	0.231	1	4.333	1
SCN10A	DVL3	0.231	1	4.333	1
SCN10A	DVL3/MYO3B/SYNE1/SPHKAP	0.231	1	4.333	1
SPHKAP	DVL3/MYO3B/SCN10A/SYNE1	0.231	1	4.333	1
SPHKAP/MYO3B	DVL3/SCN10A	0.231	1	4.333	1
SPHKAP/MYO3B	DVL3/SYNE1	0.231	1	4.333	1
SPHKAP/MYO3B/SCN10A	DVL3	0.231	1	4.333	1
SPHKAP/SCN10A	DVL3/MYO3B/SYNE1	0.231	1	4.333	1
SYNE1/DVL3	MYO3B	0.231	1	4.333	1
SYNE1/LAMA2	RAB3GAP1	0.231	1	4.333	1
SYNE1/MYO3B	DVL3/SPHKAP/SCN10A	0.231	1	4.333	1
SYNE1/MYO3B/SCN10A	DVL3/SPHKAP	0.231	1	4.333	1
SYNE1/MYO3B/SCN10A/SPHKAP	DVL3	0.231	1	4.333	1
SYNE1/MYO3B/SPHKAP	DVL3/SCN10A	0.231	1	4.333	1
SYNE1/RAB3GAP1	LAMA2	0.231	1	3.25	0.875
SYNE1/SCN10A	DVL3/MYO3B/SPHKAP	0.231	1	4.333	1
SYNE1/SPHKAP	DVL3/MYO3B/SCN10A	0.231	1	4.333	1
SYNE1/SPHKAP/MYO3B	DVL3	0.231	1	4.333	1
SYNE1/SPHKAP/SCN10A	DVL3/MYO3B	0.231	1	4.333	1
TNN	PIK3R1	0.231	1	3.25	0.875

## Sheet: HNSC_stage1
Association rules in HNSC stage I.
Antecedent	Consequent	Support	Confidence	Lift	Kulczynski measure
MAML3	WBP7	0.143	1	4.2	0.8

[truncated: 10 more sheets: HNSC_stage4, LIHC_stage2, LUAD_stage1, LUAD_stage2, LUAD_stage3, LUAD_stage4, SKCM_stage1, SKCM_stage2, SKCM_stage3, SKCM_stage4]
